# Supplementary material for: MEIOC prevents continued mitotic cycling and promotes meiotic entry during mouse oogenesis
Source: Development. 2026 Jan 12;153(1):dev205037. doi: 10.1242/dev.205037 (PMC12848572; doi:10.1242/dev.205037)
Supplement: Table S1. Supplemental data for Fig. 1 and Fig. S1. [file develop-153-205037-TableS1.xlsx]

## Sheet: Description
Supplemental Table S1: Supplemental data for Figure 1 and S1
Tab Name	Description
Fig 1C EdU+ counts	DDX4-positive germ cells from E16.5 ovaries, by sample
Fig 1C statistics	Summary statistics and statistical testing for fraction of EdU+ germ cells by genotype
Fig 1D RNAseq cell cycle	DEA for WT vs. Meioc KO E14.5 ovaries published in Soh et al., 2017 (NCBI GEO GSE90702) and WT vs. Stra8 KO E14.5 ovaries, published in Soh et al., 2015 (NCBI GEO GSE70361) and reanalyzed here. Percentile ranks of log2FoldChange (WT/KO) of all expressed genes for each dataset. Genes whose expression is associated with specific cell cycle phases are annotated and based on gene list from Hsiao et a…
Fig 1D statistics	Statistical testing of log2 fold change-based percentile ranks of cell cycle-associated genes
Fig S1B EdU in SYCP3 oocytes	Counts and stats for EdU status of SYCP3-positive oocytes in zygotene or pachytene in wild-type ovaries at E16.5

## Sheet: Fig 1C EdU+ counts
sample.id	EdU.pos.count	EdU.neg.count	genotype	stage	Fraction.GermCellNuclei.EduPos
MM317-15-3	22	279	MeiocKO	E16.5	0.0730897
MM317-15-4	1	206	dKO	E16.5	0.00483092
MM317-16-2	2	320	Stra8KO	E16.5	0.00621118
MM317-16-6	132	1220	WT	E16.5	0.0976331
MM317-19-1	2	89	Stra8KO	E16.5	0.021978
MM317-19-2	45	189	MeiocKO	E16.5	0.192308
MM317-19-4	90	2136	WT	E16.5	0.0404313
MM317-21-1	20	942	WT	E16.5	0.02079
MM317-21-2	354	1751	MeiocKO	E16.5	0.168171
MM317-21-3	21	325	Stra8KO	E16.5	0.0606936
MM317-21-4	15	375	Stra8KO	E16.5	0.0384615
MM317-21-5	23	752	Stra8KO	E16.5	0.0296774
MM317-22-1	72	1766	WT	E16.5	0.039173
MM317-22-2	121	848	dKO	E16.5	0.124871
MM317-25-1	78	656	dKO	E16.5	0.106267
MM317-25-2	34	1291	WT	E16.5	0.0256604

## Sheet: Fig 1C statistics
genotype	EdU.pos.count	EdU.neg.count	Total.cells.count	freq.EdU.pos	CI.95_Lower	CI.95_Upper			genotype.A	genotype.B	Statistical test	Multiple hypothesis testing correction	Tails	p.val	p.adj.BH
WT	348	7355	7703	0.0451772	0.0405391	0.0498153			WT	Stra8KO	post-hoc Chi-sq	Benjamini-Hochberg	two-tailed	0.0187747	0.0187747
Stra8KO	63	1861	1924	0.0327443	0.0247921	0.0406964			WT	MeiocKO	post-hoc Chi-sq	Benjamini-Hochberg	two-tailed	8.70092e-83	5.22055e-82
MeiocKO	421	2219	2640	0.15947	0.145504	0.173435			WT	dKO	post-hoc Chi-sq	Benjamini-Hochberg	two-tailed	1.67882e-23	3.35765e-23
dKO	200	1710	1910	0.104712	0.0909808	0.118443			Stra8KO	MeiocKO	post-hoc Chi-sq	Benjamini-Hochberg	two-tailed	1.30275e-42	3.90825e-42
									Stra8KO	dKO	post-hoc Chi-sq	Benjamini-Hochberg	two-tailed	2.11722e-18	3.17583e-18
									MeiocKO	dKO	post-hoc Chi-sq	Benjamini-Hochberg	two-tailed	1.39352e-07	1.67222e-07

## Sheet: Fig 1D RNAseq cell cycle
Gene.name	PHASE	baseMean_Meioc.WT.v.KO	log2FoldChange_Meioc.WT.v.KO	lfcSE_Meioc.WT.v.KO	stat_Meioc.WT.v.KO	pvalue_Meioc.WT.v.KO	padj_Meioc.WT.v.KO	Meioc.female.1a.WT_Meioc.WT.v.KO	Meioc.female.1b.WT_Meioc.WT.v.KO	Meioc.female.1c.WT_Meioc.WT.v.KO	Meioc.female.2a.KO_Meioc.WT.v.KO	Meioc.female.2b.KO_Meioc.WT.v.KO	Meioc.female.2c.KO_Meioc.WT.v.KO	baseMean_Stra8.WT.v.KO	log2FoldChange_Stra8.WT.v.KO	lfcSE_Stra8.WT.v.KO	stat_Stra8.WT.v.KO	pvalue_Stra8.WT.v.KO	padj_Stra8.WT.v.KO	Stra8.female.1a.WT_Stra8.WT.v.KO	Stra8.female.1b.WT_Stra8.WT.v.KO	Stra8.female.1c.WT_Stra8.WT.v.KO	Stra8.female.2a.KO_Stra8.WT.v.KO	Stra8.female.2b.KO_Stra8.WT.v.KO	Stra8.female.2c.KO_Stra8.WT.v.KO	Meioc.percent.rank	Stra8.percent.rank
1700066M21Rik	G2	413.36	-0.612908	0.367542	-1.66759	0.0953975	0.500151	4.65337	3.33314	3.94762	6.3208	4.92314	7.84667	865.218	-0.00164634	0.137432	-0.0119793	0.990442	0.999799	9.38443	10.2255	9.48353	10.049	10.2132	8.29292	0.0522861	0.518032
2700049A03Rik	M/G1	1428.37	-0.118728	0.21988	-0.539965	0.589221	0.919136	9.57677	8.20877	9.45271	10.5859	8.83991	11.3582	1411.63	-0.08761	0.13903	-0.630152	0.528595	0.999799	8.39827	10.358	8.78456	9.56995	10.8931	8.08874	0.336955	0.266561
Abcc5	S	3938.84	-0.155954	0.13759	-1.13347	0.257016	0.726191	86.5688	71.5969	81.3936	103.862	120.607	96.8181	6831.69	-0.0507626	0.119813	-0.423684	0.671797	0.999799	48.3712	60.3721	47.0758	52.9818	62.6555	43.895	0.292817	0.369473
Abhd10	S	646.627	0.117503	0.393993	0.298235	0.765524	0.961419	7.14254	12.6028	6.63762	9.06692	4.87684	11.5859	1353.86	-0.0360278	0.148298	-0.242942	0.80805	0.999799	13.7621	17.1932	18.0547	16.2745	16.4882	16.3913	0.64954	0.41263
Acd	G1/S	2095.47	0.243552	0.18351	1.32719	0.184447	0.639737	27.3437	26.7762	30.8863	23.9889	29.0853	23.0572	1571.45	-0.0913269	0.141497	-0.645434	0.518646	0.999799	17.3439	19.4157	18.6245	18.6175	17.3608	21.0129	0.792817	0.258639
Acyp1	G1/S	89.9921	0.52407	1.18287	0.44305	0.65773	0.935611	5.51857	11.3486	16.0694	13.2997	0	11.8036	597.493	-0.191718	0.209448	-0.915348	0.360009	0.999799	61.082	41.5124	50.2825	52.6963	52.782	66.9084	0.932926	0.0964237
Adamts1	G1/S	2352.43	0.0512248	0.168724	0.303601	0.761432	0.960921	17.727	16.5642	17.8196	17.4154	15.7606	19.8592	1785.94	-0.11239	0.127085	-0.884369	0.376497	0.999799	12.3859	13.9271	10.5851	12.7282	13.2339	12.7398	0.561566	0.20922
Agfg1	M/G1	2875.48	-0.370771	0.180351	-2.05582	0.0397995	0.337125	24.7562	25.4025	20.0513	31.9521	26.3556	29.6057	4550.79	0.0238989	0.134207	0.178075	0.858664	0.999799	43.3059	40.9021	39.734	39.8911	47.3047	31.5592	0.125622	0.593029
Agpat3	M/G1	4378.51	0.218738	0.146809	1.48995	0.136238	0.574761	75.9593	72.3935	83.7285	64.4235	96.1477	70.9551	2333.29	-0.1334	0.124606	-1.07057	0.284364	0.999799	30.1569	30.9751	25.5733	32.5621	31.4134	28.8127	0.769881	0.168176
Ahi1	M	1899.3	0.0823455	0.210596	0.391012	0.695788	0.946285	13.5384	12.0445	15.5922	15.9066	10.6318	14.4484	848.837	-0.0788255	0.166713	-0.472821	0.636341	0.999799	7.72947	9.50887	8.85944	9.3427	9.23048	8.3188	0.604874	0.289196
Ak6	M/G1	3097.64	0.189289	0.173989	1.08793	0.276624	0.745117	130.598	122.027	104.491	116.064	92.2139	121.05	5135.68	-0.000934604	0.123437	-0.00757152	0.993959	0.999799	162.829	172.017	186.008	158.797	178.502	174.25	0.738192	0.520296
Ak6	M/G1	3097.64	0.189289	0.173989	1.08793	0.276624	0.745117	130.598	122.027	104.491	116.064	92.2139	121.05	5135.68	-0.000934604	0.123437	-0.00757152	0.993959	0.999799	162.829	172.017	186.008	158.797	178.502	174.25	0.738192	0.520296
Akap13	M/G1	10600.7	0.119316	0.104116	1.14599	0.251798	0.720501	30.0625	29.1323	31.7743	31.1827	27.3792	29.98	4490.29	0.257155	0.168619	1.52506	0.127243	0.999799	10.3042	16.8575	12.0653	10.1677	13.1189	8.62472	0.65218	0.903954
Akirin2	M	2275.26	-0.015781	0.206974	-0.0762461	0.939223	0.991122	71.7226	67.5988	66.595	86.0046	52.6215	80.5308	2551.79	-0.0573753	0.12822	-0.447476	0.654532	0.999799	69.2818	70.3196	69.9227	66.4099	70.0686	76.5222	0.467708	0.349178
Amd1	M/G1	7313.3	-0.455149	0.115405	-3.94394	8.01525e-05	0.00556292	67.663	67.0149	71.8747	108.378	95.5509	92.8898	7756.56	-0.121934	0.147055	-0.829171	0.407008	0.999799	75.2425	80.9994	76.5381	86.4901	101.811	61.5485	0.0915195	0.189679
Ankrd10	G1/S	2729.91	-0.285963	0.163776	-1.74606	0.0808003	0.464868	30.8166	35.4722	30.7064	46.0946	37.2446	35.5634	7288.22	-0.0336252	0.113009	-0.297545	0.76605	0.999799	83.0588	97.9095	97.1282	100.516	91.6454	90.6513	0.176324	0.419043
Ankrd40	M	4844.05	0.00918469	0.138835	0.0661553	0.947254	0.991122	72.7223	54.7611	62.3146	54.2098	77.1847	62.0845	3218.19	0.123574	0.112526	1.09819	0.272124	0.999799	36.0356	46.6409	36.4002	36.9096	36.7173	30.9443	0.502414	0.791308
Anln	M	4823.03	-0.422475	0.135249	-3.12368	0.00178604	0.0503773	31.6932	33.0686	29.5694	49.2021	40.4082	43.6619	4674.86	0.049218	0.195409	0.251872	0.80114	0.999799	26.8013	41.2885	36.0656	30.0387	45.282	23.4097	0.103969	0.655123
Anln	G2	4823.03	-0.422475	0.135249	-3.12368	0.00178604	0.0503773	31.6932	33.0686	29.5694	49.2021	40.4082	43.6619	4674.86	0.049218	0.195409	0.251872	0.80114	0.999799	26.8013	41.2885	36.0656	30.0387	45.282	23.4097	0.103969	0.655123
Anp32b	M	22336.2	0.11165	0.108328	1.03067	0.302694	0.767335	454.601	539.493	566.314	516.856	525.696	497.476	13914.7	-0.0950376	0.110663	-0.858803	0.390449	0.999799	294.621	297.834	298.242	287.512	320.484	321.617	0.642297	0.249283
Anp32e	M/G1	17217.7	-0.0990062	0.143784	-0.688578	0.491089	0.883378	452.867	538.673	696.402	598.029	662.886	521.764	6973.83	-0.00605319	0.133867	-0.0452179	0.963934	0.999799	131.739	144.316	111.221	122.118	159.642	108.093	0.362457	0.503546
Anp32e	M	17217.7	-0.0990062	0.143784	-0.688578	0.491089	0.883378	452.867	538.673	696.402	598.029	662.886	521.764	6973.83	-0.00605319	0.133867	-0.0452179	0.963934	0.999799	131.739	144.316	111.221	122.118	159.642	108.093	0.362457	0.503546
Antxr1	M/G1	8268.47	0.12215	0.134534	0.90795	0.363904	0.816553	59.6128	58.8685	56.7288	56.0545	65.2012	48.8331	2569.08	0.0346677	0.14331	0.241907	0.808852	0.999799	18.9168	18.5241	14.1515	15.4023	16.275	17.0376	0.656557	0.620115
Ap3d1	G2	8473.26	0.253602	0.136085	1.86355	0.0623847	0.413192	72.0754	71.8037	60.7037	57.5047	69.0629	54.9509	5860.22	0.172784	0.121521	1.42185	0.155071	0.999799	42.0747	56.1056	43.4525	40.6129	44.2586	36.7223	0.802324	0.848197
Apex2	G1/S	2035.17	0.148745	0.230986	0.643955	0.519604	0.896473	16.4773	14.5539	19.7032	16.8293	29.033	14.4774	1048.89	-0.196234	0.156389	-1.25478	0.209559	0.999799	13.6766	11.2513	13.9763	14.9837	15.1013	14.7428	0.689905	0.0928022
Arglu1	G1/S	4654.55	-0.212791	0.152931	-1.39141	0.1641	0.60887	46.732	44.3664	61.0117	67.4692	58.3722	58.6686	8967.98	0.0231672	0.116462	0.198925	0.842321	0.999799	81.2094	108.168	95.587	94.4424	95.039	84.2122	0.235174	0.590237
Arhgap19	M	5026.3	-0.466455	0.182263	-2.55924	0.01049	0.161846	31.4477	28.3579	30.2109	50.8923	31.0083	50.7893	3431.36	0.150808	0.195155	0.772757	0.439666	0.999799	18.539	29.9111	25.0917	18.226	30.0667	16.8648	0.0872944	0.825864
Arhgap19	G2	5026.3	-0.466455	0.182263	-2.55924	0.01049	0.161846	31.4477	28.3579	30.2109	50.8923	31.0083	50.7893	3431.36	0.150808	0.195155	0.772757	0.439666	0.999799	18.539	29.9111	25.0917	18.226	30.0667	16.8648	0.0872944	0.825864
Arl4a	G2	1381.28	-0.223408	0.24695	-0.904667	0.365642	0.816631	33.3623	22.682	25.5431	32.1215	26.4495	33.2741	1660.61	0.310934	0.13157	2.36327	0.0181146	0.397664	33.3616	38.3705	37.6392	29.7746	31.4624	26.4821	0.224461	0.927871
Arl6ip1	M	16839	-0.269391	0.140392	-1.91885	0.0550039	0.392049	334.758	290.485	233.083	396.385	339.277	349.61	13921.6	-0.164152	0.111823	-1.46797	0.142113	0.999799	226.82	228.942	208.009	242.152	277.305	210.347	0.187641	0.122755
Armc1	G2	1816.76	-0.467987	0.235921	-1.98366	0.0472936	0.3676	17.1911	12.9603	14.982	24.515	15.3915	25.695	3458.25	0.0593399	0.11105	0.534353	0.593098	0.999799	32.0261	33.8	31.236	31.3085	33.3965	26.6579	0.0865399	0.678663
Asf1b	S	2584.01	0.635937	0.193279	3.29025	0.00100099	0.0335352	73.551	76.3954	63.3395	46.5698	39.6562	58.8595	1966.06	1.26156	0.193167	6.53094	6.53578e-11	5.89769e-08	40.6353	77.2769	67.8438	22.6294	26.7124	25.6739	0.952694	0.992681
Asxl1	M	13229.2	-0.147902	0.0995894	-1.48512	0.137512	0.576429	65.2497	61.9223	64.9694	74.3643	78.9483	71.3604	6607.11	-0.000380847	0.126041	-0.00302161	0.997589	0.999799	30.8954	36.2199	30.8642	31.6732	37.5533	26.3082	0.302701	0.52271
Asxl1	G2	13229.2	-0.147902	0.0995894	-1.48512	0.137512	0.576429	65.2497	61.9223	64.9694	74.3643	78.9483	71.3604	6607.11	-0.000380847	0.126041	-0.00302161	0.997589	0.999799	30.8954	36.2199	30.8642	31.6732	37.5533	26.3082	0.302701	0.52271
Atf7ip	M	19008.2	-0.314649	0.0913555	-3.44422	0.000572707	0.0220177	72.3331	75.139	70.0888	94.4588	96.5565	94.0784	6347.09	-0.0456515	0.121016	-0.377234	0.705999	0.999799	24.3755	28.4794	23.7913	25.437	30.0413	21.7721	0.158065	0.384714
Atl2	G2	3838.87	-0.808862	0.155626	-5.19748	2.02013e-07	4.48142e-05	30.9358	27.1044	25.6166	53.3172	44.9221	55.6079	2671.61	0.12925	0.12926	0.999924	0.317347	0.999799	24.9449	27.8946	25.9659	22.4652	27.9087	20.3228	0.0295005	0.799608
Aurka	M	1423.42	-0.881482	0.291127	-3.02783	0.00246317	0.0619224	21.3115	15.2032	28.4413	49.214	27.2992	49.6668	2298.35	-0.299084	0.168489	-1.77509	0.075883	0.838823	41.9695	37.4628	46.6477	41.3051	62.7866	48.5621	0.0239928	0.0408179
Aurkb	G2	1710.55	0.10482	0.208442	0.502873	0.615053	0.921641	39.8536	37.5099	33.5162	42.0326	29.1865	38.878	1309.1	-0.187416	0.143044	-1.3102	0.190129	0.999799	25.219	23.2915	26.1694	24.578	29.608	27.9521	0.634073	0.0998944
Bag3	M/G1	7292.33	0.30749	0.184468	1.6669	0.0955333	0.500407	113.04	110.428	146.302	102.853	134.445	79.5082	2121.51	-0.0934841	0.14172	-0.659641	0.509484	0.999799	31.7419	34.5925	26.2094	33.6017	29.0875	32.5425	0.843594	0.253056
Bard1	G1/S	1225.5	-0.739916	0.252055	-2.93553	0.00332974	0.0758127	6.09445	6.8197	4.52612	11.1368	8.19358	11.3174	1391.34	0.256588	0.20993	1.22225	0.221612	0.999799	6.08665	9.52071	11.284	6.20963	8.83828	7.00489	0.03614	0.903576
Bbs2	S	1778.11	-0.285605	0.202864	-1.40786	0.159172	0.602344	19.9552	19.6397	18.3733	23.7646	29.7516	20.9493	1188.01	-0.0439838	0.129322	-0.340111	0.733773	0.999799	13.5812	14.2487	13.0574	14.5859	14.2646	12.2279	0.176475	0.38992
Bclaf1	G2	14497.3	-0.0605525	0.12636	-0.479207	0.631791	0.926152	131.796	129.307	125.161	165.832	134.572	117.832	13133.9	0.0079838	0.134268	0.0594618	0.952584	0.999799	97.9298	102.018	72.1408	86.6414	114.934	63.4734	0.408933	0.547156
Birc2	M	4186.88	0.0960454	0.170195	0.564325	0.572533	0.914715	50.2285	48.3227	39.8613	56.377	41.786	39.2761	5084.34	0.0542349	0.118775	0.456621	0.647944	0.999799	57.282	73.1447	52.9785	60.4956	66.3776	47.6785	0.622303	0.667195
Birc5	M	3564.82	-0.210875	0.143371	-1.47083	0.141338	0.581357	165.091	157.537	151.049	200.665	201.968	174.074	3356.82	0.0860592	0.118907	0.723753	0.469217	0.999799	131.248	129.391	137.346	117.943	133.116	122.091	0.237061	0.729817
Bivm	S	2210.04	-0.320632	0.174221	-1.84037	0.0657139	0.422696	21.3666	17.4459	21.1022	24.4257	26.1296	27.9741	2002.35	0.140988	0.126575	1.11387	0.265334	0.999799	18.7821	23.4725	20.6881	19.5475	17.7273	18.1004	0.153991	0.814848
Blm	S	1896.85	-0.217381	0.287882	-0.755105	0.450186	0.863347	12.8066	14.2229	12.9781	21.091	8.36529	19.4709	2126.75	0.201534	0.15234	1.32292	0.185861	0.999799	14.7661	18.6337	15.7787	12.8566	17.6272	11.4651	0.230119	0.870982
Bmi1	S	2948.62	-0.63453	0.164238	-3.86347	0.000111786	0.00700412	27.546	23.7305	25.6202	45.9673	34.6605	41.5499	2897.89	0.0950073	0.123446	0.769627	0.441521	0.999799	28.4483	33.7323	30.1333	28.5031	31.3297	23.5496	0.0489663	0.746944
Bora	G2	966.033	-0.529582	0.281977	-1.8781	0.060367	0.407483	9.26859	14.1779	8.55709	16.9984	18.1383	13.498	1881.01	-0.101043	0.115346	-0.876	0.38103	0.999799	23.3873	24.8622	23.9217	25.9602	26.4377	23.18	0.0703184	0.234495
Brca1	S	3642.26	-0.194393	0.139348	-1.39502	0.163011	0.607293	18.8389	18.421	16.6074	21.4458	22.2765	21.3185	2700.44	0.525292	0.197595	2.65842	0.00785079	0.232072	12.2826	19.785	16.4673	9.98526	15.0031	8.00885	0.251924	0.968236
Brd7	G1/S	8458.81	0.129374	0.110272	1.17323	0.240706	0.710258	84.1096	88.4358	88.403	89.235	76.1801	85.7314	5339.54	0.0600346	0.103595	0.57951	0.562245	0.999799	48.7682	57.8498	49.2918	48.3642	51.9693	45.4022	0.664177	0.680398
Brd8	G2	2856.64	-0.31537	0.183126	-1.72215	0.0850431	0.475653	21.0411	25.7495	30.1767	36.6295	39.7895	27.6997	5345.28	-0.034734	0.134674	-0.257911	0.796476	0.999799	51.692	55.3986	46.406	50.4134	62.6687	40.1623	0.157537	0.415724
Brip1	S	1543.29	-0.389846	0.256092	-1.52229	0.127937	0.563125	6.98599	6.31379	6.52779	10.9257	5.77863	10.5464	1504.89	0.465043	0.22666	2.05172	0.0401969	0.619206	5.33525	10.2988	8.74989	5.33717	7.84488	4.13957	0.117172	0.961144
Btbd3	M/G1	5106.48	-0.489292	0.129159	-3.78829	0.000151686	0.00852766	32.8311	33.7054	31.9232	51.7327	43.4708	50.3741	2097.39	-0.0181256	0.11177	-0.162169	0.871173	0.999799	14.4897	16.3037	14.0563	14.5648	15.6729	13.9117	0.0796741	0.466274
Bub1	M	3989.89	0.457959	0.20866	2.19476	0.0281808	0.281579	58.0379	53.9846	33.6954	35.7778	32.8974	42.9138	5774.52	0.656409	0.209061	3.13979	0.00169066	0.0783978	45.4112	93.0319	71.5814	41.2216	56.2746	32.6945	0.912404	0.977441
Bub3	G2	5959.76	-0.108417	0.137695	-0.787369	0.431066	0.851755	111.563	101.284	138.097	178.737	175.162	113.794	5724.33	-0.201026	0.11678	-1.72141	0.0851765	0.878131	103.069	96.223	99.2381	106.504	117.985	95.8904	0.350309	0.0891806
Cadm1	M	3455.31	-0.089479	0.1561	-0.573215	0.566499	0.911552	42.1652	35.9532	30.2977	36.4016	32.3671	32.4655	1278.86	0.19278	0.13471	1.43108	0.152408	0.999799	9.8316	14.5165	9.56757	9.11591	9.06255	8.85769	0.374076	0.864041
Cald1	S	18908.8	0.287927	0.10469	2.75029	0.00595431	0.112352	208.763	235.445	234.671	205.832	195.92	163.377	13887.7	-0.0814435	0.1164	-0.699688	0.484122	0.999799	118.027	113.951	97.103	110.817	126.989	104.935	0.828882	0.283311
Calm2	S	25838.9	-0.0255697	0.115331	-0.221708	0.824541	0.973926	894.476	867.64	1032.99	963.007	1130.95	891.622	22797.6	-0.00187997	0.119977	-0.0156694	0.987498	0.999799	850.352	726.72	723.329	751.847	786.778	721.898	0.453976	0.51758
Capn7	G1/S	4843.09	-0.268111	0.170334	-1.57404	0.115479	0.541631	48.5122	45.2286	32.4632	56.5355	51.193	52.3931	4118.17	0.244653	0.124806	1.96026	0.0499652	0.698738	40.7276	47.2662	37.2066	35.2758	39.3486	28.7648	0.188396	0.897465
Casp2	G1/S	4258.83	-0.111493	0.145768	-0.764864	0.444352	0.858579	45.6484	45.5721	37.5792	53.2361	46.3279	47.2144	3898.58	0.0532345	0.12238	0.434995	0.663566	0.999799	42.4247	39.6864	37.7379	38.4157	42.1383	32.6167	0.346235	0.664705
Casp2	S	4258.83	-0.111493	0.145768	-0.764864	0.444352	0.858579	45.6484	45.5721	37.5792	53.2361	46.3279	47.2144	3898.58	0.0532345	0.12238	0.434995	0.663566	0.999799	42.4247	39.6864	37.7379	38.4157	42.1383	32.6167	0.346235	0.664705
Casp3	G2	4025.77	-0.230477	0.158075	-1.45803	0.144833	0.585965	56.1562	68.9318	47.1353	71.1597	89.3544	57.1125	3367.21	-0.0924501	0.155488	-0.594579	0.552125	0.999799	55.7597	39.3553	40.0401	50.953	46.4753	45.033	0.218198	0.25547
Casp8ap2	G1/S	5508.88	-0.00908764	0.128335	-0.0708119	0.943547	0.991122	27.5531	29.3526	27.9365	32.4587	26.2828	30.4253	4065.95	0.672735	0.20176	3.33433	0.000855037	0.0479272	19.7955	30.6377	25.9858	14.6773	20.1976	15.3	0.476686	0.978044
Cbx3	M/G1	16356.6	-0.18016	0.113737	-1.584	0.113193	0.538712	464.646	429.232	423.92	585.508	453.105	522.898	12589.1	-0.0594273	0.11082	-0.53625	0.591786	0.999799	236.367	232.712	241.503	231.061	265.653	237.71	0.266259	0.341784
Cbx5	G2	26968.3	-0.241681	0.0850182	-2.84269	0.00447339	0.0929936	167.215	180.029	194.016	211.598	226.085	223.783	16397.9	0.0910807	0.120274	0.757279	0.448883	0.999799	80.1264	76.3673	66.7233	66.5375	86.2831	52.9781	0.209522	0.739324
Ccdc107	G2	482.064	0.077861	0.361507	0.215379	0.829472	0.974584	23.3169	41.2952	26.8919	25.7616	34.5118	31.6467	984.292	-0.18457	0.169766	-1.0872	0.276947	0.999799	58.6096	54.2162	60.5747	65.7757	54.0178	71.1437	0.598084	0.102158
Ccdc14	S	920.032	-0.513818	0.274312	-1.87311	0.0610526	0.408495	6.65733	4.753	8.38994	9.586	10.2283	9.82889	1284.11	-0.107015	0.142	-0.753626	0.451074	0.999799	8.91812	10.5716	10.7888	10.1107	12.1301	9.68496	0.0740908	0.219934
Ccdc84	S	361.644	0.516506	0.395634	1.30551	0.191718	0.650794	13.3599	7.69741	9.5087	8.46035	5.45061	7.99886	1255.47	-0.0655107	0.143971	-0.455028	0.649089	0.999799	20.5671	26.9073	22.7571	25.1079	25.7796	20.5018	0.930587	0.325411
Ccdc84	S	361.644	0.516506	0.395634	1.30551	0.191718	0.650794	13.3599	7.69741	9.5087	8.46035	5.45061	7.99886	1255.47	-0.0655107	0.143971	-0.455028	0.649089	0.999799	20.5671	26.9073	22.7571	25.1079	25.7796	20.5018	0.930587	0.325411
Ccdc88a	M	6222.65	-0.155816	0.15984	-0.974827	0.329646	0.792774	22.5405	21.0813	19.9756	29.665	19.4677	25.3079	3568.27	0.248677	0.171317	1.45156	0.146623	0.999799	12.1099	15.1535	10.9532	9.85978	13.9265	7.75952	0.292968	0.899728
Ccdc90b	M	2756.39	-0.00105664	0.181249	-0.0058298	0.995349	0.998893	77.8249	72.9677	58.4845	78.8541	63.8043	78.4834	2826.13	0.185752	0.118055	1.57345	0.115616	0.989136	65.3836	72.4374	74.5565	59.7357	65.6114	57.7026	0.488305	0.858533
Ccna2	M	3419.48	-0.741198	0.210673	-3.51824	0.000434414	0.0182855	31.2983	35.2754	30.7414	71.2797	38.0589	61.7726	6481.02	-0.07345	0.148984	-0.493004	0.622009	0.999799	78.2063	69.9358	78.7333	70.2579	97.9909	66.9974	0.0357628	0.303003
Ccna2	G2	3419.48	-0.741198	0.210673	-3.51824	0.000434414	0.0182855	31.2983	35.2754	30.7414	71.2797	38.0589	61.7726	6481.02	-0.07345	0.148984	-0.493004	0.622009	0.999799	78.2063	69.9358	78.7333	70.2579	97.9909	66.9974	0.0357628	0.303003
Ccnb2	M	4085.93	-0.717611	0.156022	-4.59943	4.23644e-06	0.000543324	74.1109	86.2889	85.4805	161.277	118.28	146.978	4632.42	-0.284882	0.155216	-1.83539	0.0664472	0.791726	91.688	103.93	130.815	118.559	145.865	125.543	0.0384035	0.0454957
Ccne1	G1/S	1880.09	-0.688151	0.247718	-2.77796	0.00547006	0.106017	24.7561	38.6085	21.7334	53.2931	39.049	53.006	1534.32	0.0872711	0.152127	0.573674	0.566188	0.999799	24.4469	31.9847	34.506	27.1042	28.7464	27.4202	0.0419496	0.732609
Ccne2	G1/S	2669.37	0.411953	0.253157	1.62726	0.103681	0.519671	47.2699	45.1926	24.5579	30.7808	24.811	35.854	1993.31	1.38808	0.181491	7.64818	2.03842e-14	3.8832e-11	23.2187	42.3662	31.052	12.878	13.6422	9.57028	0.898446	0.993738
Ccnf	G2	2715.72	-0.548438	0.162917	-3.36636	0.000761672	0.0273602	31.5353	25.1517	25.3515	43.2873	40.9664	42.7663	2625.5	-0.0991703	0.145735	-0.680483	0.496199	0.999799	28.8218	32.6097	31.5848	28.0338	40.5368	28.6375	0.0654142	0.239173
Cdc16	G2	9796.81	-0.209906	0.108544	-1.93383	0.0531336	0.38682	160.421	145.519	146.411	196.378	177.437	177.457	7468.82	0.0132007	0.102309	0.129028	0.897336	0.999799	121.893	122.695	113.283	114.231	123.324	109.028	0.237664	0.562019
Cdc20	M	3108.6	-0.669561	0.146013	-4.58564	4.52603e-06	0.000571534	51.2286	56.6796	60.1498	97.1757	95.716	90.9853	3332.24	-0.130039	0.151704	-0.857189	0.39134	0.999799	59.1027	72.2645	81.1725	64.3046	85.108	77.1323	0.043534	0.173759
Cdc25a	G1/S	5439.6	-0.0574804	0.136564	-0.420905	0.673824	0.941072	51.8777	49.7824	60.5176	60.8704	53.3861	64.0771	2683.43	0.307235	0.131249	2.34087	0.019239	0.409898	27.8087	31.9724	26.7321	22.1037	26.9844	19.0635	0.412479	0.925909
Cdc25b	M	3432.4	-0.152687	0.177428	-0.860559	0.389481	0.831971	34.7842	49.0155	36.6532	46.8009	51.8563	43.014	1752.52	-0.0745904	0.178685	-0.41744	0.676357	0.999799	23.9758	17.703	21.1772	18.1154	26.8797	20.1619	0.296665	0.300211
Cdc25c	G2	500.732	-0.311531	0.357971	-0.870269	0.384153	0.828812	10.5599	9.05338	6.99324	13.6965	13.1344	8.16158	617.29	-0.184905	0.159623	-1.15839	0.246706	0.999799	12.2069	10.8945	10.3861	11.7793	13.0474	12.3862	0.159952	0.10163
Cdc27	M	5404.34	-0.565976	0.1463	-3.86859	0.000109466	0.00691152	34.3766	37.7833	31.6682	59.0761	48.2453	50.4224	6252.54	-0.022619	0.153933	-0.14694	0.883179	0.999799	38.8887	37.7492	34.6657	35.1615	48.2575	28.2346	0.0614154	0.452543
Cdc42	M/G1	17323.9	-0.0275138	0.10434	-0.263694	0.792015	0.968364	351.427	350.025	302.025	355.188	351.047	357.407	22459	0.0319363	0.102476	0.311647	0.755309	0.999799	408.095	406.6	372.54	386.453	386.239	356.551	0.451713	0.612796
Cdc42ep1	M	2185.83	-0.073862	0.195759	-0.377312	0.705942	0.948765	32.6564	35.7621	37.341	32.3028	46.3935	39.3413	1331.58	0.0123121	0.149935	0.082116	0.934554	0.999799	17.2996	24.9701	21.1525	20.6492	19.1758	20.5935	0.392863	0.559831
Cdc45	S	3168.41	-0.338498	0.171434	-1.97451	0.0483237	0.371561	46.709	51.6178	64.6487	63.2392	72.9259	78.4833	1800.31	0.578853	0.164413	3.52072	0.000430375	0.0278445	34.109	48.5048	46.0318	28.5784	34.1245	24.0102	0.143202	0.972461
Cdc6	G1/S	2919.3	-0.579487	0.200126	-2.8956	0.00378433	0.0829368	18.7709	32.0091	20.2234	38.4732	26.6033	38.8014	1453.29	0.318472	0.150755	2.11251	0.0346426	0.576648	19.5825	17.9435	20.1751	15.0024	18.0467	12.9545	0.0586238	0.930285
Cdc7	S	3371.55	0.0854153	0.169815	0.502991	0.614971	0.921641	47.1322	41.2403	39.532	38.4079	38.9489	50.187	3652.19	0.475414	0.192245	2.47296	0.0134	0.329145	34.645	62.8138	56.4276	35.1259	44.3985	28.4545	0.608873	0.963332
Cdca2	G2	1483.97	-0.711347	0.228262	-3.11636	0.00183097	0.050902	11.7527	12.2163	8.4541	21.8248	15.8489	17.8512	2174.12	-0.1247	0.164671	-0.757264	0.448892	0.999799	18.1886	20.7175	19.6646	18.2498	27.3502	16.9502	0.0393843	0.184322
Cdca3	G2	2966.28	-0.404589	0.156599	-2.5836	0.00977743	0.155031	46.2816	57.0427	54.0016	69.5075	77.6711	73.2893	3309.11	-0.152875	0.154275	-0.990925	0.321722	0.999799	56.6887	55.5137	70.4797	57.1236	74.8116	66.6184	0.110382	0.138373
Cdca3	M	2966.28	-0.404589	0.156599	-2.5836	0.00977743	0.155031	46.2816	57.0427	54.0016	69.5075	77.6711	73.2893	3309.11	-0.152875	0.154275	-0.990925	0.321722	0.999799	56.6887	55.5137	70.4797	57.1236	74.8116	66.6184	0.110382	0.138373
Cdca5	S	2098.01	-0.544642	0.207997	-2.61851	0.00883154	0.144815	27.922	32.4891	38.0819	57.0689	39.2057	55.6292	1027.32	-0.206902	0.2021	-1.02376	0.305949	0.999799	14.0196	17.6892	21.4443	15.7604	25.3188	19.026	0.0663951	0.0845028
Cdca7	G1/S	3909.21	-0.134928	0.15195	-0.887981	0.374551	0.822207	61.7661	54.3991	61.2356	75.5373	57.6393	72.2117	3648.79	-0.0281349	0.123885	-0.227104	0.820343	0.999799	57.3932	51.6638	53.1352	53.9981	59.6862	48.3085	0.317036	0.435189
Cdca7l	G1/S	2473.98	-0.609223	0.216657	-2.81193	0.00492459	0.098829	22.0991	22.0155	30.1031	43.0147	29.3344	47.1834	2062.93	-0.140624	0.160098	-0.878363	0.379747	0.999799	19.4273	23.9068	27.8206	26.5417	28.7193	21.5561	0.0528897	0.157009
Cdca8	G2	4449.02	-0.239996	0.142585	-1.68318	0.0923407	0.491366	132.44	100.64	132.187	157.743	166.566	136.917	2317.5	0.0468575	0.152942	0.306373	0.75932	0.999799	47.2343	61.2319	65.0657	48.8528	57.6731	57.2479	0.210955	0.650596
Cdk1	G2	5746.23	-0.340767	0.161188	-2.11409	0.0345074	0.316831	118.973	137.488	132.983	199.227	127.992	173.004	4679.85	-0.168814	0.143847	-1.17356	0.24057	0.999799	137.879	111.038	136.782	131.089	157.216	140.741	0.141919	0.117399
Cdk7	M/G1	3695.88	0.0332823	0.148022	0.224847	0.822098	0.973926	99.2429	101.593	94.4837	113.81	96.0873	105.454	3197.14	-0.11477	0.119359	-0.961555	0.336273	0.999799	85.8204	83.7301	90.1607	88.1645	99.5166	88.8797	0.535838	0.203712
Cdk7	M/G1	3695.88	0.0332823	0.148022	0.224847	0.822098	0.973926	99.2429	101.593	94.4837	113.81	96.0873	105.454	3197.14	-0.11477	0.119359	-0.961555	0.336273	0.999799	85.8204	83.7301	90.1607	88.1645	99.5166	88.8797	0.535838	0.203712
Cdkn1b	G2	18086	-0.246589	0.137983	-1.7871	0.0739217	0.447951	296.47	303.726	216.112	331.66	344.02	316.754	13089.3	0.0719009	0.113895	0.63129	0.527851	0.999799	148.907	133.564	123.638	117.906	129.788	125.626	0.205297	0.704316
Cdkn2aip	S	2305.97	-0.204021	0.216887	-0.940681	0.346869	0.805019	27.5367	22.8222	19.3514	32.6052	21.994	30.1561	1730.43	-0.171549	0.146275	-1.17279	0.24088	0.999799	16.378	16.7757	15.6199	15.9306	22.225	15.8446	0.243323	0.114381
Cdkn2c	G2	642.859	0.507793	0.358922	1.41477	0.157135	0.600794	12.2477	14.3168	14.3052	11.6443	5.26846	14.247	349.328	0.190826	0.183738	1.03858	0.299001	0.999799	6.68351	6.54438	6.81149	5.61429	4.82001	6.87943	0.927795	0.86223
Cdkn3	M/G1	503.603	0.718446	0.340818	2.10801	0.0350303	0.318768	43.4079	37.3488	49.3766	21.4156	27.8115	34.6254	359.623	0.127501	0.185122	0.688737	0.490989	0.999799	25.6334	25.6627	24.7268	20.0442	25.7279	22.2507	0.9622	0.797495
Cdr2	G2	1343.28	0.653793	0.244568	2.67326	0.00751186	0.131577	20.3511	30.0394	27.1611	19.922	13.549	18.7126	1107.02	0.113764	0.166387	0.683733	0.494144	0.999799	17.3116	18.3942	15.3246	12.8137	19.5457	13.657	0.954504	0.778482
Cenpa	M	2367.59	-0.90512	0.161443	-5.60643	2.06543e-08	6.05467e-06	46.9688	71.3005	48.5159	109.687	95.8155	91.3215	4044.71	-0.142071	0.161311	-0.880728	0.378465	0.999799	149.111	168.355	184.874	137.62	205.834	148.52	0.0227856	0.155123
Cenpe	M	4529.06	-0.535752	0.174392	-3.07211	0.0021255	0.0567354	14.5428	18.4496	14.4221	29.6343	20.9638	21.8012	3965.63	-0.0838761	0.172591	-0.485982	0.62698	0.999799	15.022	16.4479	14.2298	14.2912	21.6834	11.7693	0.0688094	0.276068
Cenpf	M	7125.66	-0.148328	0.175599	-0.844697	0.39828	0.83612	23.1244	20.8502	17.5575	29.1687	18.0725	24.6608	10549.9	-0.006304	0.2247	-0.0280552	0.977618	0.999799	20.6121	38.9295	30.6887	25.1696	43.1938	20.5276	0.301947	0.503018
Cenpl	G2	1011.82	-0.696105	0.286576	-2.42904	0.0151389	0.201861	13.2443	10.9917	9.5171	18.1648	13.1498	23.8538	1163.87	0.243071	0.152634	1.59251	0.111271	0.977032	15.6366	18.2742	18.2535	12.9105	17.7014	12.0942	0.0410442	0.896786
Cenpm	S	875.871	-0.135035	0.279985	-0.482295	0.629597	0.925669	32.7272	41.8919	29.5895	35.4123	32.7148	47.8268	1317.23	0.320581	0.167793	1.91057	0.0560593	0.734253	41.6849	60.57	61.4333	37.9724	47.4359	41.9976	0.316735	0.931115
Cenpq	S	1406.44	0.938601	0.317832	2.95314	0.00314562	0.0728328	47.564	40.8122	22.7179	25.2937	13.0872	22.6816	1538.66	0.606394	0.15036	4.03294	5.50836e-05	0.00575858	27.5461	41.0264	33.4147	20.6063	24.5578	20.2241	0.977743	0.974649
Cep350	G2	5036.77	-0.219638	0.159483	-1.37718	0.168455	0.615457	10.2417	12.1371	12.6322	17.0896	11.8837	14.0084	4335.26	0.0290852	0.186146	0.156249	0.875837	0.999799	8.23973	13.5947	10.0705	10.7489	12.6068	7.15323	0.227101	0.605327
Cep55	M	1793.16	-0.110584	0.22645	-0.48834	0.625309	0.924056	29.7303	23.8339	28.2753	31.9942	22.8964	36.9753	1506.82	0.407412	0.167196	2.43673	0.0148209	0.354398	18.1417	28.8383	23.6905	16.2685	21.2353	15.3829	0.347442	0.952241
Cep57	G1/S	1073.28	-0.0200859	0.250025	-0.0803355	0.93597	0.991122	20.8897	23.5961	14.7368	22.2921	25.2091	17.6279	2327.58	0.0942185	0.142216	0.662504	0.507648	0.999799	41.4496	36.128	38.6628	36.0667	40.8739	31.1874	0.462276	0.744832
Cep70	M/G1	934.394	-0.0437643	0.259964	-0.168347	0.86631	0.980641	19.4036	12.8598	15.1946	18.5299	15.7854	19.4425	1348.35	0.0305825	0.142213	0.215048	0.82973	0.999799	20.2129	21.0115	20.0624	19.0893	23.6163	16.1474	0.430889	0.609778
Cers6	S	3133.57	-0.357304	0.188767	-1.89283	0.0583811	0.401838	15.6266	14.1153	10.8235	18.8032	15.5463	20.2698	1390.27	-0.0177478	0.126975	-0.139774	0.888838	0.999799	6.73509	6.845	5.79537	6.29217	6.97662	5.8964	0.132337	0.467708
Cflar	M	5404.41	0.106924	0.15148	0.705864	0.480272	0.878788	37.6434	48.4347	56.1454	44.412	50.1445	41.9824	3126.79	0.0361201	0.134682	0.268189	0.788554	0.999799	22.8291	23.5567	17.8037	20.2886	22.8053	18.3339	0.637242	0.623585
Cflar	G2	5404.41	0.106924	0.15148	0.705864	0.480272	0.878788	37.6434	48.4347	56.1454	44.412	50.1445	41.9824	3126.79	0.0361201	0.134682	0.268189	0.788554	0.999799	22.8291	23.5567	17.8037	20.2886	22.8053	18.3339	0.637242	0.623585
Chaf1a	G1/S	3739.1	-0.225124	0.149006	-1.51083	0.130831	0.567171	34.6813	40.6824	42.3931	51.3537	50.12	44.6126	1715.17	0.260058	0.134442	1.93434	0.0530709	0.715387	19.2744	24.6954	19.569	16.5991	19.6134	15.1877	0.222273	0.904783
Chaf1b	G1/S	2156.3	-0.0637299	0.225612	-0.282475	0.777579	0.964906	32.7653	45.4986	51.3206	44.7557	58.1258	40.0131	1383.37	-0.0812158	0.131024	-0.619856	0.535352	0.999799	27.4291	26.4403	26.9802	26.8792	27.7752	28.691	0.404783	0.28399
Chek2	G2	635.015	-0.334455	0.384763	-0.869247	0.384712	0.828812	6.28505	13.3264	7.69955	15.0581	7.65633	13.6372	993.963	-0.322664	0.160518	-2.01014	0.0444159	0.658177	13.4567	13.2996	14.7357	16.7255	20.4638	13.9782	0.145616	0.0348574
Chml	S	1053.92	-0.485054	0.277599	-1.74732	0.080582	0.464315	10.0976	5.41999	15.6696	10.8234	14.5544	11.5988	1138.89	0.362803	0.157506	2.30343	0.0212548	0.440645	6.02592	6.52249	5.64851	4.39878	5.81582	3.69991	0.0809567	0.942659
Cit	M	3712.51	-0.0533634	0.173674	-0.307262	0.758644	0.960309	12.0522	16.8426	16.3357	17.2414	16.8392	18.1477	1568.43	-0.338626	0.161295	-2.09943	0.0357793	0.584918	4.23934	5.54047	5.0327	5.66484	7.66946	4.92904	0.417761	0.0325939
Ckap2	M	1405.71	-0.372248	0.234003	-1.59078	0.111659	0.536747	18.1029	16.7146	18.0988	30.5483	18.6153	22.8198	2656.59	-0.0553973	0.165988	-0.333744	0.738573	0.999799	29.1304	38.5716	37.3121	32.3752	45.9479	28.9845	0.124717	0.354685
Ckap2	G2	1405.71	-0.372248	0.234003	-1.59078	0.111659	0.536747	18.1029	16.7146	18.0988	30.5483	18.6153	22.8198	2656.59	-0.0553973	0.165988	-0.333744	0.738573	0.999799	29.1304	38.5716	37.3121	32.3752	45.9479	28.9845	0.124717	0.354685
Ckap2l	G2	1826.1	-0.322798	0.221541	-1.45706	0.145101	0.586105	24.3908	16.1601	17.545	27.369	21.8372	27.3678	2762.44	0.202924	0.148051	1.37063	0.170489	0.999799	32.4285	34.5083	30.7486	26.3214	34.9567	21.98	0.152331	0.872265
Ckap5	M	18981.9	0.118832	0.111969	1.06129	0.288556	0.755632	116.342	102.306	93.3492	102.981	95.8677	102.991	10191.8	0.245808	0.162294	1.51459	0.129877	0.999799	46.9826	65.9393	50.5176	44.4325	56.9923	33.4909	0.651351	0.898069
Cks1b	M	3031.66	-0.247717	0.149595	-1.65592	0.0977383	0.505839	166.768	170.464	191.006	222.147	234.634	196.855	2924.75	-0.166077	0.136134	-1.21995	0.222482	0.999799	169.813	143.506	158.738	165.775	174.958	179.891	0.204617	0.120492
Cks2	M	1434.74	-0.428242	0.283846	-1.50871	0.131372	0.567762	90.2517	118.072	98.8516	181.932	84.8562	168.827	3319.93	-0.303753	0.151622	-2.00336	0.0451391	0.662594	202.921	234.394	277.998	257.886	320.292	287.327	0.102233	0.0393089
Clspn	G1/S	4596.4	-0.110509	0.147423	-0.749605	0.453493	0.865313	27.7432	34.086	27.7552	31.4093	36.4503	34.47	2012.12	0.523348	0.195069	2.68289	0.00729888	0.223863	11.445	18.6392	16.9877	9.53723	14.0631	8.4172	0.347669	0.968085
Cnih4	M/G1	3579.22	-0.211144	0.163837	-1.28874	0.197487	0.656808	37.6957	37.9116	45.8228	48.0133	57.1836	41.6958	2188.57	0.141874	0.125841	1.1274	0.259571	0.999799	53.1294	74.281	61.1576	58.3204	43.686	50.2973	0.236608	0.815905
Cnot10	M	4101.89	-0.161354	0.14855	-1.08619	0.277393	0.745827	47.3615	50.8188	57.7885	61.8526	54.3974	67.2432	5885.34	0.124181	0.137818	0.901049	0.367562	0.999799	75.5136	93.7486	77.5354	74.7351	88.9566	56.8916	0.286857	0.79244
Cntrob	M	1826.14	-0.531393	0.182288	-2.91513	0.00355541	0.0797345	15.0025	14.2071	15.2224	20.5528	24.9542	22.4927	2138.54	0.102925	0.148215	0.694433	0.487411	0.999799	17.0011	24.4876	21.1244	17.3049	22.153	17.0915	0.0698657	0.761506
Coq9	S	2340.53	0.151091	0.167543	0.901799	0.367163	0.818119	51.6471	60.1569	60.2005	52.4628	52.6451	58.9043	2533.48	0.0924459	0.128812	0.717679	0.472955	0.999799	60.1246	59.0505	60.4993	54.6148	51.0871	57.7215	0.693074	0.742266
Cpne8	S	1318.98	0.28178	0.21798	1.29268	0.196121	0.655746	24.3783	28.6991	15.0114	24.4428	21.6194	14.8435	1646.41	-0.169765	0.162728	-1.04325	0.296834	0.999799	40.2208	36.9131	31.6795	50.5344	48.6894	44.4841	0.8236	0.116418
Crebzf	S	1531.08	-0.200776	0.198635	-1.01078	0.312122	0.777761	14.6618	17.7066	14.0197	19.7895	18.869	17.7313	5728.23	0.0140763	0.142863	0.0985298	0.921512	0.999799	54.2101	68.6382	56.4504	60.0727	68.3748	44.8453	0.245737	0.564584
Crebzf	G1/S	1531.08	-0.200776	0.198635	-1.01078	0.312122	0.777761	14.6618	17.7066	14.0197	19.7895	18.869	17.7313	5728.23	0.0140763	0.142863	0.0985298	0.921512	0.999799	54.2101	68.6382	56.4504	60.0727	68.3748	44.8453	0.245737	0.564584
Crls1	S	2513.99	-0.429318	0.180487	-2.37866	0.0173755	0.217264	47.0117	48.0887	41.1343	59.2275	75.197	58.2574	2210.23	0.040427	0.134861	0.299768	0.764354	0.999799	49.4013	41.4304	46.0669	40.5286	45.7829	41.1611	0.101705	0.636034
Ctcf	M	6712.6	-0.186514	0.112158	-1.66295	0.0963218	0.502477	62.7112	58.3455	60.255	75.5439	69.5086	71.8051	4551.42	0.0376	0.114878	0.327303	0.743439	0.999799	41.9056	43.5713	37.9243	39.7045	43.8717	34.0352	0.259846	0.628565
Ctnna1	M	20768.1	-0.0601951	0.0933923	-0.64454	0.519226	0.896473	199.94	188.164	214.269	228.052	221.091	214.051	12011	0.0330642	0.127301	0.259733	0.79507	0.999799	120.837	127.621	96.292	109.069	124.454	94.9737	0.409386	0.615437
Ctnnd1	M	30850.1	0.0353955	0.112874	0.313583	0.753838	0.960114	202.784	210.78	237.149	215.937	251.135	200.274	14626.5	0.0705046	0.123145	0.572532	0.566962	0.999799	108.669	101.957	84.955	91.466	100.311	82.9901	0.539988	0.701373
Ctr9	M/G1	7722.47	0.161825	0.109567	1.47695	0.13969	0.579632	66.5255	69.481	68.6183	64.0834	67.6696	61.2822	4048.2	0.122075	0.133362	0.915363	0.360001	0.999799	34.6193	38.0672	26.961	29.9416	32.9784	26.3441	0.706655	0.789347
Ctsd	G1/S	18013.9	-0.0458229	0.101383	-0.451979	0.651284	0.934259	363.624	359.126	370.23	365.63	415.108	417.823	13429.1	0.00486939	0.117763	0.041349	0.967018	0.999799	238.717	284.947	257.875	246.864	234.154	270.041	0.428324	0.538554
Cwc15	M/G1	5011.69	0.279482	0.129835	2.15259	0.0313509	0.300266	220.295	239.579	223.207	213.262	177.045	203.907	3698.16	0.185801	0.112852	1.64641	0.0996801	0.942387	170.321	185.053	159.684	142.473	144.391	149.313	0.822091	0.858684
Cyth2	G2	4559.19	0.249673	0.133343	1.87242	0.0611484	0.408676	78.2348	84.4441	89.9695	79.8566	74.2745	69.9837	3023.47	0.0514648	0.117389	0.438412	0.661087	0.999799	48.8579	56.5989	52.2176	48.987	47.9243	48.9344	0.798325	0.660103
Dcaf7	G2	21398.9	-0.221107	0.11242	-1.96679	0.0492074	0.374215	127.509	109.787	134.231	138.816	156.711	160.276	8102.33	-0.0151695	0.117984	-0.128572	0.897696	0.999799	51.6471	52.7934	42.5461	46.1232	54.1083	44.2552	0.226347	0.475932
Dcp1a	M/G1	2712.24	-0.267952	0.168094	-1.59406	0.110922	0.535929	15.254	17.3442	15.4373	17.7236	22.3579	20.6008	2670.09	0.106631	0.135256	0.788367	0.430482	0.999799	15.528	19.7641	16.3157	15.3263	18.4131	12.9839	0.188547	0.767995
Dctn6	M/G1	1184.64	0.304652	0.278529	1.09379	0.274048	0.743722	60.9556	43.2667	64.4992	52.1486	38.2148	59.4326	2738.62	-0.00134126	0.14849	-0.00903266	0.992793	0.999799	109.46	100.944	104.993	102.146	90.5468	117.739	0.841633	0.519089
Depdc1a	M	484.382	-1.15645	0.364938	-3.16891	0.00153013	0.0449349	2.95499	5.84005	3.60095	7.90985	10.43	5.32669	1175.86	0.0718932	0.212861	0.337747	0.735554	0.999799	17.425	12.4415	12.8348	10.5324	19.6527	11.0876	0.0128263	0.70424
Depdc1b	M	993.44	-0.030646	0.238241	-0.128635	0.897647	0.987585	13.7145	18.1517	12.8463	14.1221	16.5453	15.6666	315.05	-0.00602753	0.199443	-0.0302218	0.97589	0.999799	4.48895	4.43749	4.38706	3.82101	5.25785	4.04266	0.447714	0.503697
Depdc7	S	475.215	-0.640189	0.37628	-1.70136	0.0888752	0.483906	6.49888	10.2778	6.84994	17.648	10.3909	10.7855	376.454	0.292497	0.237395	1.23211	0.217907	0.999799	6.667	9.86203	9.36611	6.48227	9.28925	4.99272	0.0479101	0.92108
Dexi	M/G1	2140.36	0.0606398	0.234269	0.258847	0.795753	0.968557	66.4821	72.0216	72.6946	58.2484	95.7647	58.4027	951.636	-0.0383484	0.159172	-0.240924	0.809614	0.999799	27.0615	31.448	28.497	27.4617	25.2559	33.2166	0.575449	0.405764
Dhfr	S	1635.69	-0.126414	0.21769	-0.580706	0.561439	0.90981	10.3456	11.7592	9.29917	13.599	9.41985	12.9943	2260.1	0.257703	0.134232	1.91983	0.0548796	0.725543	16.0422	14.6419	15.6601	12.5845	14.5105	10.9837	0.327675	0.904104
Dhx8	G2	11747.4	0.445935	0.109897	4.05775	4.95485e-05	0.00387328	109.55	107.35	112.763	95.4196	83.0403	77.6803	2298.92	0.054044	0.127063	0.425332	0.670595	0.999799	17.7237	22.4393	16.5051	17.5531	18.9808	16.4129	0.908405	0.666289
Diaph3	M	1830.39	-0.242057	0.23381	-1.03527	0.300542	0.765718	18.0865	15.1352	14.8878	23.3406	14.4342	21.4955	1214.09	0.124715	0.176141	0.708041	0.47892	0.999799	8.62628	9.33256	9.88286	7.4871	11.5502	6.69127	0.208994	0.793044
Dis3	G1/S	3848.14	0.135492	0.17561	0.77155	0.440381	0.856267	37.0183	39.6396	37.4104	44.3451	28.0089	36.8401	2671.33	0.0568824	0.161274	0.352706	0.724309	0.999799	23.8226	28.5883	21.5815	22.074	29.7635	17.8272	0.673985	0.673834
Dkc1	M/G1	4732.61	-0.460268	0.129037	-3.56695	0.000361155	0.0163938	51.7417	51.4957	51.6664	82.3812	71.456	69.865	4925.29	-0.227405	0.142808	-1.59238	0.1113	0.977032	51.4488	61.3546	57.8637	67.5938	78.2391	50.329	0.0895579	0.0707711
Dlgap5	M	1263.94	-0.24646	0.253627	-0.971739	0.331181	0.793557	11.0388	18.3808	13.4025	20.7821	16.566	16.3523	1766.62	-0.186928	0.145678	-1.28316	0.199436	0.999799	19.6992	18.7794	18.8996	19.2182	26.007	18.8424	0.205372	0.100045
Dna2	S	1385.46	-0.422249	0.253846	-1.66341	0.0962311	0.502332	7.55808	11.3445	12.3972	16.2779	11.6428	16.3132	1627.72	0.190607	0.202253	0.94242	0.345977	0.999799	10.6945	16.2282	16.4386	12.3137	16.0547	8.86408	0.10412	0.861853
Dnaja1	M	16164.4	-0.218665	0.120954	-1.80783	0.0706327	0.44004	170.584	154.981	145.469	218.062	170.601	191.379	16660.2	-0.106557	0.168241	-0.63336	0.526498	0.999799	136.933	140.82	189.408	155.635	151.181	185.884	0.228459	0.221065
Dnajb1	M	8643.38	0.261195	0.109817	2.37846	0.0173852	0.217264	115.264	122.399	117.606	99.1896	102.544	111.198	3270.08	0.0471608	0.127477	0.369956	0.711416	0.999799	37.7628	45.8541	39.2647	43.38	39.3524	32.8831	0.807756	0.651124
Dnajb1	G2	8643.38	0.261195	0.109817	2.37846	0.0173852	0.217264	115.264	122.399	117.606	99.1896	102.544	111.198	3270.08	0.0471608	0.127477	0.369956	0.711416	0.999799	37.7628	45.8541	39.2647	43.38	39.3524	32.8831	0.807756	0.651124
Dnajb4	S	4087.97	-0.225747	0.150983	-1.49518	0.134867	0.574066	53.6729	56.8037	57.9526	63.2859	79.748	63.6246	2956.53	-0.0514188	0.125248	-0.410535	0.681413	0.999799	41.1357	45.4264	39.2555	46.3484	46.8691	34.5553	0.221971	0.366531
Dnajb6	M/G1	9144.89	-0.112139	0.104212	-1.07606	0.2819	0.749109	192.058	196.843	273.009	232.34	210.763	247.083	7159.9	0.0645228	0.114792	0.562082	0.57406	0.999799	130.806	166.56	163.82	138.023	157.668	129.333	0.344424	0.690433
Dnajc3	G1/S	4567.54	0.0792859	0.144452	0.548874	0.583092	0.916543	32.4445	34.1732	30.8977	33.7031	27.6117	35.4894	3445.73	0.443088	0.145865	3.03766	0.00238424	0.102451	20.6495	31.1022	24.2354	18.9255	20.3352	15.1464	0.6008	0.958201
Donson	G1/S	1343.03	-0.354374	0.203103	-1.7448	0.0810204	0.464882	18.4169	20.4898	18.7179	27.8511	23.3489	25.7061	1405.73	0.0912888	0.133917	0.681684	0.495438	0.999799	20.4833	24.2165	22.2496	19.8482	23.5637	17.8856	0.134224	0.740078
Donson	S	1343.03	-0.354374	0.203103	-1.7448	0.0810204	0.464882	18.4169	20.4898	18.7179	27.8511	23.3489	25.7061	1405.73	0.0912888	0.133917	0.681684	0.495438	0.999799	20.4833	24.2165	22.2496	19.8482	23.5637	17.8856	0.134224	0.740078
Dr1	M	2831.26	-0.286821	0.186013	-1.54194	0.123089	0.555029	33.5982	27.8678	30.5461	44.4238	30.694	42.3635	3277.82	0.180695	0.128209	1.40937	0.158724	0.999799	33.8663	40.7223	40.0554	31.4824	38.0821	29.744	0.175419	0.854836
Dscc1	S	633.008	-0.74006	0.310808	-2.38108	0.0172619	0.216977	10.7982	17.4435	16.8732	28.0229	22.14	29.0489	715.761	0.198174	0.163225	1.21411	0.224705	0.999799	20.1323	21.3514	24.6466	18.1115	19.9107	18.8123	0.0359891	0.867813
Dscc1	G1/S	633.008	-0.74006	0.310808	-2.38108	0.0172619	0.216977	10.7982	17.4435	16.8732	28.0229	22.14	29.0489	715.761	0.198174	0.163225	1.21411	0.224705	0.999799	20.1323	21.3514	24.6466	18.1115	19.9107	18.8123	0.0359891	0.867813
Dsp	M/G1	2481.1	-0.351852	0.260266	-1.35189	0.176409	0.628074	7.35355	6.26881	10.6521	10.819	8.32083	14.8663	1619.65	-0.310335	0.23924	-1.29717	0.194573	0.999799	3.82092	6.6439	5.78107	5.96625	9.29293	4.50227	0.135657	0.037649
Dtl	G1/S	2944.09	0.1547	0.17167	0.901148	0.367509	0.818119	26.9425	29.2395	21.4745	24.5902	23.2736	25.4682	2719.86	0.257502	0.137884	1.86752	0.0618291	0.766542	23.1616	25.173	22.916	18.5239	23.9229	16.0484	0.697073	0.904029
Dync1li2	S	3856.52	-0.255406	0.160269	-1.59361	0.111023	0.535929	25.9649	29.2605	25.7993	37.4296	27.777	36.6683	6131.04	0.0451907	0.113206	0.399189	0.689754	0.999799	45.8638	50.4378	40.1674	44.7638	46.4158	37.8578	0.198582	0.64705
Dzip3	M	11464.9	0.108102	0.158935	0.680165	0.4964	0.885386	118.949	93.3799	69.2957	84.5149	101.641	91.5227	6132.21	0.403043	0.166286	2.42379	0.0153597	0.360742	30.0673	50.4343	37.1892	29.105	35.2714	22.5785	0.638826	0.95126
E2f1	G1/S	2827.79	0.0391597	0.16295	0.240318	0.810084	0.971793	40.571	40.1176	44.7188	46.6498	36.6534	45.8252	1992.04	0.146653	0.12983	1.12958	0.258653	0.999799	25.7311	32.0489	31.8832	24.73	28.3035	25.3182	0.544892	0.822016
E2f5	M	939.671	-1.20303	0.262671	-4.57999	4.65005e-06	0.000582712	13.4349	14.2529	11.5149	26.3142	38.3532	30.3693	2203.26	0.0455827	0.116026	0.392866	0.694419	0.999799	46.4668	47.5322	48.1936	44.6031	46.242	43.7605	0.0110155	0.647804
E2f8	S	1829.46	-0.173224	0.271107	-0.63895	0.522856	0.898673	11.0704	25.4216	17.0488	19.9326	22.9772	20.4912	765.447	-0.127447	0.182605	-0.697936	0.485218	0.999799	7.54877	6.49187	7.48087	6.39608	9.51596	7.24978	0.274106	0.178437
Ect2	M	3898.77	-0.436592	0.163153	-2.67596	0.00745163	0.13113	31.9122	28.9867	24.3205	40.8498	35.4397	44.3724	3389.38	0.297696	0.197815	1.50492	0.132346	0.999799	22.8806	36.2023	32.1024	19.6973	33.3744	19.5415	0.098989	0.922589
Eif2a	G1/S	1860.51	-0.33972	0.217354	-1.56298	0.118058	0.547313	28.0374	30.3887	25.6505	44.5637	27.7663	39.5571	4358.58	-0.122992	0.132693	-0.926891	0.353983	0.999799	70.1725	57.7857	62.8044	67.0601	74.6096	62.5043	0.142598	0.188019
Eif4e	M/G1	13281.4	-0.197117	0.104384	-1.88838	0.0589748	0.403724	446.653	467.322	476.068	570.809	500.764	542.752	9155.08	-0.0220389	0.109672	-0.200953	0.840735	0.999799	319.558	339.13	300.988	305.614	349.705	251.761	0.249283	0.454655
Eif4ebp2	S	14146.6	-0.329164	0.117292	-2.80636	0.00501046	0.0998201	86.9243	102.601	79.1632	100.31	117.1	114.368	5633.08	-0.00378156	0.103698	-0.0364672	0.97091	0.999799	32.5816	37.1483	32.0483	31.5466	35.8627	31.7434	0.148861	0.510487
Elp3	M/G1	5910.68	0.0023504	0.141753	0.016581	0.986771	0.997981	69.1638	73.7049	92.6082	79.1559	84.4559	83.9195	5393.4	-0.0236893	0.111014	-0.21339	0.831023	0.999799	70.6646	68.09	67.7235	69.2511	73.9566	62.7056	0.492983	0.450053
Entpd5	G2	1787.23	-0.219026	0.209433	-1.0458	0.295652	0.761941	11.6602	16.1172	12.5425	16.3048	14.4618	17.1788	1159.72	0.055163	0.132996	0.414772	0.678309	0.999799	8.09685	9.66002	7.51441	7.84762	10.1971	6.66391	0.228007	0.668855
Esco2	S	8544.95	0.739488	0.139433	5.30353	1.13581e-07	2.82508e-05	143.482	141.941	112.008	78.6703	88.7265	81.8209	4637.21	1.14719	0.40327	2.84473	0.0044449	0.160745	39.5092	102.603	76.522	27.9559	44.2049	24.4756	0.964765	0.99072
Esd	G1/S	2242.67	-0.265709	0.195834	-1.35681	0.174842	0.624909	75.4873	90.0233	101.548	119.548	102.58	123.337	7068.79	-0.0119858	0.119106	-0.100631	0.919844	0.999799	279.896	280.411	283.38	276.43	258.185	285.174	0.190735	0.485891
Espl1	G2	7136.33	-0.46352	0.174888	-2.65038	0.00804015	0.137058	32.1965	34.0397	35.361	52.9717	34.8905	60.4373	3138.67	0.107714	0.185427	0.580899	0.561309	0.999799	13.1928	20.914	18.7468	13.8706	20.9636	12.8352	0.0888034	0.769654
Exo1	S	2878.42	-0.24573	0.188279	-1.30514	0.191847	0.650963	12.5307	11.4995	10.9354	15.7588	11.0991	16.8607	2061.17	0.307598	0.171398	1.79464	0.0727105	0.825031	7.82246	11.0224	10.1076	7.06499	9.78845	6.04947	0.2059	0.926136
Ezh2	S	4998.3	-0.202441	0.137266	-1.47481	0.140264	0.579632	70.1262	65.9059	59.5242	91.031	68.2395	77.532	4239.57	0.202458	0.1231	1.64466	0.100039	0.94344	55.962	65.6142	61.2506	49.4884	59.7797	43.6632	0.244455	0.871812
Fadd	G2	1670.08	0.0174483	0.217658	0.080164	0.936107	0.991122	14.7998	18.2952	16.0555	15.0848	21.0777	15.0849	931.006	0.195416	0.168026	1.16301	0.244824	0.999799	9.98316	8.88021	8.59628	6.77177	7.72573	8.85715	0.513958	0.865701
Fam122a	G1/S	252.433	-0.272697	0.436788	-0.624322	0.532416	0.90135	15.3502	12.1842	13.7992	21.0757	13.3078	18.8619	332.873	0.0558321	0.197347	0.282913	0.777243	0.999799	18.2376	20.046	20.3043	19.736	15.8167	18.9644	0.185453	0.671118
Fam189b	M/G1	2789.21	-0.112791	0.168306	-0.670155	0.502759	0.889417	34.3356	37.2723	37.4896	34.9209	46.6382	41.3628	1820.42	0.117515	0.143235	0.820436	0.411968	0.999799	21.5793	28.691	29.1337	22.3163	21.3586	25.7768	0.343745	0.783462
Fam189b	M/G1	2789.21	-0.112791	0.168306	-0.670155	0.502759	0.889417	34.3356	37.2723	37.4896	34.9209	46.6382	41.3628	1820.42	0.117515	0.143235	0.820436	0.411968	0.999799	21.5793	28.691	29.1337	22.3163	21.3586	25.7768	0.343745	0.783462
Fam83d	G2	1460.22	-0.177844	0.20867	-0.852273	0.394062	0.834104	22.9821	22.4258	28.2956	28.6841	26.6094	32.7045	990.632	-0.166317	0.169986	-0.978412	0.32787	0.999799	13.2804	15.6934	18.4032	15.5012	17.5421	18.736	0.269277	0.119813
Fan1	G2	704.609	0.229612	0.303939	0.755455	0.449976	0.863336	5.89959	9.06353	9.29438	8.40235	6.00098	7.41392	490.533	0.0664929	0.281686	0.236053	0.813392	0.999799	5.41266	6.38209	3.70804	4.84792	7.02209	2.60802	0.77984	0.694055
Fan1	G2	704.609	0.229612	0.303939	0.755455	0.449976	0.863336	5.89959	9.06353	9.29438	8.40235	6.00098	7.41392	490.533	0.0664929	0.281686	0.236053	0.813392	0.999799	5.41266	6.38209	3.70804	4.84792	7.02209	2.60802	0.77984	0.694055
Fanca	S	1471.27	-0.146062	0.278539	-0.524386	0.60001	0.920258	9.14001	11.2485	14.747	13.5281	9.42338	18.4813	1110.19	0.205289	0.207796	0.987937	0.323184	0.999799	6.9679	11.5114	10.9983	7.18038	10.9566	6.63103	0.304889	0.874528
Fancd2	G2	2481.83	-0.616026	0.228309	-2.69821	0.00697135	0.126458	12.3063	12.3188	15.2557	23.0223	14.2894	27.222	2188.53	-0.0103966	0.209248	-0.0496855	0.960373	0.999799	8.9509	16.3774	14.8509	11.7226	17.3744	10.3372	0.0520598	0.490267
Fanci	S	2588.4	-0.416029	0.215683	-1.92889	0.0537445	0.388716	17.2017	13.5328	17.8949	20.4978	18.2852	29.7917	1832.4	0.571625	0.199985	2.85834	0.00425858	0.156345	11.8869	19.2069	16.9924	9.33911	14.1972	7.98266	0.10676	0.971631
Fen1	S	3748.77	-0.0309969	0.199919	-0.155047	0.876784	0.984066	57.5483	76.3887	69.2062	79.9771	51.1319	87.2226	2826.07	0.219526	0.12669	1.73278	0.0831354	0.870786	45.9452	56.1515	56.6937	42.7816	48.7422	40.5526	0.446959	0.8823
Flad1	G1/S	930.53	0.263997	0.264305	0.998834	0.317875	0.782352	15.8178	18.1429	13.3401	13.314	13.2667	15.0234	1327.11	-0.0658408	0.155542	-0.4233	0.672076	0.999799	19.1919	20.1079	15.1496	19.0132	16.6125	18.8928	0.810699	0.323978
Fopnl	M/G1	2232.12	-0.272859	0.240604	-1.13406	0.256771	0.725875	62.007	60.0992	51.1111	85.3726	46.1958	88.0193	3076.57	0.0141926	0.12735	0.111445	0.911263	0.999799	85.9493	77.2339	83.6243	77.557	82.3073	79.9622	0.185152	0.565188
Fopnl	M/G1	2232.12	-0.272859	0.240604	-1.13406	0.256771	0.725875	62.007	60.0992	51.1111	85.3726	46.1958	88.0193	3076.57	0.0141926	0.12735	0.111445	0.911263	0.999799	85.9493	77.2339	83.6243	77.557	82.3073	79.9622	0.185152	0.565188
Foxk2	M/G1	4094.67	-0.0215862	0.151015	-0.142941	0.886336	0.986404	28.6859	32.8884	28.1148	36.2107	27.5287	32.3267	2581.81	0.0160894	0.116578	0.138014	0.890229	0.999799	18.8557	19.0957	17.1647	18.6064	18.5736	15.8888	0.460238	0.570545
Foxm1	M	2564.69	-0.116995	0.166619	-0.702172	0.482572	0.879493	27.7009	21.3886	25.9703	27.5723	23.1929	34.6015	2572.92	0.116296	0.146865	0.791855	0.428445	0.999799	16.8044	24.3355	21.6235	18.0647	22.0771	16.2641	0.339143	0.782179
Fxr1	M/G1	15929.3	-0.0801001	0.11473	-0.698162	0.485076	0.880608	289.481	250.49	251.974	311.287	282.075	298.991	13337.4	-0.0251712	0.138273	-0.18204	0.855551	0.999799	162.98	200.638	177.496	181.422	219.932	138.792	0.385695	0.445752
Fyn	M	9179.57	0.172557	0.121666	1.41829	0.156107	0.60016	141.521	151.57	180.507	151.67	159.081	138.839	3696.92	-0.0106295	0.113567	-0.0935966	0.92543	0.999799	49.0468	47.4338	44.7548	45.8581	47.4601	49.8969	0.720914	0.489588
G2e3	M	2022.97	-0.802181	0.19839	-4.04346	5.26692e-05	0.00396614	11.1183	9.70351	6.47152	17.5225	17.1548	17.964	3497.55	-0.149004	0.156967	-0.949271	0.342483	0.999799	16.3943	17.6326	17.0268	16.1214	28.0006	14.074	0.0299532	0.144183
G2e3	G2	2022.97	-0.802181	0.19839	-4.04346	5.26692e-05	0.00396614	11.1183	9.70351	6.47152	17.5225	17.1548	17.964	3497.55	-0.149004	0.156967	-0.949271	0.342483	0.999799	16.3943	17.6326	17.0268	16.1214	28.0006	14.074	0.0299532	0.144183
G3bp1	M/G1	18570.2	0.0557094	0.113628	0.49028	0.623936	0.923822	101.016	97.0779	103.487	118.338	90.417	96.8787	13175	-0.113575	0.113958	-0.996641	0.318939	0.999799	67.3929	62.5794	60.5001	67.8799	74.2111	59.5382	0.568281	0.206805
Gabpb1	G2	2378.75	-0.265853	0.169789	-1.56579	0.117399	0.545645	22.022	25.7795	24.4642	29.0102	28.7762	31.6901	1919.28	0.0930456	0.123718	0.752077	0.452005	0.999799	27.7425	32.4494	31.2815	23.8904	29.9025	24.2605	0.190358	0.742795
Gadd45a	M	590.272	0.239485	0.306299	0.781867	0.434293	0.853508	19.2219	31.1016	23.7162	38.9893	23.1414	23.0517	490.074	0.0338887	0.164473	0.206044	0.836757	0.999799	16.6048	25.3177	18.3592	16.5613	17.9468	16.5035	0.788592	0.618078
Gas1	G2	8185.81	0.12815	0.146201	0.87653	0.380742	0.827296	169.484	154.158	138.094	137.09	155.497	123.874	7022.5	-0.0575532	0.116197	-0.495308	0.620383	0.999799	89.8545	89.4634	78.031	83.6323	85.2008	91.2121	0.662592	0.348876
Gas2l3	M	534.295	-0.777508	0.337753	-2.302	0.0213349	0.241224	2.63944	3.19503	2.08859	4.42356	6.43404	5.0438	825.167	-0.276976	0.193567	-1.4309	0.152458	0.999799	3.40436	3.71311	4.12224	4.01381	5.96469	3.32305	0.0321412	0.0479855
Gas2l3	G2	534.295	-0.777508	0.337753	-2.302	0.0213349	0.241224	2.63944	3.19503	2.08859	4.42356	6.43404	5.0438	825.167	-0.276976	0.193567	-1.4309	0.152458	0.999799	3.40436	3.71311	4.12224	4.01381	5.96469	3.32305	0.0321412	0.0479855
Gata2	M/G1	2754.74	-1.0111	0.272619	-3.70883	0.00020822	0.0106368	18.7757	14.8063	33.0902	52.8981	33.5311	55.9972	1883.65	-0.0583313	0.136638	-0.426903	0.66945	0.999799	17.7701	21.8419	22.1936	19.1939	22.7372	21.2097	0.0183341	0.345707
Gclm	S	2527.82	-0.485259	0.223208	-2.17402	0.0297036	0.291985	32.9126	46.6884	26.0612	47.5673	47.9383	49.5072	2370.17	-0.0978636	0.152974	-0.639738	0.522343	0.999799	30.2172	37.5255	36.7451	34.367	40.1766	42.0343	0.0808812	0.242493
Gins2	G1/S	3791.06	0.0176356	0.148313	0.118908	0.905348	0.988799	33.7446	39.1864	37.4833	41.2301	33.3298	40.5608	2927	-0.121485	0.161993	-0.749941	0.45329	0.999799	27.5007	22.8377	27.2077	28.2837	23.4737	30.2329	0.514109	0.190659
Gins3	G1/S	1357.19	0.321254	0.265723	1.20898	0.226671	0.694957	30.5343	34.6299	38.1349	39.1001	41.3882	48.4021	961.788	0.958958	0.151998	6.30903	2.80781e-10	2.18818e-07	16.0361	21.8734	18.8903	9.74766	10.0555	8.73024	0.854308	0.986721
Gmnn	G1/S	2736.38	-0.669567	0.17288	-3.87302	0.000107495	0.00683968	116.301	92.1912	101.655	156.726	196.554	167.549	2246.49	0.469691	0.163411	2.87429	0.00404931	0.149947	94.8147	114.55	127.94	67.2161	94.6344	77.3828	0.0434586	0.962351
Gnb1	M/G1	38601	0.0755539	0.0848249	0.890705	0.373088	0.821433	451.406	480.823	492.195	486.114	449.201	483.92	16253.2	-0.00517883	0.0992419	-0.0521839	0.958382	0.999799	169.831	195.165	176.081	172.606	180.858	177.893	0.595066	0.506036
Golga2	S	3559.39	0.223692	0.149724	1.49403	0.135167	0.57413	29.9663	35.7731	35.9109	31.8236	32.2479	28.3447	3125	0.203386	0.124156	1.63815	0.101391	0.950953	25.726	34.0522	25.5673	23.8002	25.453	22.3673	0.77486	0.872718
Golga2	S	3559.39	0.223692	0.149724	1.49403	0.135167	0.57413	29.9663	35.7731	35.9109	31.8236	32.2479	28.3447	3125	0.203386	0.124156	1.63815	0.101391	0.950953	25.726	34.0522	25.5673	23.8002	25.453	22.3673	0.77486	0.872718
Got1	M	2129.59	0.135465	0.162891	0.831628	0.405619	0.838547	39.4474	44.085	41.1045	41.3604	40.1759	38.8717	1874.68	-0.0956031	0.130419	-0.733043	0.463532	0.999799	35.6307	32.6826	31.2017	36.9986	34.0209	32.6864	0.673834	0.248152
Grk6	M	3002.05	0.100181	0.163997	0.610871	0.541285	0.903757	42.3032	51.4674	55.7777	47.2683	48.0362	43.2711	2635.71	-0.0817473	0.112578	-0.726139	0.467754	0.999799	34.0877	36.7193	33.2019	34.3751	36.4099	36.403	0.628263	0.282556
Grpel1	M/G1	4956.81	0.0587554	0.138675	0.423691	0.671791	0.940812	58.7824	53.8688	48.2533	55.8351	50.077	56.8137	3789.57	0.131801	0.113685	1.15935	0.246315	0.999799	37.6757	41.4952	41.4051	35.9178	35.5742	35.5972	0.572733	0.804059
Gspt1	M/G1	13307.7	-0.149655	0.115347	-1.29743	0.194483	0.654649	153.395	151.381	152.189	199.376	154.21	179.916	6371.33	0.0313111	0.120337	0.260196	0.794713	0.999799	67.2425	76.3821	65.8723	67.5874	76.4356	56.5033	0.300287	0.611514
Gtf3c4	M/G1	6071.61	-0.0950725	0.114745	-0.828551	0.407359	0.839477	30.5476	30.365	28.9136	33.3382	34.4281	33.3825	3719.4	0.190888	0.128511	1.48538	0.137442	0.999799	19.7385	21.5358	16.7929	16.1342	19.1646	14.2993	0.367813	0.862306
Gtse1	M	1718.66	-0.509668	0.218902	-2.3283	0.0198963	0.232468	19.9214	21.3242	21.3507	36.4126	23.1002	34.9364	1293.39	-0.184436	0.182487	-1.01068	0.312172	0.999799	12.3499	18.5097	19.563	16.7027	22.149	16.8343	0.0758262	0.102309
H1f0	S	11911.7	0.00887238	0.120091	0.0738807	0.941105	0.991122	212.761	206.545	209.016	212.663	251.525	196.272	13347	-0.0131368	0.137762	-0.0953589	0.92403	0.999799	232.35	208.818	196.523	185.437	207.207	233.241	0.501886	0.481817
H2afx	G2	5660.64	-0.317776	0.152488	-2.08393	0.0371661	0.32663	184.863	161.063	158.491	196.984	264.681	206.761	4416.93	-0.0688778	0.139358	-0.494251	0.621129	0.999799	127.659	129.681	142.966	115.234	137.07	155.533	0.155425	0.315075
Haus8	G2	1625.91	1.06708	0.250319	4.26288	2.01812e-05	0.001915	59.4133	68.3768	59.7261	26.7256	27.1202	43.2671	1617.36	1.11976	0.203926	5.49104	3.99573e-08	1.71267e-05	35.3928	74.0223	53.9562	24.8276	26.9678	24.1009	0.983326	0.990192
Hcfc1	M	15019.2	-0.145566	0.145267	-1.00206	0.316317	0.78178	57.1847	64.3854	71.95	78.0183	59.2738	88.8561	9295.85	0.0472631	0.153876	0.307151	0.758729	0.999799	36.5213	50.6727	39.6867	35.054	50.8234	33.2461	0.305568	0.651501
Hells	G1/S	15771.5	0.134185	0.166271	0.807024	0.419652	0.846355	97.8241	100.679	91.3844	98.8253	64.4869	113.39	13793.4	0.61647	0.211333	2.91706	0.00353347	0.134925	59.6241	116.563	95.6299	52.377	79.0168	42.8001	0.671646	0.975479
Hells	S	15771.5	0.134185	0.166271	0.807024	0.419652	0.846355	97.8241	100.679	91.3844	98.8253	64.4869	113.39	13793.4	0.61647	0.211333	2.91706	0.00353347	0.134925	59.6241	116.563	95.6299	52.377	79.0168	42.8001	0.671646	0.975479
Hif1a	M/G1	19285.9	-0.281683	0.108655	-2.59245	0.00952958	0.153049	188.083	178.458	169.976	220.362	183.997	249.381	9866.48	0.20418	0.142018	1.4377	0.150519	0.999799	80.2885	78.6516	64.6175	63.3118	75.8838	51.1004	0.178738	0.873321
Hint3	G2	595.011	0.389424	0.385604	1.00991	0.31254	0.77803	43.6446	43.6089	31.2838	43.9998	16.645	34.3644	490.401	0.336768	0.175808	1.91555	0.0554225	0.729255	25.1544	32.841	28.2516	21.1682	26.4512	19.3109	0.887807	0.936095
Hipk2	G2	3353.85	-0.0295479	0.190635	-0.154998	0.876823	0.984066	11.4361	19.4963	16.5768	16.1782	17.4704	16.7075	439.364	0.37926	0.580482	0.653354	0.513528	0.999799	2.2593	3.49401	1.63059	1.23712	3.04455	1.24601	0.44877	0.946582
Hjurp	G2	5185.65	-0.309452	0.137634	-2.24837	0.0245529	0.260039	40.1526	46.663	45.0824	60.2179	56.9784	59.1273	14950.9	-0.0478685	0.115347	-0.414996	0.678145	0.999799	100.931	119.798	107.482	116.792	125.893	90.6619	0.161385	0.378301
Hmg20b	M	1633.91	0.308336	0.217983	1.41449	0.157217	0.600794	72.1555	62.8488	49.4826	55.9725	54.3109	45.9966	2421.41	-0.1841	0.140637	-1.30904	0.19052	0.999799	62.0799	59.0415	59.5051	67.8627	58.4099	72.2683	0.844349	0.102611
Hmg20b	M/G1	1633.91	0.308336	0.217983	1.41449	0.157217	0.600794	72.1555	62.8488	49.4826	55.9725	54.3109	45.9966	2421.41	-0.1841	0.140637	-1.30904	0.19052	0.999799	62.0799	59.0415	59.5051	67.8627	58.4099	72.2683	0.844349	0.102611
Hmgb2	G2	14800.2	-0.0768412	0.104934	-0.732283	0.463996	0.868426	185.97	226.615	213.864	226.964	229.387	233.723	12684.7	0.328778	0.151962	2.16356	0.0304985	0.542179	157.95	189.232	200.494	116.968	167.098	143.592	0.388939	0.934284
Hmgb3	M	9351.19	-0.248917	0.107588	-2.31362	0.0206886	0.236924	215.776	214.534	211.246	282.502	276.784	247.289	12123.3	-0.0792847	0.115019	-0.689318	0.490623	0.999799	284.68	255.707	267.479	276.192	286.529	275.945	0.203712	0.287989
Hmgcr	M/G1	9138.28	-0.431874	0.133315	-3.23951	0.00119734	0.0378721	69.2421	52.3831	64.6044	96.0036	81.5496	87.0245	4900.19	-0.0743678	0.148047	-0.502325	0.615439	0.999799	35.4479	41.2807	34.9139	38.208	48.3348	29.2691	0.100423	0.30089
Hmmr	M	3361	-0.28393	0.200831	-1.41378	0.157427	0.601017	24.737	34.3777	23.5707	42.5412	28.4653	34.6598	3223.49	0.276099	0.160117	1.72436	0.0846423	0.875267	28.1993	31.4792	30.2549	21.3176	32.1011	19.7318	0.177531	0.913234
Hp1bp3	G2	10432.9	0.0107518	0.0994213	0.108144	0.913881	0.990296	108.057	109.398	112.903	114.67	121.489	108.847	10337.3	-0.0240301	0.112211	-0.214151	0.830429	0.999799	113.391	108.014	94.6157	108.854	108.804	95.3629	0.50415	0.448695
Hp1bp3	M	10432.9	0.0107518	0.0994213	0.108144	0.913881	0.990296	108.057	109.398	112.903	114.67	121.489	108.847	10337.3	-0.0240301	0.112211	-0.214151	0.830429	0.999799	113.391	108.014	94.6157	108.854	108.804	95.3629	0.50415	0.448695
Hps4	M	1865.84	0.314099	0.180004	1.74496	0.0809917	0.464882	23.0326	25.3063	25.588	23.3894	19.4546	19.4861	1329.58	-0.0239796	0.126535	-0.189509	0.849694	0.999799	15.928	18.7319	15.8263	17.0133	16.324	16.2654	0.847895	0.448846
Hras	G1/S	1651.91	0.100989	0.218275	0.46267	0.643601	0.93091	43.507	59.7977	54.0724	50.4234	46.4919	58.8059	1532.69	-0.0546451	0.136096	-0.401518	0.688039	0.999799	54.7216	55.9748	55.2966	49.8224	52.2204	59.6654	0.629772	0.356722
Hras	G1/S	1651.91	0.100989	0.218275	0.46267	0.643601	0.93091	43.507	59.7977	54.0724	50.4234	46.4919	58.8059	1532.69	-0.0546451	0.136096	-0.401518	0.688039	0.999799	54.7216	55.9748	55.2966	49.8224	52.2204	59.6654	0.629772	0.356722
Hs2st1	M	5134.41	-0.486759	0.13251	-3.67339	0.000239358	0.011871	25.1405	22.9786	25.0132	34.8363	39.5955	33.1005	2670.74	0.0284562	0.115413	0.246559	0.80525	0.999799	15.0878	15.128	13.2193	13.376	14.916	13.3287	0.0804285	0.603969
Hsd17b11	M/G1	4209.2	0.504281	0.151357	3.33174	0.00086306	0.0301097	85.611	105.551	115.658	78.6551	77.6644	72.4534	4934.74	-0.0487698	0.193402	-0.252167	0.800912	0.999799	132.499	88.6729	73.0496	105.653	109.749	83.2249	0.926815	0.375057
Hsf2	G1/S	3411.77	-0.0382207	0.185421	-0.206129	0.83669	0.976332	56.1156	49.3516	48.2855	66.0122	42.8698	58.238	2589.96	-0.0939785	0.133129	-0.705922	0.480237	0.999799	28.7167	36.4386	35.1384	34.3003	39.8909	31.0045	0.437377	0.251773
Hspa13	M	4063.72	0.0701475	0.157847	0.444402	0.656752	0.935547	50.68	53.0047	41.0266	49.2109	43.8471	51.5816	2827.63	0.125481	0.142236	0.882203	0.377667	0.999799	26.6113	25.1492	20.8171	22.9722	25.4151	17.1476	0.588652	0.794402
Ifnar1	G2	12080.6	0.00404873	0.109371	0.0370185	0.97047	0.995952	122.926	106.725	111.339	112.814	118.639	126.193	9551.48	0.262614	0.121793	2.15623	0.0310654	0.547072	92.3879	107.471	83.7443	76.4401	88.4681	65.4297	0.495549	0.906594
Ilf2	M/G1	3976.86	-0.000256782	0.135485	-0.00189528	0.998488	0.999606	81.2584	72.1053	81.5164	82.0505	77.7865	86.4953	7062.46	0.0166936	0.101065	0.165177	0.868805	0.999799	128.555	133.466	123.508	124.327	133.907	114.368	0.489211	0.572205
Insr	G1/S	5595.07	0.0348419	0.156708	0.222337	0.824051	0.973926	22.4254	21.4635	18.1573	17.7173	23.2276	22.8215	2798.94	0.0528566	0.133888	0.394782	0.693004	0.999799	10.0685	11.2964	8.66456	9.21628	11.0655	7.9827	0.538932	0.663724
Ints7	S	13360.5	0.0646053	0.10888	0.593362	0.552939	0.90759	89.1689	88.891	98.3464	90.1654	85.9817	101.981	5233.1	0.114739	0.126425	0.907567	0.364107	0.999799	29.6144	38.6897	36.6359	29.8356	35.3509	29.2875	0.580806	0.779689
Ints8	G1/S	7308.35	-0.159229	0.125278	-1.27101	0.203724	0.665571	78.9175	81.9989	72.982	95.3662	81.94	97.6607	5342.76	0.329974	0.148011	2.22938	0.0257884	0.494014	53.2837	72.6755	58.8555	49.3523	57.6535	37.0708	0.289347	0.934586
Iqgap3	G2	1279.91	-0.177563	0.222022	-0.799751	0.423855	0.848329	9.32921	7.67906	8.58141	11.8123	12.1991	11.5365	1167.73	-0.00302391	0.156074	-0.0193748	0.984542	0.999799	8.70999	10.1163	11.3865	9.38091	11.4188	9.59705	0.269428	0.513505
Ivns1abp	G1/S	15540.1	0.0534811	0.123985	0.431353	0.666212	0.939161	177.32	167.347	153.161	160.519	187.84	152.816	16763.2	0.108667	0.136255	0.797522	0.425148	0.999799	184.182	189.531	150.916	168.024	184.996	124.874	0.564509	0.770862
Jmjd1c	M/G1	4475.48	0.388737	0.156091	2.49045	0.0127582	0.182546	21.8152	21.7179	17.7234	18.76	15.171	15.288	4819.23	0.303357	0.156911	1.93331	0.0531977	0.715387	18.0064	25.3477	18.5536	16.6764	19.886	12.4538	0.887506	0.924325
Kat2a	S	4192.29	-0.343953	0.132303	-2.59974	0.00932947	0.15069	47.5766	42.2057	48.1327	64.0655	58.9529	62.8778	4632.47	-0.171905	0.120533	-1.42621	0.153808	0.999799	45.3606	60.2065	55.0097	59.0655	59.9852	55.7069	0.139807	0.113777
Kat2b	S	485.996	-0.520104	0.33207	-1.56625	0.117291	0.545606	2.50926	3.74032	3.05054	4.74843	5.15998	4.09546	1090.16	0.0406854	0.127911	0.318075	0.750428	0.999799	8.00371	8.51002	7.38103	7.68244	8.10001	6.9115	0.0726573	0.636864
Katna1	G2	1684.31	-0.321475	0.188373	-1.70658	0.0878999	0.481309	31.1384	33.0728	32.1077	37.4355	42.8205	46.6207	2061.75	-0.0458146	0.124092	-0.3692	0.711979	0.999799	43.3167	42.3717	43.3061	42.7735	48.7629	39.1869	0.153388	0.38411
Kctd9	G2	2165.62	0.0334443	0.235345	0.142107	0.886995	0.986512	53.6132	43.2534	29.8598	39.7376	26.6982	39.375	1594.35	0.306344	0.170698	1.79465	0.0727088	0.825031	17.1076	27.4746	20.1286	18.1292	21.5903	12.9386	0.53614	0.925607
Kdm4a	G2	11007.6	0.0788306	0.142325	0.553875	0.579664	0.915993	74.431	105.494	104.233	103.879	94.2934	81.9224	4998.28	-0.0586978	0.124114	-0.472934	0.636261	0.999799	38.4085	43.6534	32.1921	37.9023	42.9284	34.9267	0.599442	0.344424
Kdm5b	M/G1	24402.8	0.101271	0.109745	0.922779	0.356123	0.809864	150.019	132.711	129.909	120.971	126.608	143.132	6919.43	0.154899	0.117976	1.31297	0.189193	0.999799	29.4428	40.549	27.2744	26.576	32.2855	23.8488	0.630149	0.830768
Kif11	G2	9861.39	-0.542253	0.116266	-4.66391	3.10261e-06	0.000417479	62.8392	54.9412	55.5892	95.5311	83.819	86.0321	5922.53	0.0680308	0.172566	0.394232	0.69341	0.999799	38.662	43.7969	41.4991	33.0952	53.5776	30.0045	0.0669232	0.696922
Kif14	M	1523.21	-0.826419	0.234693	-3.52128	0.000429463	0.0181627	4.60175	4.14247	3.96604	8.85161	5.77425	9.19063	1092.02	-0.0441291	0.180907	-0.243932	0.807283	0.999799	3.24035	4.25109	4.36607	3.47522	5.1521	3.37828	0.0285197	0.389316
Kif20b	M	2017	-0.362297	0.210355	-1.72231	0.085013	0.475653	11.8021	10.2662	10.5781	18.6145	12.5104	12.8936	2763.24	-0.0500067	0.190209	-0.262904	0.792625	0.999799	14.8101	17.6319	14.5996	15.0174	22.2281	10.752	0.12864	0.37136
Kif20b	G2	2017	-0.362297	0.210355	-1.72231	0.085013	0.475653	11.8021	10.2662	10.5781	18.6145	12.5104	12.8936	2763.24	-0.0500067	0.190209	-0.262904	0.792625	0.999799	14.8101	17.6319	14.5996	15.0174	22.2281	10.752	0.12864	0.37136
Kif22	G2	3145.63	-0.565596	0.175117	-3.22981	0.00123872	0.0387329	49.9892	38.5493	57.5019	75.6442	74.6245	78.8197	3079.25	0.0239025	0.124181	0.192482	0.847365	0.999799	53.6207	59.1936	55.5973	48.6446	63.0846	49.791	0.0617172	0.593104
Kif23	G2	7574.95	-0.25729	0.126151	-2.03954	0.0413958	0.343036	69.3628	64.6929	83.4462	90.6028	92.4351	91.6759	3739.42	0.473841	0.175898	2.69384	0.00706342	0.219319	33.8824	54.3144	44.06	28.967	39.5709	24.3604	0.196846	0.962653
Kif2c	M	3650.53	-0.622797	0.15148	-4.11143	3.93219e-05	0.00325613	32.8613	37.9584	42.9574	60.632	58.3898	63.5517	3103.54	-0.0355448	0.16546	-0.214824	0.829905	0.999799	32.5656	41.4599	39.5685	33.7937	49.7834	30.5068	0.050928	0.413686
Kif5b	G2	13740.5	0.10488	0.121956	0.859982	0.389799	0.831971	82.2131	88.4565	73.1702	87.3111	78.3029	71.8918	7735.41	0.122938	0.168989	0.727492	0.466925	0.999799	46.625	49.0748	32.6649	37.686	48.5745	29.3258	0.634148	0.790177
Kif5b	M	13740.5	0.10488	0.121956	0.859982	0.389799	0.831971	82.2131	88.4565	73.1702	87.3111	78.3029	71.8918	7735.41	0.122938	0.168989	0.727492	0.466925	0.999799	46.625	49.0748	32.6649	37.686	48.5745	29.3258	0.634148	0.790177
Kif5b	M/G1	13740.5	0.10488	0.121956	0.859982	0.389799	0.831971	82.2131	88.4565	73.1702	87.3111	78.3029	71.8918	7735.41	0.122938	0.168989	0.727492	0.466925	0.999799	46.625	49.0748	32.6649	37.686	48.5745	29.3258	0.634148	0.790177
Kifc1	G2	1819.84	-0.431091	0.191225	-2.25437	0.0241728	0.259021	25.0296	27.3795	28.5845	34.1522	41.043	41.3688	1527.98	-0.0704193	0.131798	-0.534296	0.593137	0.999799	23.269	26.8281	24.4128	22.436	29.0109	24.4408	0.100724	0.310623
Kifc1	G2	1819.84	-0.431091	0.191225	-2.25437	0.0241728	0.259021	25.0296	27.3795	28.5845	34.1522	41.043	41.3688	1527.98	-0.0704193	0.131798	-0.534296	0.593137	0.999799	23.269	26.8281	24.4128	22.436	29.0109	24.4408	0.100724	0.310623
Kifc1	G2	1819.84	-0.431091	0.191225	-2.25437	0.0241728	0.259021	25.0296	27.3795	28.5845	34.1522	41.043	41.3688	1527.98	-0.0704193	0.131798	-0.534296	0.593137	0.999799	23.269	26.8281	24.4128	22.436	29.0109	24.4408	0.100724	0.310623
Kifc1	G2	1819.84	-0.431091	0.191225	-2.25437	0.0241728	0.259021	25.0296	27.3795	28.5845	34.1522	41.043	41.3688	1527.98	-0.0704193	0.131798	-0.534296	0.593137	0.999799	23.269	26.8281	24.4128	22.436	29.0109	24.4408	0.100724	0.310623
Kifc5b	G2	491.703	0.590852	0.343579	1.7197	0.085487	0.47634	7.28361	11.6259	8.02298	7.04762	5.35585	6.56548	708.764	-0.127507	0.180964	-0.704596	0.481061	0.999799	7.95479	10.1479	11.4202	9.00905	11.8003	10.5267	0.945903	0.178135
Kifc5b	G2	491.703	0.590852	0.343579	1.7197	0.085487	0.47634	7.28361	11.6259	8.02298	7.04762	5.35585	6.56548	708.764	-0.127507	0.180964	-0.704596	0.481061	0.999799	7.95479	10.1479	11.4202	9.00905	11.8003	10.5267	0.945903	0.178135
Kifc5b	G2	491.703	0.590852	0.343579	1.7197	0.085487	0.47634	7.28361	11.6259	8.02298	7.04762	5.35585	6.56548	708.764	-0.127507	0.180964	-0.704596	0.481061	0.999799	7.95479	10.1479	11.4202	9.00905	11.8003	10.5267	0.945903	0.178135
Kifc5b	G2	491.703	0.590852	0.343579	1.7197	0.085487	0.47634	7.28361	11.6259	8.02298	7.04762	5.35585	6.56548	708.764	-0.127507	0.180964	-0.704596	0.481061	0.999799	7.95479	10.1479	11.4202	9.00905	11.8003	10.5267	0.945903	0.178135
Klf6	G2	2594.58	-0.0841034	0.172231	-0.488317	0.625325	0.924056	23.933	19.3866	21.1501	23.0817	26.5214	21.9895	1580.23	-0.012289	0.141771	-0.0866819	0.930924	0.999799	13.2228	13.6935	10.2966	12.1487	13.9599	10.6299	0.379961	0.484684
Klf9	M	459.948	0.121836	0.321823	0.378581	0.704999	0.948735	5.16389	5.80089	5.72552	6.01865	4.60001	5.59422	203.187	-0.00395856	0.289447	-0.0136763	0.989088	0.999799	2.85156	2.28758	1.39905	1.85276	2.602	1.96676	0.655877	0.509884
Kpna2	G2	11426.6	-0.356499	0.188389	-1.89235	0.058444	0.401934	206.784	179.952	181.887	331.584	166.538	270.756	13046.7	-0.153313	0.161166	-0.951279	0.341463	0.999799	193.564	225.869	243.861	213.422	316.85	197.383	0.132941	0.137543
Kpnb1	M/G1	47116.1	-0.227079	0.0850406	-2.67024	0.00757973	0.132371	262.516	244.424	271.788	333.385	310.569	315.793	16262.2	0.00572333	0.118543	0.0482808	0.961492	0.999799	94.9416	96.3388	85.5186	86.2182	105.773	77.9554	0.22099	0.541044
Kras	M/G1	6386.01	-0.24792	0.13664	-1.8144	0.0696159	0.436355	79.7892	72.2735	70.8583	81.2124	98.1546	80.8808	4098.43	0.321393	0.132009	2.43463	0.0149069	0.355465	28.3423	42.2333	33.1501	24.3233	29.5475	22.0367	0.204391	0.931719
Larp1	M/G1	16181.9	-0.0356451	0.10061	-0.354289	0.723122	0.953525	84.2677	82.3696	94.4984	93.6026	96.8787	91.9872	6065.16	-0.116094	0.12341	-0.940717	0.34685	0.999799	27.2381	34.8379	29.32	31.6089	37.022	27.7289	0.441452	0.200996
Larp7	M/G1	5815.35	0.190669	0.128456	1.48432	0.137724	0.576897	109.602	115.444	116.334	106.272	114.616	93.6197	4701.95	0.13669	0.135022	1.01235	0.311368	0.999799	78.4489	92.9941	75.9913	73.8126	87.8775	58.9242	0.739777	0.810246
Lbr	G2	4800.13	-0.640549	0.190403	-3.36417	0.000767731	0.027398	37.3622	41.9889	37.6415	74.4468	43.4259	73.6026	3951.34	0.152642	0.147561	1.03444	0.300932	0.999799	38.3448	39.8675	41.8911	31.8003	44.6949	29.8879	0.0477592	0.828354
Lbr	M	4800.13	-0.640549	0.190403	-3.36417	0.000767731	0.027398	37.3622	41.9889	37.6415	74.4468	43.4259	73.6026	3951.34	0.152642	0.147561	1.03444	0.300932	0.999799	38.3448	39.8675	41.8911	31.8003	44.6949	29.8879	0.0477592	0.828354
Lix1l	G2	8476.41	-0.0187619	0.109604	-0.171179	0.864083	0.980492	102.989	90.1822	101.813	107.164	103.74	103.4	4863.04	0.0374321	0.107294	0.348874	0.727184	0.999799	53.2474	58.1687	47.7264	49.6377	51.7365	49.3397	0.463709	0.62781
Lmna	M	3562.26	0.382683	0.147123	2.6011	0.00929252	0.150292	64.2903	77.9422	63.4106	57.8332	61.7284	46.7451	1714.18	-0.175361	0.168382	-1.04145	0.297668	0.999799	27.897	23.2717	24.4946	26.658	25.6902	33.2713	0.885318	0.109929
Lmnb1	G2	20630.7	0.0352175	0.112558	0.312882	0.75437	0.960203	265.212	268.341	304.518	304.283	306.718	253.44	6711.1	-0.0849524	0.130798	-0.649495	0.516018	0.999799	95.303	83.1542	72.8175	82.1782	92.3445	85.4314	0.539611	0.274181
Lmo4	S	1300.68	-0.659604	0.260805	-2.52911	0.0114353	0.170347	46.2034	30.2639	25.3907	46.8076	63.8784	53.6486	1002.09	-0.177428	0.179965	-0.985901	0.324182	0.999799	26.0008	21.4858	23.2231	24.5981	23.0519	31.0039	0.0448921	0.108194
Lnpep	G1/S	3548.11	-0.0621643	0.191891	-0.323957	0.745971	0.95853	23.4385	22.063	25.7224	28.7291	18.5525	30.6673	966.27	0.289395	0.575609	0.502762	0.615132	0.999799	6.43539	9.47978	4.253	4.28912	9.46477	2.48511	0.406745	0.919873
Lrif1	M/G1	776.806	-0.446707	0.353035	-1.26533	0.205753	0.667913	22.7634	11.9843	14.6239	26.9526	26.3974	14.4595	1634.41	0.210627	0.12648	1.6653	0.0958532	0.926383	26.6632	27.8138	29.6261	24.1247	21.4257	23.1297	0.0939339	0.878376
Luc7l3	G1/S	17379.8	0.134496	0.1234	1.08992	0.27575	0.744591	268.587	303.157	321.261	268.621	303.752	240.289	18001.9	0.0602523	0.110939	0.543113	0.587052	0.999799	178.197	188.151	158.407	167.715	186.455	139.562	0.672099	0.680927
Lyar	M/G1	1131.66	-0.282939	0.248125	-1.14031	0.254158	0.723407	24.3681	35.8881	24.9007	41.7593	33.0978	35.4438	2456.44	-0.16276	0.123991	-1.31268	0.189292	0.999799	51.8328	59.7432	58.4058	65.3629	67.0098	53.6776	0.177833	0.124415
Lyrm7	S	98.6943	-1.38665	0.698222	-1.98598	0.0470358	0.366812	0.917317	1.42383	1.67928	4.05104	4.5104	2.38289	106.749	0.234957	0.317581	0.739833	0.459401	0.999799	2.64087	2.72503	2.58819	2.60791	2.60385	1.4345	0.00754489	0.891127
Mad2l1	G2	4276.62	-0.147963	0.168446	-0.8784	0.379726	0.826626	58.9041	45.8331	42.3472	61.3106	40.0199	55.3196	3869.27	0.055964	0.143139	0.390975	0.695815	0.999799	53.0719	68.4962	71.5521	60.687	70.8801	53.1353	0.302626	0.671646
Man1a2	S	7788.25	0.00161728	0.119919	0.0134864	0.98924	0.998224	34.2743	35.9492	30.6903	35.7666	33.2954	36.7241	4027.81	0.141382	0.121512	1.16352	0.244617	0.999799	17.3393	19.1809	15.1541	15.2055	17.4273	13.2033	0.491701	0.815301
Map3k2	S	2031.18	-0.339001	0.18307	-1.85176	0.064061	0.418307	6.45227	5.0266	5.52715	7.27219	7.82674	7.42313	1727.24	0.180649	0.165085	1.09428	0.273832	0.999799	5.4991	5.97738	4.77873	4.72934	5.93746	3.44639	0.142976	0.854685
Mastl	S	1288.41	-0.583508	0.219754	-2.65528	0.00792434	0.136073	7.13533	6.53681	5.58324	11.0321	9.06186	10.2093	1122.37	0.163503	0.203935	0.80174	0.422703	0.999799	5.18181	8.21459	7.6414	5.86245	8.04993	4.53075	0.0580202	0.83869
Mbd4	S	809.862	-0.270468	0.282272	-0.95818	0.337972	0.798639	9.10417	9.8973	11.0306	12.6915	10.2774	15.4225	1368.99	0.388971	0.183601	2.11857	0.034127	0.569725	13.8658	19.5082	15.4595	13.1632	14.8192	8.08363	0.186962	0.949147
Mcm2	G1/S	8993.38	-0.126853	0.132306	-0.958785	0.337667	0.798379	84.6298	91.9464	105.728	122.193	95.7853	110.107	6766.19	0.0877252	0.116609	0.752305	0.451868	0.999799	74.5398	78.0586	79.0947	65.7143	81.7048	65.1014	0.326996	0.733213
Mcm4	G1/S	5955.06	-0.176391	0.12981	-1.35884	0.174199	0.624377	54.4004	58.9076	53.1341	67.9506	58.6171	71.6615	7095.11	0.0861216	0.127646	0.674689	0.499873	0.999799	71.0528	70.5073	69.7091	65.2206	76.5156	53.4711	0.270711	0.730044
Mcm4	M	5955.06	-0.176391	0.12981	-1.35884	0.174199	0.624377	54.4004	58.9076	53.1341	67.9506	58.6171	71.6615	7095.11	0.0861216	0.127646	0.674689	0.499873	0.999799	71.0528	70.5073	69.7091	65.2206	76.5156	53.4711	0.270711	0.730044
Mcm5	G1/S	12981.8	-0.118746	0.110049	-1.07903	0.280575	0.748059	168.693	175.74	180.442	190.781	184.95	217.685	8546.08	0.478015	0.122583	3.89953	9.63815e-05	0.00860657	118.024	148.465	144.261	91.4564	108.811	86.8996	0.336879	0.96386
Mcm6	G1/S	13984.3	-0.241292	0.104042	-2.31917	0.0203857	0.235648	155.184	163.165	155.118	188.797	183.621	214.227	12710.7	0.0365595	0.127731	0.286223	0.774707	0.999799	149.009	158.563	142.29	139.71	172.008	116.973	0.209899	0.625094
Mcm8	S	2932.29	0.117688	0.215352	0.546492	0.584728	0.916834	45.1161	28.4815	30.1246	28.0162	32.5425	40.1454	2355.21	0.267085	0.18501	1.44363	0.148844	0.999799	18.9092	34.565	29.2144	22.9275	25.7204	18.1837	0.650219	0.909009
Mdc1	M	15030	0.264589	0.128234	2.06334	0.0390808	0.335614	85.1486	86.0547	68.696	64.8096	67.4172	78.7175	6463.43	0.81905	0.22205	3.68858	0.000225507	0.0168835	25.0239	54.6279	37.2001	20.035	28.7001	15.5345	0.811302	0.983703
Mdc1	M	15030	0.264589	0.128234	2.06334	0.0390808	0.335614	85.1486	86.0547	68.696	64.8096	67.4172	78.7175	6463.43	0.81905	0.22205	3.68858	0.000225507	0.0168835	25.0239	54.6279	37.2001	20.035	28.7001	15.5345	0.811302	0.983703
Mdc1	M	15030	0.264589	0.128234	2.06334	0.0390808	0.335614	85.1486	86.0547	68.696	64.8096	67.4172	78.7175	6463.43	0.81905	0.22205	3.68858	0.000225507	0.0168835	25.0239	54.6279	37.2001	20.035	28.7001	15.5345	0.811302	0.983703
Mdc1	M	15030	0.264589	0.128234	2.06334	0.0390808	0.335614	85.1486	86.0547	68.696	64.8096	67.4172	78.7175	6463.43	0.81905	0.22205	3.68858	0.000225507	0.0168835	25.0239	54.6279	37.2001	20.035	28.7001	15.5345	0.811302	0.983703
Mdc1	M	15030	0.264589	0.128234	2.06334	0.0390808	0.335614	85.1486	86.0547	68.696	64.8096	67.4172	78.7175	6463.43	0.81905	0.22205	3.68858	0.000225507	0.0168835	25.0239	54.6279	37.2001	20.035	28.7001	15.5345	0.811302	0.983703
Mdc1	M	15030	0.264589	0.128234	2.06334	0.0390808	0.335614	85.1486	86.0547	68.696	64.8096	67.4172	78.7175	6463.43	0.81905	0.22205	3.68858	0.000225507	0.0168835	25.0239	54.6279	37.2001	20.035	28.7001	15.5345	0.811302	0.983703
Mdc1	M	15030	0.264589	0.128234	2.06334	0.0390808	0.335614	85.1486	86.0547	68.696	64.8096	67.4172	78.7175	6463.43	0.81905	0.22205	3.68858	0.000225507	0.0168835	25.0239	54.6279	37.2001	20.035	28.7001	15.5345	0.811302	0.983703
Mdc1	M	15030	0.264589	0.128234	2.06334	0.0390808	0.335614	85.1486	86.0547	68.696	64.8096	67.4172	78.7175	6463.43	0.81905	0.22205	3.68858	0.000225507	0.0168835	25.0239	54.6279	37.2001	20.035	28.7001	15.5345	0.811302	0.983703
Mdm1	G1/S	1278.65	-0.869182	0.214521	-4.05173	5.08414e-05	0.00392429	12.624	12.9314	18.6053	30.6057	28.1014	26.755	1394.02	-0.0730102	0.14829	-0.492347	0.622474	0.999799	14.1282	19.0386	17.3913	16.4234	20.2951	14.2596	0.025049	0.304059
Med31	G1/S	470.605	0.251261	0.378688	0.663505	0.507007	0.891336	29.4742	17.1815	15.2378	19.229	20.4953	15.202	832.66	0.101593	0.148673	0.68333	0.494398	0.999799	28.8896	34.6059	34.874	29.6671	28.9211	30.4767	0.799834	0.758714
Melk	G2	4255.57	-0.793015	0.137309	-5.77539	7.6775e-09	2.47125e-06	40.3709	37.1641	34.9973	69.3075	63.5998	72.6717	2470.44	0.114203	0.169172	0.675073	0.499629	0.999799	24.9459	32.7812	33.688	25.601	35.0699	22.1092	0.0309341	0.778859
Mgat2	G2	2698.54	0.236353	0.16042	1.47334	0.140661	0.580187	43.2931	45.6744	38.0055	38.2216	39.8588	35.6507	2098.36	0.0783983	0.131041	0.598273	0.549658	0.999799	30.5979	30.2406	27.0139	28.756	24.891	27.4149	0.785876	0.717368
Mid1	G2	11618.4	-0.23166	0.149616	-1.54836	0.121535	0.552786	150.5	148.568	117.503	214.637	139.788	166.186	700.879	0.165755	0.201734	0.821649	0.411277	0.999799	7.48545	12.2153	8.53494	5.9154	8.8903	8.47628	0.217217	0.84118
Mis18bp1	G2	3069.9	-0.690838	0.181206	-3.81244	0.000137599	0.00804673	19.0028	21.4633	20.4167	38.0021	26.1485	38.3917	3440.54	0.123949	0.200929	0.61688	0.537314	0.999799	25.1035	33.3419	30.2773	21.2327	39.1606	19.4607	0.0414969	0.792063
Mis18bp1	M	3069.9	-0.690838	0.181206	-3.81244	0.000137599	0.00804673	19.0028	21.4633	20.4167	38.0021	26.1485	38.3917	3440.54	0.123949	0.200929	0.61688	0.537314	0.999799	25.1035	33.3419	30.2773	21.2327	39.1606	19.4607	0.0414969	0.792063
Mki67	M	13938.6	-0.154079	0.158147	-0.974279	0.329918	0.79296	36.2227	53.7902	41.7343	61.4257	43.2243	49.7167	14937.6	0.159189	0.190746	0.834559	0.403966	0.999799	49.1633	56.0781	46.6679	37.5137	64.777	31.6393	0.295383	0.834541
Mnd1	G2	539.202	-0.0838731	0.33271	-0.25209	0.800971	0.969915	31.4795	22.5294	30.5562	32.6626	23.4658	37.8255	597.572	-0.332772	0.183555	-1.81293	0.069843	0.810967	25.4457	26.04	32.7701	36.4691	32.0138	35.5637	0.38064	0.033273
Morf4l2	M/G1	12415.2	0.0444688	0.134787	0.329919	0.741461	0.956397	325.333	269.741	297.7	350.748	245.115	307.466	18440.1	-0.105944	0.112537	-0.941413	0.346494	0.999799	375.464	346.474	343.615	383.862	401.643	339.858	0.551683	0.22348
Mri1	G1/S	626.817	0.445749	0.361653	1.23253	0.21775	0.68394	8.41109	9.17478	12.7138	8.18885	4.72884	10.5314	1528.73	-0.133213	0.125844	-1.05856	0.2898	0.999799	18.8752	20.703	17.8294	22.01	19.8815	19.2356	0.90833	0.168477
Mrpl19	M/G1	2466.85	0.401407	0.188379	2.13085	0.0331013	0.309625	20.1436	18.8029	21.2873	18.18	12.3389	17.4066	2154.67	0.0386941	0.121768	0.31777	0.750659	0.999799	14.38	14.9225	14.9277	14.4019	13.5727	14.0174	0.893994	0.631583
Mrps18b	M/G1	437.687	-0.169132	0.343034	-0.493048	0.621979	0.923332	16.4147	21.8425	14.7515	20.1901	21.9942	20.7823	1236.82	-0.167635	0.137555	-1.21868	0.222966	0.999799	49.3096	51.9608	55.588	57.8194	58.1529	61.0577	0.278029	0.118455
Mrps18b	M/G1	437.687	-0.169132	0.343034	-0.493048	0.621979	0.923332	16.4147	21.8425	14.7515	20.1901	21.9942	20.7823	1236.82	-0.167635	0.137555	-1.21868	0.222966	0.999799	49.3096	51.9608	55.588	57.8194	58.1529	61.0577	0.278029	0.118455
Mrps18b	M/G1	437.687	-0.169132	0.343034	-0.493048	0.621979	0.923332	16.4147	21.8425	14.7515	20.1901	21.9942	20.7823	1236.82	-0.167635	0.137555	-1.21868	0.222966	0.999799	49.3096	51.9608	55.588	57.8194	58.1529	61.0577	0.278029	0.118455
Mrps18b	M/G1	437.687	-0.169132	0.343034	-0.493048	0.621979	0.923332	16.4147	21.8425	14.7515	20.1901	21.9942	20.7823	1236.82	-0.167635	0.137555	-1.21868	0.222966	0.999799	49.3096	51.9608	55.588	57.8194	58.1529	61.0577	0.278029	0.118455
Mrps18b	M/G1	437.687	-0.169132	0.343034	-0.493048	0.621979	0.923332	16.4147	21.8425	14.7515	20.1901	21.9942	20.7823	1236.82	-0.167635	0.137555	-1.21868	0.222966	0.999799	49.3096	51.9608	55.588	57.8194	58.1529	61.0577	0.278029	0.118455
Mrps18b	M/G1	437.687	-0.169132	0.343034	-0.493048	0.621979	0.923332	16.4147	21.8425	14.7515	20.1901	21.9942	20.7823	1236.82	-0.167635	0.137555	-1.21868	0.222966	0.999799	49.3096	51.9608	55.588	57.8194	58.1529	61.0577	0.278029	0.118455
Mrps18b	M/G1	437.687	-0.169132	0.343034	-0.493048	0.621979	0.923332	16.4147	21.8425	14.7515	20.1901	21.9942	20.7823	1236.82	-0.167635	0.137555	-1.21868	0.222966	0.999799	49.3096	51.9608	55.588	57.8194	58.1529	61.0577	0.278029	0.118455
Mrps2	M/G1	1621.95	-0.095118	0.184639	-0.515158	0.606443	0.920284	29.1182	28.7003	30.2092	30.6031	32.8026	35.7167	1960.38	-0.067819	0.131139	-0.517156	0.605048	0.999799	37.552	34.1624	33.3634	38.1481	34.5093	34.7575	0.367663	0.317565
Msh2	G1/S	6336.09	-0.271447	0.11428	-2.37529	0.0175352	0.217909	65.1497	61.7789	64.9527	79.5878	79.4007	85.8965	4926.09	0.0434835	0.118851	0.365866	0.714465	0.999799	49.5279	57.8394	49.2834	49.4481	56.7721	42.4126	0.186283	0.642372
Msl1	M/G1	10563.2	-0.011059	0.130118	-0.0849919	0.932268	0.991122	128.658	139.613	165.806	145.806	192.62	147.127	7596.53	-0.0298452	0.107679	-0.277169	0.78165	0.999799	75.0123	84.4962	66.3921	73.4864	80.3201	68.489	0.473819	0.430059
Mtpn	M/G1	10623.2	-0.323237	0.120114	-2.69108	0.00712211	0.128027	92.6454	88.9211	77.4801	113.85	117.328	107.501	8000.46	0.15722	0.104962	1.49788	0.134165	0.999799	72.2443	76.1904	67.6731	60.442	70.1856	59.021	0.151954	0.832503
Mycbp2	S	9135.83	0.116411	0.144924	0.803258	0.421826	0.847723	20.0464	21.7063	20.762	23.3676	15.8371	21.6848	8135.57	0.128751	0.172367	0.746959	0.455088	0.999799	15.1878	23.4069	15.9358	17.6069	19.2073	11.7453	0.647729	0.798929
Mzt1	M	2770.8	-0.431607	0.216931	-1.98961	0.046634	0.364892	43.7859	41.2995	38.3162	72.63	39.4581	61.4478	3200	-0.000673933	0.125246	-0.00538088	0.995707	0.999799	50.7961	46.6676	49.3261	45.9732	53.2026	45.2641	0.100573	0.521352
Nab1	S	4663.25	-0.161611	0.134285	-1.20349	0.228786	0.697577	44.7018	42.7675	44.6598	52.7426	56.6619	46.2885	2506.07	-0.0556824	0.113745	-0.489535	0.624463	0.999799	21.5686	24.9925	21.572	23.4706	25.0818	20.9128	0.286555	0.354006
Nasp	G1/S	16877.3	0.0743481	0.110212	0.674589	0.499937	0.887256	283.476	298.098	238.872	297.6	267.346	282.453	13229.1	0.283953	0.127037	2.2352	0.0254042	0.491947	217.562	252.836	206.813	183.402	213.187	153.072	0.593783	0.917308
Ncapd2	M	10599.1	-0.214449	0.112651	-1.90365	0.056956	0.396301	72.4544	80.4259	79.7876	88.1406	97.3084	100.502	6861.5	0.0400922	0.126619	0.316638	0.751518	0.999799	49.3324	59.3034	52.261	45.0858	60.6854	46.4681	0.233137	0.63528
Ncapd3	G2	2818.82	0.0147602	0.160372	0.0920375	0.926668	0.991122	18.8278	20.5997	16.5414	19.597	20.0303	19.098	3121.61	0.0835072	0.163798	0.509817	0.610179	0.999799	17.6506	24.1479	21.2827	18.8398	24.5716	14.9222	0.510789	0.72514
Ncaph	G2	2705.63	-0.410994	0.160266	-2.56444	0.0103341	0.160345	34.2413	32.8898	28.5489	48.0669	43.9181	42.4059	2154.26	0.00917521	0.129604	0.070794	0.943562	0.999799	27.6341	29.6618	28.4339	24.7802	32.3246	26.2189	0.10842	0.551079
Ncoa3	M/G1	6688.9	-0.0211238	0.124972	-0.169029	0.865774	0.980641	36.8433	34.8078	35.1887	36.6037	32.5352	42.2136	2731.65	0.433645	0.153115	2.83214	0.0046237	0.165314	12.3213	18.4877	13.3684	10.9052	12.1861	8.27593	0.461068	0.956089
Ncoa5	G2	7295.24	0.252149	0.121852	2.06931	0.0385171	0.332662	100.647	104.293	86.815	88.8546	87.8325	82.8452	3804.81	0.171372	0.110858	1.54586	0.122137	0.999799	43.2553	51.85	46.6239	43.1249	41.7875	37.9015	0.800815	0.846537
Ncoa5	M	7295.24	0.252149	0.121852	2.06931	0.0385171	0.332662	100.647	104.293	86.815	88.8546	87.8325	82.8452	3804.81	0.171372	0.110858	1.54586	0.122137	0.999799	43.2553	51.85	46.6239	43.1249	41.7875	37.9015	0.800815	0.846537
Ndc80	G2	1457.01	-0.142272	0.24351	-0.584254	0.559049	0.909101	24.4238	27.915	18.0171	32.6789	23.0412	26.2748	1567.25	-0.0171709	0.15136	-0.113444	0.909679	0.999799	23.3276	25.7531	25.6771	21.6845	30.6344	22.0736	0.308888	0.469745
Neil3	G2	726.422	-0.291163	0.311965	-0.933319	0.350655	0.806915	9.97459	12.3876	11.8566	17.9236	9.71849	16.3886	1188.06	0.218217	0.171705	1.27088	0.20377	0.999799	17.3543	21.5456	22.4895	14.2601	21.0819	16.304	0.172778	0.88147
Nek2	M	2801.23	-0.6361	0.16364	-3.88719	0.000101411	0.00655418	26.7768	26.0878	24.4798	43.8392	36.1267	46.8705	1741.67	0.0668251	0.200892	0.332642	0.739405	0.999799	14.3692	22.5823	23.1325	16.0812	24.6214	15.3416	0.0488155	0.694885
Nfe2l2	S	5701.85	-0.286159	0.199493	-1.43443	0.15145	0.592374	76.9856	74.4561	78.3226	139.534	81.1255	74.8375	4573.22	-0.101495	0.140935	-0.720154	0.47143	0.999799	72.0683	63.2051	55.1746	71.2478	73.1774	55.5808	0.176098	0.23359
Nfia	M/G1	9500.29	0.107219	0.11966	0.896032	0.370236	0.819713	39.8164	31.9459	37.28	34.8974	34.1767	36.9814	4443.71	-0.056758	0.118857	-0.477533	0.632983	0.999799	15.5569	15.1434	13.2917	14.1821	15.4224	15.3544	0.637543	0.350309
Nfic	M/G1	11184.7	0.174554	0.13503	1.29271	0.196113	0.655746	108.481	121.347	125.1	90.9361	118.048	102.857	4704.12	-0.125385	0.121068	-1.03566	0.30036	0.999799	31.0924	33.539	23.8607	30.6612	36.0557	27.1868	0.722952	0.182285
Nfic	G2	11184.7	0.174554	0.13503	1.29271	0.196113	0.655746	108.481	121.347	125.1	90.9361	118.048	102.857	4704.12	-0.125385	0.121068	-1.03566	0.30036	0.999799	31.0924	33.539	23.8607	30.6612	36.0557	27.1868	0.722952	0.182285
Nipbl	G2	14109.9	0.307861	0.13753	2.23851	0.0251881	0.264598	60.4781	64.4548	51.2321	55.6032	41.3581	52.8167	5351.12	0.385449	0.197081	1.95578	0.0504905	0.703084	18.9615	28.5647	18.1332	16.2504	21.9224	11.0098	0.843972	0.948393
Nktr	G1/S	4952.12	-0.0446354	0.12094	-0.369069	0.712076	0.950327	22.7825	23.7913	25.1922	26.8738	25.872	25.2003	8581	0.323459	0.18546	1.74408	0.0811445	0.860941	37.2903	57.9078	41.3019	36.66	45.5899	24.2335	0.429908	0.932322
Nmb	G2	217.652	-0.330708	0.482462	-0.68546	0.493054	0.884031	23.35	15.7116	13.8533	20.0677	23.2621	25.4586	281.253	0.826986	0.267456	3.09205	0.00198782	0.0890145	19.5396	33.5792	39.6501	16.9223	16.2367	17.5013	0.147729	0.984307
Npat	G1/S	3473.51	0.425579	0.163609	2.6012	0.00928991	0.150292	24.8346	24.1138	18.958	17.761	16.7895	18.4685	3295.21	0.743809	0.184613	4.02902	5.60106e-05	0.00582001	17.0528	28.414	21.0959	13.2612	16.2826	9.35145	0.902746	0.980911
Nr3c1	G2	4684.03	-0.0633579	0.162492	-0.389913	0.696601	0.946285	39.1095	42.6276	47.1909	43.7268	44.5345	57.1467	2503.57	0.408062	0.149483	2.72983	0.00633676	0.204988	11.9375	17.5158	14.773	10.6965	12.7604	9.1403	0.40501	0.952392
Nsun3	S	1382.62	-0.165992	0.254747	-0.651598	0.51466	0.894503	13.955	14.2273	8.297	14.658	14.3578	13.8879	768.879	0.0604745	0.15673	0.385852	0.699606	0.999799	6.07976	7.67585	6.99143	5.95875	7.58947	5.91664	0.281424	0.681228
Nt5dc1	S	319.917	-0.29014	0.633789	-0.457787	0.647105	0.932118	3.55176	5.41177	8.9557	10.4968	0.878454	10.8658	516.244	-0.101998	0.159532	-0.639357	0.522591	0.999799	6.93675	7.5986	6.74279	6.54075	7.78086	7.04976	0.173457	0.232307
Nucks1	G2	20467.2	-0.525525	0.103411	-5.08189	3.73706e-07	7.48141e-05	128.441	123.187	136.586	201.722	172.185	185.025	7195.45	-0.010257	0.127179	-0.0806504	0.93572	0.999799	41.0975	37.1798	38.7475	35.2345	41.7909	37.3869	0.0712992	0.490795
Nucks1	M/G1	20467.2	-0.525525	0.103411	-5.08189	3.73706e-07	7.48141e-05	128.441	123.187	136.586	201.722	172.185	185.025	7195.45	-0.010257	0.127179	-0.0806504	0.93572	0.999799	41.0975	37.1798	38.7475	35.2345	41.7909	37.3869	0.0712992	0.490795
Nuf2	M	3225.42	-0.163479	0.168982	-0.967438	0.333325	0.795293	51.6144	50.634	39.1113	60.4926	56.5654	54.299	2308.17	0.0605943	0.125169	0.4841	0.628315	0.999799	34.9038	41.6003	39.0598	33.9216	41.2099	32.2547	0.284442	0.681379
Nufip2	M/G1	6545.58	-0.104455	0.128762	-0.811226	0.417236	0.844811	65.4183	64.7532	64.7568	69.7534	68.9822	68.5252	3887.94	0.0404739	0.16706	0.242272	0.808569	0.999799	24.2954	36.2222	23.6938	26.5329	38.9903	17.3492	0.355515	0.636185
Numa1	G2	11953.9	0.0954964	0.113232	0.843371	0.399021	0.836273	59.0351	67.8693	68.8239	62.6532	69.149	62.1076	8534.54	0.104709	0.122064	0.857815	0.390994	0.999799	43.1841	49.9071	38.4708	38.1036	45.6995	34.9615	0.621624	0.764599
Nup160	S	4562.58	-0.505714	0.132078	-3.8289	0.000128717	0.00773999	22.9383	20.6433	24.4333	32.6073	34.1205	34.9368	3581.61	0.134773	0.168939	0.797758	0.425011	0.999799	18.5401	25.1662	22.0153	18.8934	25.2806	14.4833	0.0764298	0.807681
Nup35	M	485.558	-0.679368	0.359655	-1.88894	0.0588998	0.403547	12.1123	9.66043	7.10134	15.8072	13.1756	19.7596	1233.18	-0.179218	0.137472	-1.30367	0.192347	0.999799	30.3824	28.7052	30.1569	33.348	36.9343	29.0118	0.0427041	0.106534
Nup37	M/G1	343.443	-0.180143	0.517107	-0.348367	0.727564	0.953995	7.34437	14.5238	12.9051	17.0318	5.38772	18.7348	1311.75	-0.16166	0.138286	-1.16903	0.24239	0.999799	36.1606	39.6004	40.5555	39.4452	43.298	44.3681	0.266335	0.125622
Nup43	G1/S	1031.35	-0.41	0.273417	-1.49954	0.133733	0.572008	30.411	38.436	22.8391	48.779	43.5408	36.1705	1563.94	-0.019804	0.14574	-0.135886	0.891911	0.999799	46.9212	49.5588	56.0693	45.6388	57.3901	48.5394	0.108797	0.461974
Nup98	M	7956.18	-0.0360632	0.110223	-0.327185	0.743528	0.957164	44.409	38.9608	43.2593	45.5621	45.1175	45.4535	3798.15	0.0165714	0.114114	0.145218	0.884539	0.999799	19.3689	23.2577	18.7343	19.5183	22.3163	17.0767	0.440622	0.571601
Nusap1	G2	2533.45	-0.660218	0.195602	-3.37532	0.000737304	0.026687	20.1623	28.1422	19.2546	42.188	28.89	39.6432	3838.14	-0.0832272	0.174676	-0.476467	0.633742	0.999799	45.006	36.5297	41.7872	35.6241	56.7435	36.3809	0.0445903	0.278029
Nusap1	M	2533.45	-0.660218	0.195602	-3.37532	0.000737304	0.026687	20.1623	28.1422	19.2546	42.188	28.89	39.6432	3838.14	-0.0832272	0.174676	-0.476467	0.633742	0.999799	45.006	36.5297	41.7872	35.6241	56.7435	36.3809	0.0445903	0.278029
Odf2	M	4183.01	-0.213797	0.149319	-1.43181	0.152197	0.593742	39.9183	47.5418	48.316	64.7608	45.5441	52.0211	4447.1	-0.158695	0.111843	-1.41891	0.155926	0.999799	37.1827	43.4979	38.6334	40.8824	49.8157	39.2775	0.233741	0.130074
Odf2	M/G1	4183.01	-0.213797	0.149319	-1.43181	0.152197	0.593742	39.9183	47.5418	48.316	64.7608	45.5441	52.0211	4447.1	-0.158695	0.111843	-1.41891	0.155926	0.999799	37.1827	43.4979	38.6334	40.8824	49.8157	39.2775	0.233741	0.130074
Ogt	S	10469.8	-0.397445	0.111146	-3.57587	0.000349062	0.0159616	60.9398	53.6301	62.1741	87.618	76.2106	80.3829	36086.5	-0.0443412	0.126959	-0.349256	0.726897	0.999799	229.636	240.082	196.003	242.721	255.374	177.434	0.113551	0.388411
Opn3	M/G1	595.751	-0.339587	0.355549	-0.955107	0.339524	0.799774	14.9037	8.39453	10.2359	15.9721	10.4616	18.49	385.923	0.144205	0.217003	0.664528	0.506352	0.999799	6.33909	10.3435	8.59584	8.10788	6.31436	7.57456	0.142749	0.818772
Orc1	G1/S	2129.81	0.768694	0.205534	3.73999	0.000184029	0.0097452	26.4643	37.803	32.9077	20.4126	16.7172	23.0198	1758.56	0.605657	0.200852	3.01543	0.00256611	0.107833	18.0992	30.4305	26.0664	14.7748	21.1827	11.9566	0.966878	0.974347
Orc3	S	3054.46	0.0143036	0.172092	0.083116	0.933759	0.991122	56.1894	50.2644	42.6848	56.1697	44.6986	54.7059	4082.57	0.167922	0.12384	1.35596	0.175113	0.999799	59.0757	76.4805	67.542	58.2202	66.7682	51.7244	0.51011	0.843142
Osbpl6	G1/S	860.772	-1.20816	0.30223	-3.99749	6.40183e-05	0.00465321	2.53699	1.84985	4.65806	5.80073	8.32702	6.87443	885.993	-0.4387	0.182493	-2.40393	0.0162197	0.371774	2.79453	4.47756	3.47098	4.12448	5.96268	3.4897	0.0108646	0.0207485
Osgin2	S	820.752	0.184125	0.249745	0.737251	0.46097	0.867914	13.46	11.4827	11.9849	11.8395	10.2623	12.0188	911.579	0.0753622	0.158311	0.476039	0.634047	0.999799	10.0293	13.5109	13.3626	11.4976	12.4665	10.2718	0.733439	0.710955
Pak1ip1	M/G1	1711.8	0.0442906	0.207515	0.213433	0.830989	0.974951	40.8453	40.9261	34.3535	44.6731	31.8012	42.3578	3098.27	-0.0382184	0.11752	-0.325208	0.745024	0.999799	64.0825	72.5168	67.4774	72.4576	73.4282	58.7838	0.55123	0.406368
Pank2	G1/S	4354.09	-0.201245	0.180679	-1.11382	0.265355	0.73489	36.5198	32.5358	36.4044	50.1611	30.8877	46.7132	3578.33	0.05254	0.113641	0.462333	0.643843	0.999799	27.0999	30.2602	30.2698	28.7672	27.9148	25.8431	0.245435	0.66297
Pbk	M	1934.7	-0.256717	0.206721	-1.24185	0.214292	0.680096	41.1005	38.0624	41.9937	56.9449	37.9547	56.7209	1698.72	0.101094	0.151866	0.665681	0.505615	0.999799	33.6212	41.704	41.6846	32.0538	43.1061	31.839	0.197374	0.757205
Pbk	M/G1	1934.7	-0.256717	0.206721	-1.24185	0.214292	0.680096	41.1005	38.0624	41.9937	56.9449	37.9547	56.7209	1698.72	0.101094	0.151866	0.665681	0.505615	0.999799	33.6212	41.704	41.6846	32.0538	43.1061	31.839	0.197374	0.757205
Pcdh7	G1/S	1022.07	-0.00256209	0.247057	-0.0103704	0.991726	0.998842	5.75919	5.57079	5.38152	6.56446	7.17574	5.07713	458.964	0.0822651	0.210656	0.390519	0.696153	0.999799	2.43226	1.64056	1.95803	1.54199	2.21754	2.42799	0.485363	0.723329
Pcf11	M	3194.36	-0.0331428	0.16863	-0.196542	0.844186	0.977034	20.0648	16.4571	29.2119	22.8266	19.956	21.067	6205.47	0.0464824	0.126819	0.366526	0.713972	0.999799	63.5151	62.779	57.6391	58.9737	68.4242	54.4863	0.444922	0.649917
Pcf11	M/G1	3194.36	-0.0331428	0.16863	-0.196542	0.844186	0.977034	20.0648	16.4571	29.2119	22.8266	19.956	21.067	6205.47	0.0464824	0.126819	0.366526	0.713972	0.999799	63.5151	62.779	57.6391	58.9737	68.4242	54.4863	0.444922	0.649917
Pcna	G1/S	7516.2	-0.290364	0.133125	-2.18114	0.0291733	0.288848	209.488	178.965	177.254	221.067	238.229	268.753	11266.3	0.145245	0.133298	1.08963	0.275877	0.999799	312.134	277.146	341.161	263.733	291.213	270.515	0.173306	0.820054
Phip	S	6003.75	-0.327393	0.1384	-2.36556	0.0180028	0.220383	16.9731	17.3615	14.9854	24.1289	19.2164	21.4824	6844.02	0.127422	0.14049	0.90698	0.364417	0.999799	21.3681	22.2893	18.8272	17.9835	23.3714	14.9283	0.149842	0.79742
Phtf1	S	3532.81	0.195844	0.162332	1.20644	0.227648	0.696074	55.3151	41.842	43.1281	41.8196	42.8005	43.943	2725.94	0.277476	0.130252	2.1303	0.0331471	0.559679	29.592	38.7067	34.2312	26.6173	31.1101	25.0673	0.74619	0.914064
Phtf2	S	1895.08	0.0174344	0.204428	0.0852839	0.932036	0.991122	13.781	13.9514	13.3883	15.7961	10.7701	16.0208	1910.12	0.0268983	0.171174	0.15714	0.875135	0.999799	10.3746	15.3957	13.8898	12.6268	15.6563	9.89233	0.513883	0.600272
Pif1	G2	343.688	-0.0214672	0.384056	-0.0558961	0.955425	0.992448	3.97057	4.59478	3.48351	4.28684	4.32867	3.15522	567.131	-0.179835	0.168094	-1.06985	0.284688	0.999799	5.4485	5.73382	5.71625	5.72207	7.39739	6.00633	0.460465	0.106157
Pkmyt1	S	707.131	-0.190654	0.324041	-0.588363	0.556289	0.90759	12.9223	10.1081	18.826	14.037	18.2607	18.4735	1682.53	-0.130383	0.184898	-0.705165	0.480708	0.999799	23.8483	34.0765	41.6671	34.8456	33.8816	36.5031	0.255923	0.173004
Pknox1	G2	2785.58	0.0896858	0.174769	0.513168	0.607834	0.920284	29.5471	26.128	23.1316	23.621	29.9982	26.6477	2213.23	0.020153	0.122382	0.164673	0.869202	0.999799	20.3009	20.9555	17.0218	18.6081	20.8947	15.9481	0.614154	0.581862
Plin3	M/G1	4170.97	0.382285	0.129161	2.95974	0.00307898	0.0719216	83.6529	93.0908	92.4681	73.0733	70.6634	74.0221	5767.06	0.001909	0.146881	0.0129969	0.98963	0.999799	123.369	99.1844	87.4664	104.249	98.1177	98.9882	0.885242	0.529651
Plk1	M	2017.74	-0.886895	0.194801	-4.55283	5.29279e-06	0.000642339	25.4054	24.8713	27.7842	60.7708	40.7352	51.4715	1972.9	-0.227765	0.149552	-1.52298	0.127764	0.999799	30.5062	32.1712	34.2313	30.3112	39.4608	40.6244	0.0236155	0.0704693
Pms1	G1/S	601.948	-0.523285	0.300933	-1.73887	0.0820569	0.468466	5.12487	6.21558	5.82413	10.0721	6.79446	9.06285	880.313	-0.0151636	0.163138	-0.0929493	0.925944	0.999799	9.01558	10.3713	9.77726	8.84741	12.0653	8.09024	0.0719028	0.476007
Pnn	G1/S	5372.18	-0.163637	0.153707	-1.06461	0.287055	0.753703	44.2677	54.2459	58.662	71.8809	58.2519	54.8923	9796.59	-0.0546012	0.111843	-0.488193	0.625413	0.999799	89.7088	101.937	88.2128	95.265	107.984	81.322	0.284065	0.356949
Poc1a	M	764.317	0.141425	0.275736	0.512899	0.608022	0.920284	19.1704	23.0721	17.8766	23.8656	16.0488	19.9696	632.456	-0.00630615	0.198652	-0.0317447	0.974676	0.999799	15.3934	17.0322	15.9337	13.6396	11.7985	18.3396	0.680625	0.502943
Pola1	S	3952.58	-0.327721	0.146214	-2.24137	0.0250018	0.263398	19.8914	24.5135	23.5589	31.6736	26.9144	30.8489	3296.97	0.0963293	0.18027	0.534361	0.593092	0.999799	18.0964	22.7833	20.9047	17.8111	25.7148	13.4395	0.149766	0.749585
Polq	G2	596.247	-0.224167	0.364204	-0.615499	0.538225	0.902998	1.8109	2.58972	2.14494	3.67683	1.88038	2.78913	843.69	0.305325	0.193602	1.57708	0.114778	0.985822	2.8926	4.41051	3.68425	2.4928	3.72014	2.34878	0.223555	0.925079
Pom121	M	5275.14	-0.0116865	0.124976	-0.0935096	0.925499	0.991122	36.5053	35.3548	37.0479	37.1273	41.7697	37.3001	3605.14	-0.0324906	0.133284	-0.243769	0.80741	0.999799	21.6764	26.5833	21.3546	22.0483	27.5174	19.5711	0.47231	0.421835
Ppp1r10	M	6315.45	-0.111942	0.135426	-0.826593	0.408468	0.839725	49.9982	50.6128	59.3274	55.3598	65.9386	61.3036	2880.58	-0.106376	0.111097	-0.957506	0.338312	0.999799	22.7781	25.4583	22.3061	23.2288	27.1564	23.5115	0.344952	0.221669
Ppp1r10	M	6315.45	-0.111942	0.135426	-0.826593	0.408468	0.839725	49.9982	50.6128	59.3274	55.3598	65.9386	61.3036	2880.58	-0.106376	0.111097	-0.957506	0.338312	0.999799	22.7781	25.4583	22.3061	23.2288	27.1564	23.5115	0.344952	0.221669
Ppp1r10	M	6315.45	-0.111942	0.135426	-0.826593	0.408468	0.839725	49.9982	50.6128	59.3274	55.3598	65.9386	61.3036	2880.58	-0.106376	0.111097	-0.957506	0.338312	0.999799	22.7781	25.4583	22.3061	23.2288	27.1564	23.5115	0.344952	0.221669
Ppp1r10	M	6315.45	-0.111942	0.135426	-0.826593	0.408468	0.839725	49.9982	50.6128	59.3274	55.3598	65.9386	61.3036	2880.58	-0.106376	0.111097	-0.957506	0.338312	0.999799	22.7781	25.4583	22.3061	23.2288	27.1564	23.5115	0.344952	0.221669
Ppp1r10	M	6315.45	-0.111942	0.135426	-0.826593	0.408468	0.839725	49.9982	50.6128	59.3274	55.3598	65.9386	61.3036	2880.58	-0.106376	0.111097	-0.957506	0.338312	0.999799	22.7781	25.4583	22.3061	23.2288	27.1564	23.5115	0.344952	0.221669
Ppp1r10	M	6315.45	-0.111942	0.135426	-0.826593	0.408468	0.839725	49.9982	50.6128	59.3274	55.3598	65.9386	61.3036	2880.58	-0.106376	0.111097	-0.957506	0.338312	0.999799	22.7781	25.4583	22.3061	23.2288	27.1564	23.5115	0.344952	0.221669
Ppp1r10	M	6315.45	-0.111942	0.135426	-0.826593	0.408468	0.839725	49.9982	50.6128	59.3274	55.3598	65.9386	61.3036	2880.58	-0.106376	0.111097	-0.957506	0.338312	0.999799	22.7781	25.4583	22.3061	23.2288	27.1564	23.5115	0.344952	0.221669
Ppp1r2	G2	5045.97	-0.0965926	0.137138	-0.704344	0.481219	0.878788	100.899	98.1514	83.4197	90.6922	66.4313	106.732	3269.12	0.134779	0.135229	0.996676	0.318922	0.999799	43.767	46.0339	46.8426	37.6783	40.8556	43.4617	0.365399	0.807756
Ppp2ca	M/G1	16265.4	-0.35003	0.0949178	-3.68772	0.000226271	0.0113246	72.1859	71.383	68.3758	98.1293	90.3778	94.82	11569.2	-0.103135	0.119224	-0.865047	0.387013	0.999799	57.9196	50.847	47.3995	54.6548	58.2268	51.2835	0.136638	0.229591
Ppp2r2a	M/G1	7272.98	-0.0632296	0.132454	-0.477371	0.633098	0.926208	69.7991	55.4525	62.2761	71.8397	61.5901	71.0888	3840.2	-0.160504	0.107393	-1.49456	0.13503	0.999799	35.8089	35.9301	30.9475	37.4997	39.3884	31.5432	0.405312	0.127282
Ppp6r3	M/G1	8964.41	-0.0545458	0.151272	-0.360582	0.718412	0.95297	63.9649	72.7485	61.1045	83.5217	55.5026	75.6401	7351.08	0.0478183	0.114655	0.417061	0.676633	0.999799	53.1522	55.8622	49.5887	51.821	55.5701	43.0553	0.416025	0.652482
Prc1	M/G1	5084.74	-0.512512	0.129556	-3.9559	7.62463e-05	0.00534897	51.8696	51.941	55.2075	77.9262	87.321	73.5562	4110.12	-0.170977	0.172365	-0.991948	0.321223	0.999799	41.896	46.0431	47.5024	44.6313	68.1138	38.1495	0.0748453	0.114984
Prim1	S	2833.23	-0.279007	0.170089	-1.64036	0.10093	0.514078	65.1089	58.3124	67.9582	76.36	96.2256	72.9734	3541.54	0.287184	0.157884	1.81896	0.0689182	0.807657	74.8918	99.1441	110.77	72.5163	87.8719	68.2681	0.180474	0.919043
Prpsap1	M	4878	0.0548274	0.133711	0.410044	0.681774	0.942961	98.473	106.303	118.117	117.651	109.127	102.962	3596.22	-0.174933	0.108862	-1.60692	0.108071	0.969326	69.2557	79.6716	72.437	82.5935	79.846	80.0807	0.566999	0.110155
Prr11	M	1481.03	-0.551772	0.230206	-2.39686	0.0165361	0.21125	11.4687	11.1914	12.1503	17.1039	22.3585	13.8847	1076.32	-0.114734	0.162201	-0.707356	0.479345	0.999799	9.29745	9.14026	9.10314	8.53797	12.3108	8.5092	0.0648106	0.204014
Psen1	M/G1	8244.22	0.0202258	0.122721	0.164812	0.869092	0.98168	106.725	107.759	130.894	116.526	126.105	117.789	3329.36	-0.0234347	0.106339	-0.220378	0.825576	0.999799	43.1965	47.5157	40.2073	43.0094	44.5463	40.9278	0.518711	0.450732
Psmd11	G2	8359.63	-0.205239	0.117217	-1.75092	0.079959	0.463338	112.443	106.831	137.092	144.96	155.973	140.059	4250.67	0.0518815	0.10313	0.503071	0.614914	0.999799	63.5237	74.2516	59.215	61.9431	66.4666	53.9558	0.242493	0.661008
Psmg3	M	171.7	0.400491	1.75175	0.228623	0.819162	0.973926	13.9884	13.3453	8.62993	11.7233	0	15.937	737.041	-0.130381	0.167641	-0.777738	0.436724	0.999799	39.1679	38.6147	47.2194	47.0377	40.8894	45.6738	0.893315	0.17308
Psrc1	G2	641.482	-0.293799	0.377267	-0.778756	0.436123	0.854548	12.8564	16.3561	15.2654	15.3875	29.8425	12.1716	863.463	-0.25602	0.162208	-1.57835	0.114486	0.985822	21.0989	17.191	17.7247	20.697	21.4992	22.9359	0.170137	0.0562849
Ptar1	S	1161.25	-0.187218	0.232709	-0.804516	0.421099	0.847255	17.3862	18.1224	25.0494	25.4301	23.3339	23.4681	145.716	0.0910752	0.446665	0.2039	0.838431	0.999799	3.11746	3.43935	1.56791	2.09811	4.50935	0.912537	0.259318	0.739249
Ptp4a1	M	7725.4	-0.0746964	0.151726	-0.49231	0.6225	0.923501	97.7446	85.42	82.3496	108.994	83.3074	96.6246	6276.27	-0.0311159	0.121973	-0.255104	0.798643	0.999799	70.3179	63.3475	61.068	62.607	67.0422	64.7661	0.391957	0.425683
Ptpn9	M	4099.93	-0.0290062	0.147429	-0.196747	0.844025	0.977034	41.5975	36.0657	32.892	42.5289	37.4151	39.3546	2743.33	0.0972222	0.115456	0.842075	0.399746	0.999799	23.5385	26.1072	23.6505	20.5569	23.2587	22.7853	0.449525	0.751396
Pttg1	M/G1	833.977	-0.313381	0.305236	-1.02669	0.304569	0.769821	23.3459	39.8752	31.2381	45.7987	23.719	44.9162	1681.86	-0.188293	0.122197	-1.5409	0.123342	0.999799	86.6601	84.5884	87.7658	94.2346	102.457	85.9195	0.159273	0.0993662
Pwp1	M	2620.2	-0.0623321	0.169082	-0.368649	0.712389	0.950392	38.3122	35.7013	35.7768	42.7091	33.6092	44.4804	2919.74	-0.152539	0.118636	-1.28578	0.19852	0.999799	37.9431	37.82	39.0929	42.3191	45.7404	37.0706	0.406519	0.138901
Qrich1	M	15829.8	0.242353	0.120669	2.00842	0.0445989	0.357313	292.144	274.102	229.75	255.848	206.665	281.455	6290.36	0.195287	0.111488	1.75163	0.0798366	0.857643	65.3045	82.9179	73.1996	61.0278	68.1916	58.8702	0.791384	0.865625
Rab23	G1/S	4016.78	-0.18378	0.127431	-1.44219	0.149249	0.589836	31.8821	31.5505	32.2491	38.1354	36.502	39.5216	1799.23	0.0570209	0.137853	0.413636	0.679141	0.999799	12.9175	15.7284	15.0347	15.2715	14.1433	11.5638	0.262487	0.674287
Rad18	S	1582.91	-0.268609	0.207171	-1.29655	0.194785	0.654774	24.1643	21.3019	19.1639	27.4207	25.4688	29.7382	1408.26	0.17706	0.189754	0.933104	0.350766	0.999799	15.8555	24.6985	21.1566	17.4542	22.7116	13.2561	0.18817	0.851894
Rad21	M/G1	16438.7	-0.574688	0.120665	-4.76269	1.91031e-06	0.000286141	121.128	127.998	143.843	230.107	174.549	212.199	9980.11	-0.057156	0.137914	-0.414431	0.678558	0.999799	95.6215	91.7715	88.5364	81.5132	116.25	84.4102	0.0597555	0.349479
Rad51	S	2415.94	-0.0960123	0.224221	-0.428204	0.668503	0.939808	27.6674	27.9212	22.2444	27.0786	22.0559	38.5255	3513.87	0.520372	0.199785	2.60465	0.00919668	0.257642	27.7476	54.179	48.6468	27.8532	36.0278	24.7999	0.366305	0.967783
Rad51ap1	S	1161.9	-0.475687	0.237516	-2.00276	0.0452031	0.360046	21.8285	19.9279	17.5248	27.8321	36.4614	23.6285	1384.72	0.474575	0.143509	3.30693	0.000943248	0.0514948	28.0095	31.6677	34.2872	20.9178	23.921	20.7877	0.0839746	0.962955
Rad51c	M	1478.98	-0.21445	0.199917	-1.07269	0.283408	0.750756	17.8151	14.5348	17.9471	18.4358	26.296	16.6353	1333.08	0.269508	0.189714	1.4206	0.155434	0.999799	14.8335	24.1175	20.9458	16.5723	19.564	12.1394	0.233062	0.910367
Rangap1	M	5194.44	-0.159233	0.151541	-1.05076	0.29337	0.759735	63.0999	59.029	70.973	69.9989	91.7665	68.0351	3074.83	-0.0908976	0.115069	-0.78994	0.429563	0.999799	38.6458	39.4662	33.9651	36.6011	40.7217	38.5201	0.289196	0.259167
Rangap1	G2	5194.44	-0.159233	0.151541	-1.05076	0.29337	0.759735	63.0999	59.029	70.973	69.9989	91.7665	68.0351	3074.83	-0.0908976	0.115069	-0.78994	0.429563	0.999799	38.6458	39.4662	33.9651	36.6011	40.7217	38.5201	0.289196	0.259167
Rbbp8	S	3597.23	0.38168	0.212362	1.79731	0.0722864	0.443898	49.4999	36.6416	34.3191	38.3116	23.8194	35.9531	2852.5	0.385617	0.136779	2.81928	0.00481318	0.1705	24.9079	33.7602	30.2258	21.4429	25.6829	19.6897	0.884789	0.948468
Rbm8a	M	5586.27	0.0237738	0.158926	0.14959	0.881088	0.985216	76.7146	86.5748	90.2737	99.7107	67.6661	93.7794	5557.58	-0.140578	0.117984	-1.1915	0.233458	0.999799	61.9734	79.5481	74.2087	79.7691	80.3389	72.155	0.523842	0.15716
Rbm8a2	M	45.2551	-2.95788	1.24816	-2.3698	0.0177978	0.220012	0.685626	0.0495652	0.18127	1.08146	5.59268	1.00654	334.429	-0.126842	0.282972	-0.448249	0.653973	0.999799	9.51762	13.3218	5.57854	9.43053	13.3941	7.35044	0.000754489	0.179568
Rcan1	M	1911.23	-0.185949	0.190674	-0.97522	0.329451	0.792498	26.832	28.4695	35.351	34.8281	38.1665	36.1147	1461.06	-0.150639	0.133775	-1.12606	0.260142	0.999799	23.3894	21.5236	23.5691	23.5834	26.3036	24.6369	0.260601	0.141844
Rccd1	G2	2452.9	-0.730728	0.533319	-1.37015	0.17064	0.618662	19.6085	16.7183	27.5112	29.0468	61.2711	20.5854	1052.12	-0.152656	0.149387	-1.02188	0.306838	0.999799	11.1728	12.3983	12.9133	13.8851	13.3966	11.429	0.0368945	0.138751
Rdh11	G2	1509.16	0.319653	0.215759	1.48153	0.138466	0.577989	19.9206	27.1462	32.4016	26.4007	14.7153	20.1462	1751.1	-0.0689532	0.159276	-0.432916	0.665076	0.999799	26.5911	21.2432	17.5249	24.0908	26.9303	17.6399	0.852875	0.314924
Recql4	G1/S	559.735	-0.0318929	0.323559	-0.098569	0.92148	0.991122	4.43301	6.15031	5.61433	6.40172	4.45475	6.68652	832.526	0.416386	0.201369	2.06778	0.0386611	0.608708	6.57285	10.2652	10.2948	6.41402	8.10967	5.18749	0.446129	0.953373
Reep1	S	15812.9	-0.0237218	0.10663	-0.222468	0.82395	0.973926	149.325	156.179	136.497	161.393	166.27	145.964	10374	0.0128894	0.119835	0.10756	0.914345	0.999799	103.729	99.8883	81.8897	95.0755	97.7782	82.8442	0.457371	0.561265
Rere	M	14099.8	0.0826452	0.115944	0.7128	0.47597	0.876138	62.8252	65.8044	75.7737	63.3169	72.6115	68.1605	8214.77	0.0273192	0.134984	0.202388	0.839614	0.999799	40.5219	50.8289	39.8536	40.1467	49.3309	35.9901	0.605176	0.601252
Rfc2	S	3984.51	-0.155162	0.147379	-1.05281	0.292427	0.758729	31.2952	24.4425	27.9212	32.0257	33.8721	32.1457	4783.2	-0.0212042	0.117884	-0.179874	0.857251	0.999799	32.8482	32.6527	33.6583	30.9045	33.2739	33.845	0.293874	0.457371
Rheb	M/G1	1846.66	-0.145626	0.226647	-0.642525	0.520532	0.897308	36.2244	48.7765	36.2436	56.3344	35.9609	49.0761	4672.75	-0.0675489	0.108393	-0.623186	0.533162	0.999799	96.8442	95.3896	92.187	95.1775	100.828	95.4913	0.305493	0.31847
Rhobtb3	S	5778.77	0.0244887	0.170569	0.143571	0.885839	0.986404	38.5696	34.2764	55.0946	48.0165	38.7153	43.6604	4087.74	-0.00456537	0.136144	-0.0335334	0.973249	0.999799	31.8385	29.6589	25.5795	27.5179	34.0571	24.2188	0.525275	0.507998
Rmi1	S	1664.81	-0.350892	0.201285	-1.74326	0.0812883	0.465878	19.4163	17.0108	15.0111	24	18.1687	30.0731	2573.52	0.274898	0.149475	1.8391	0.0659009	0.789391	25.5704	35.6787	29.3213	26.299	26.4357	21.2688	0.136412	0.912856
Rmi2	G1/S	431.547	-0.845699	0.360892	-2.34336	0.0191112	0.226847	3.32655	2.49167	3.72515	5.06145	7.33947	5.59179	553.312	0.20676	0.182429	1.13337	0.257059	0.999799	4.92927	6.54282	5.56933	4.38597	5.99648	4.01484	0.0264071	0.875736
Rnf113a1	G1/S	275.276	0.261626	0.528392	0.495136	0.620504	0.923164	7.21521	17.1	6.2094	6.83012	12.0874	8.12415	165.165	0.0341956	0.315824	0.108274	0.913778	0.999799	7.34527	5.00432	4.93474	6.0678	3.74378	6.65244	0.808435	0.619436
Rnf113a2	G1/S	1407.65	0.262049	0.195677	1.33919	0.180508	0.633708	41.3625	47.558	47.1462	37.9457	41.0175	40.7263	671.331	-0.14754	0.170759	-0.864025	0.387574	0.999799	20.469	16.3777	18.2668	21.6562	20.4269	17.8709	0.808812	0.146446
Rnf126	M	1749.81	-0.0591182	0.174847	-0.338115	0.735277	0.955534	43.9719	46.8538	45.805	49.8045	51.8912	49.2652	2473.48	-0.149832	0.138757	-1.07981	0.280226	0.999799	49.9071	66.1457	67.182	66.4689	63.8773	65.4509	0.411121	0.143202
Rnf141	M	3836.12	0.130178	0.159842	0.814418	0.415406	0.843346	59.1781	54.4017	54.6074	46.1005	51.1895	61.0644	2197.96	0.369907	0.190928	1.93742	0.0526943	0.713538	16.3245	31.7939	24.1287	18.067	20.4793	14.9759	0.665384	0.944017
Rnf141	G2	3836.12	0.130178	0.159842	0.814418	0.415406	0.843346	59.1781	54.4017	54.6074	46.1005	51.1895	61.0644	2197.96	0.369907	0.190928	1.93742	0.0526943	0.713538	16.3245	31.7939	24.1287	18.067	20.4793	14.9759	0.665384	0.944017
Rnpc3	G1/S	1310.87	0.0693953	0.274537	0.252772	0.800444	0.969915	14.2484	11.5151	18.6518	15.1643	8.91551	17.0262	3178.4	0.323401	0.132405	2.44251	0.0145854	0.349879	38.1918	48.3729	33.2266	33.9409	40.0221	23.6393	0.587144	0.932247
Rnps1	M	12616.8	0.121884	0.106691	1.1424	0.253289	0.722552	337.429	295.564	337.047	340.037	281.354	320.333	8005.2	-0.0302077	0.130496	-0.231484	0.816939	0.999799	145.626	191.021	187.963	164.477	171.675	189.031	0.655953	0.429078
Rpa2	S	3877.41	-0.168809	0.193642	-0.871757	0.383341	0.828812	71.5732	82.5606	87.9284	110.495	68.2376	109.294	6261.09	0.0967275	0.175362	0.551587	0.581231	0.999799	98.1241	153.943	162.615	116.802	149.977	111.098	0.278784	0.750113
Rpl13a	M/G1	36201	0.300258	0.112221	2.67559	0.00745979	0.13113	1988.41	2030.97	1656.8	1623.2	1487.35	1763.46	75758.6	-0.0432248	0.138492	-0.31211	0.754957	0.999799	4263.11	3903.52	4607.6	4102.66	3883.22	4490.87	0.837785	0.391429
Rrm1	S	14152.7	-0.217166	0.0914501	-2.37469	0.0175636	0.21799	111.334	114.243	116.544	141.702	135.131	141.364	9886.01	0.0889664	0.128092	0.694551	0.487337	0.999799	90.8552	85.542	83.0103	76.9102	95.0889	67.4481	0.230572	0.735325
Rrm2	S	6041.37	-0.329855	0.170691	-1.93246	0.0533023	0.387345	80.5854	118.941	84.3019	128.425	108.655	138.513	4226.87	0.18485	0.160449	1.15208	0.249289	0.999799	78.7554	61.8971	79.2108	57.0949	76.0643	57.6843	0.148483	0.857854
Rrp1	M	4881.74	0.093708	0.148744	0.629996	0.528697	0.900282	89.5833	99.5463	108.032	93.2054	110.717	91.2413	6162.63	-0.00621449	0.125126	-0.0496659	0.960389	0.999799	130.792	130.9	110.789	122.245	112.395	127.217	0.619285	0.503395
Rsrc2	S	8116.63	-0.25653	0.146712	-1.74853	0.0803731	0.463929	181.673	149.531	165.177	224.451	233.453	164.472	7520.87	0.122008	0.116208	1.04991	0.29376	0.999799	130.241	131.767	106.127	115.468	124.593	93.9103	0.197601	0.789045
Sap30	G2	623.817	-0.232968	0.291859	-0.798221	0.424742	0.848329	22.2882	19.1339	25.9792	28.0423	24.1314	31.3825	596.231	-0.143073	0.179458	-0.79725	0.425306	0.999799	22.7598	20.6737	18.1154	21.2088	20.0977	24.8775	0.215407	0.15384
Sap30bp	S	3232.67	0.253647	0.15305	1.65728	0.0974625	0.505344	36.806	33.3027	36.1681	34.2326	27.0681	33.0401	2348.32	0.0259918	0.12173	0.21352	0.830921	0.999799	24.8582	23.6204	21.7775	22.8736	22.0906	22.0563	0.802475	0.597631
Sec62	G1/S	10860.1	0.0982323	0.134395	0.730922	0.464827	0.868954	88.3047	103.141	108.155	89.8747	113.944	88.9371	8256.04	0.0798347	0.121574	0.656678	0.511388	0.999799	67.3233	80.2014	64.4833	68.0903	74.3249	54.0153	0.625019	0.719934
Sephs1	M	4832.89	0.0807218	0.135812	0.594366	0.552267	0.90729	47.7207	43.3434	43.9557	48.8166	49.613	40.859	4749.41	-0.0291084	0.115554	-0.251903	0.801116	0.999799	46.3185	42.6927	40.0545	40.3388	48.542	36.916	0.602686	0.432775
Sfpq	M	18153.1	-0.0749531	0.0929679	-0.806226	0.420113	0.846634	180.617	191.021	201.547	216	215.874	205.491	13395.6	-0.0815229	0.152387	-0.534974	0.592668	0.999799	124.077	151.096	113.085	125.899	170.313	105.451	0.391429	0.28316
Shcbp1	M	712.309	-0.251487	0.263379	-0.954848	0.339655	0.799967	11.2351	11.0213	11.381	15.9272	12.5749	13.4819	1164.9	-0.0919023	0.17117	-0.536905	0.591333	0.999799	21.707	15.509	18.6119	19.1225	21.7975	17.8607	0.20175	0.257281
Ska3	G2	1497.75	-0.392512	0.192189	-2.04233	0.0411192	0.342028	23.4799	21.5018	20.6024	32.5094	28.4403	29.4878	1132.44	0.0539348	0.179395	0.300648	0.763683	0.999799	13.8468	19.199	21.9013	16.0579	18.9272	16.7606	0.115814	0.665912
Skp2	G1/S	6367.42	-0.0878256	0.157124	-0.558959	0.57619	0.915391	84.6316	73.1826	87.4001	82.0616	107.869	68.2211	3284.43	-0.0743254	0.159212	-0.466833	0.640619	0.999799	35.8323	31.8412	26.64	32.7402	38.6869	25.9432	0.375509	0.300966
Slbp	G1/S	10400.6	0.00676743	0.174603	0.038759	0.969083	0.995838	299.765	299.654	274.18	348.883	204.368	339.303	7764.05	0.376461	0.138064	2.7267	0.00639709	0.20655	172.279	231.746	213.839	147.014	186.545	127.069	0.498642	0.945903
Slc25a36	G1/S	5462.36	-0.4439	0.142023	-3.12556	0.00177466	0.0501427	38.9548	33.6785	34.1302	53.0201	57.0215	45.8945	11721.5	-0.048208	0.115708	-0.416633	0.676947	0.999799	80.4508	90.3755	93.2167	95.1995	93.2573	79.2745	0.0953674	0.376716
Slc38a2	S	15024.7	0.0227657	0.0976076	0.233237	0.815577	0.97326	105.14	119.513	111.681	120.248	114.137	112.85	10611.4	0.0880251	0.118871	0.740507	0.458992	0.999799	79.7848	81.4659	70.5797	74.9175	79.5906	59.3774	0.522257	0.733816
Slc39a10	M/G1	10448.3	-0.314863	0.113534	-2.7733	0.00554911	0.106918	65.0078	55.8076	57.2078	74.6042	77.957	79.9583	8209.15	0.0331359	0.137385	0.24119	0.809408	0.999799	49.4027	54.817	46.5753	46.7946	59.4037	38.2909	0.157915	0.61589
Smarcb1	M	7058.52	0.0284144	0.125943	0.225614	0.821502	0.973926	166.705	171.004	205.262	197.803	188.009	181.831	3349.88	-0.142926	0.130002	-1.09941	0.27159	0.999799	77.1465	81.3154	78.2012	82.1248	78.2161	93.852	0.529802	0.154293
Smarcb1	M	7058.52	0.0284144	0.125943	0.225614	0.821502	0.973926	166.705	171.004	205.262	197.803	188.009	181.831	3349.88	-0.142926	0.130002	-1.09941	0.27159	0.999799	77.1465	81.3154	78.2012	82.1248	78.2161	93.852	0.529802	0.154293
Smarcd1	M	5330.98	-0.027675	0.159674	-0.173322	0.862398	0.980046	51.7937	62.8882	74.7734	62.7978	73.7972	67.9443	3726.88	0.00303269	0.124581	0.024343	0.980579	0.999799	38.3406	46.7437	46.1954	41.297	41.5731	44.0383	0.451486	0.532669
Smc4	G2	12668.3	-0.233447	0.153898	-1.51689	0.129294	0.564342	107.815	112.216	76.5772	140.356	110.565	119.767	9697.92	0.179773	0.156015	1.15228	0.249205	0.999799	72.3606	89.5947	78.0698	64.6972	90.0868	54.0236	0.214954	0.853931
Snupn	M/G1	1149.77	0.560525	0.227182	2.4673	0.0136137	0.189392	41.7346	36.5363	48.865	27.5335	29.9986	33.0471	679.632	0.238932	0.149167	1.60178	0.109205	0.972102	20.2396	25.2149	20.918	17.8421	20.333	16.5949	0.939943	0.893692
Sp1	S	8002.21	-0.13905	0.108753	-1.27859	0.201043	0.662051	36.3721	35.386	42.7113	38.3259	40.7037	41.0994	7132.67	0.164863	0.117717	1.4005	0.161364	0.999799	31.5209	34.8514	30.4837	27.5453	33.6225	23.937	0.312811	0.840048
Spag5	M	2013.32	-0.293127	0.202572	-1.44703	0.147889	0.588065	14.9311	19.834	15.9377	25.4504	21.979	18.4182	1967.39	0.0262662	0.136719	0.192117	0.84765	0.999799	17.2426	19.1479	18.0395	16.0087	21.0284	15.1618	0.170816	0.598385
Sptbn1	M	62644.7	0.160464	0.105178	1.52563	0.127101	0.561504	243.405	256.118	308.845	261.983	261.657	237.006	18459.7	0.0558012	0.132833	0.420087	0.674422	0.999799	74.7294	86.5174	64.3027	69.1045	83.1492	59.3434	0.704768	0.671043
Srf	M	1709.52	-0.0626481	0.199196	-0.314506	0.753137	0.960114	14.7996	15.9545	18.6275	18.2573	20.2929	16.1677	2408.12	-0.0922816	0.116218	-0.794038	0.427174	0.999799	21.9155	22.4418	19.9948	21.0048	22.8008	22.5721	0.405915	0.255923
Srsf3	M	12233.4	-0.0817463	0.145325	-0.562506	0.573772	0.915391	186.689	175.644	153.648	210.614	151.457	209.753	18532.3	-0.0470469	0.115467	-0.407448	0.683679	0.999799	252.849	229.719	247.285	246.855	260.956	233.885	0.383809	0.380338
Srsf3	M/G1	12233.4	-0.0817463	0.145325	-0.562506	0.573772	0.915391	186.689	175.644	153.648	210.614	151.457	209.753	18532.3	-0.0470469	0.115467	-0.407448	0.683679	0.999799	252.849	229.719	247.285	246.855	260.956	233.885	0.383809	0.380338
Srsf5	S	10844	-0.156464	0.121504	-1.28773	0.197839	0.657171	248.527	297.607	280.832	313.275	353.273	300.572	22062.6	0.040373	0.101455	0.397942	0.690673	0.999799	513.289	613.553	532.949	536.178	563.73	476.039	0.292289	0.635884
Srsf7	G1/S	7671.98	-0.159339	0.10723	-1.48595	0.137293	0.576274	122.917	116.364	119.414	140.166	136.549	141.467	13056.2	-0.00861977	0.116121	-0.0742306	0.940827	0.999799	186.578	210.297	199.287	209.925	216.08	162.937	0.28912	0.495473
Ss18	M	2546.92	-0.126069	0.176904	-0.712639	0.476069	0.876138	23.86	26.905	22.946	30.5934	23.4449	32.314	4860.19	-0.00549528	0.110294	-0.049824	0.960263	0.999799	58.295	59.3833	53.5052	57.5006	60.7645	48.5002	0.328052	0.505206
Ssr3	G1/S	21463	-0.128031	0.105816	-1.20994	0.226301	0.694386	271.488	267.622	245.055	324.197	289.789	284.53	16479.7	0.00479417	0.118277	0.0405333	0.967668	0.999799	215.109	191.654	176.406	192.759	206.512	172.229	0.324959	0.538479
Stag1	M/G1	10229.8	-0.213	0.114847	-1.85465	0.0636468	0.416763	50.0372	50.8918	56.9779	67.4033	57.0663	67.9015	5337.29	0.246023	0.14056	1.75031	0.0800648	0.857944	28.0288	33.4167	28.3194	24.204	30.8242	19.5495	0.234872	0.898144
Stat1	G2	1113.33	0.0455626	0.382	0.119274	0.905058	0.988799	11.8163	18.304	5.01532	8.0346	13.2125	11.1545	1082.78	-0.0464998	0.163478	-0.284442	0.776072	0.999799	9.34466	10.4267	7.42798	8.32001	11.5827	7.85116	0.553116	0.382224
Stil	G2	1006.9	-0.322691	0.226717	-1.42332	0.154644	0.597607	5.33176	5.96011	6.78276	7.73797	7.99144	8.00549	1409.76	0.0321006	0.1492	0.215152	0.829649	0.999799	9.04552	9.13108	8.80999	8.1642	10.6205	7.12757	0.152633	0.613098
Stk17b	G2	1591.21	0.157191	0.267584	0.587445	0.556905	0.90759	22.3944	19.0545	13.8065	18.2133	12.3033	21.5698	1426.44	0.510475	0.235968	2.16332	0.0305163	0.542179	10.6852	23.226	18.1905	10.7382	16.1247	8.90666	0.700543	0.966501
Suclg2	G2	5287.78	-0.101569	0.145363	-0.698725	0.484724	0.880608	75.8767	63.2377	82.855	92.018	72.5945	85.4945	5203.72	-0.0187138	0.110138	-0.169912	0.865079	0.999799	73.5359	70.4991	64.5553	71.015	72.4193	61.6635	0.358835	0.465143
Svip	S	399.026	-0.6826	0.472153	-1.44572	0.148256	0.58872	1.53027	4.93389	4.49926	4.9097	7.81891	5.61415	845.837	-0.154815	0.146877	-1.05404	0.291864	0.999799	9.54885	9.00202	9.62833	10.9337	10.6426	9.63614	0.0424023	0.135657
Syncrip	M/G1	13541.4	-0.245426	0.102445	-2.39569	0.0165889	0.211432	113.558	128.36	126.55	154.865	137.001	142.886	10324.2	0.029202	0.122282	0.238809	0.811253	0.999799	91.0176	91.1002	69.3921	82.6666	97.0595	63.635	0.206202	0.605553
Tacc3	M	4086.71	0.0241582	0.134288	0.179898	0.857232	0.979522	65.9865	63.2054	58.3434	63.3495	63.8773	67.6231	3352.62	0.178279	0.135947	1.31139	0.189727	0.999799	48.1083	60.2204	61.6755	45.449	55.7733	46.0308	0.524974	0.85295
Taf15	G1/S	3412.11	0.0915511	0.163766	0.559037	0.576137	0.915391	64.7741	71.7698	59.2191	73.3969	54.6606	66.367	5234.82	0.13019	0.115651	1.12571	0.260287	0.999799	88.9286	117.121	98.3469	91.4553	91.0136	87.5669	0.616342	0.80089
Taf15	G1/S	3412.11	0.0915511	0.163766	0.559037	0.576137	0.915391	64.7741	71.7698	59.2191	73.3969	54.6606	66.367	5234.82	0.13019	0.115651	1.12571	0.260287	0.999799	88.9286	117.121	98.3469	91.4553	91.0136	87.5669	0.616342	0.80089
Taf9	M/G1	237.96	0.0947871	1.94584	0.0487128	0.961148	0.994091	3.10497	16.8715	5.52753	8.13192	0	16.9732	796.593	0.511123	0.15357	3.32827	0.000873872	0.0484872	23.2032	27.329	25.2033	17.6633	17.6649	11.8616	0.620567	0.966576
Taf9	M/G1	237.96	0.0947871	1.94584	0.0487128	0.961148	0.994091	3.10497	16.8715	5.52753	8.13192	0	16.9732	796.593	0.511123	0.15357	3.32827	0.000873872	0.0484872	23.2032	27.329	25.2033	17.6633	17.6649	11.8616	0.620567	0.966576
Tcerg1	M/G1	5458.64	-0.159514	0.148791	-1.07207	0.28369	0.751108	39.6907	41.6153	53.3026	58.0112	51.8534	47.5769	5289.36	-0.0306789	0.124908	-0.245611	0.805983	0.999799	39.8397	46.8089	40.8293	40.7225	50.5497	36.1965	0.288894	0.427569
Thrap3	M	12496	0.087016	0.139956	0.621736	0.534116	0.901586	86.4298	116.482	110.023	108.301	121.639	88.8222	13002.4	0.0699108	0.108054	0.646996	0.517634	0.999799	102.746	113.37	93.6334	92.6758	109.018	86.5983	0.610684	0.700543
Timp1	G2	568.545	-0.0417236	0.34811	-0.119858	0.904596	0.988799	45.1108	21.2522	32.4524	36.4676	39.6102	33.5761	1157.97	-0.197758	0.158758	-1.24566	0.212891	0.999799	72.1459	59.2244	57.4143	71.463	65.2197	73.6404	0.432926	0.0916704
Tipin	G1/S	2718.75	0.0304047	0.185078	0.16428	0.86951	0.981854	102.245	104.729	68.0766	98.9233	98.2012	93.9128	3244.23	0.443813	0.153049	2.89981	0.00373389	0.141008	95.067	131.888	133.1	78.714	96.9708	83.6636	0.532368	0.958352
Tle3	M	8199.68	0.0471077	0.162301	0.290249	0.771626	0.963018	70.518	65.1142	82.5698	61.2919	92.4508	64.5852	3270.86	-0.0664187	0.125227	-0.530385	0.595845	0.999799	24.9243	30.8623	23.002	27.1335	27.205	25.7495	0.555304	0.322016
Tle3	M/G1	8199.68	0.0471077	0.162301	0.290249	0.771626	0.963018	70.518	65.1142	82.5698	61.2919	92.4508	64.5852	3270.86	-0.0664187	0.125227	-0.530385	0.595845	0.999799	24.9243	30.8623	23.002	27.1335	27.205	25.7495	0.555304	0.322016
Tmem138	M/G1	475.132	-0.376337	0.421712	-0.892402	0.372178	0.82064	11.0885	9.11325	11.8577	12.0757	23.3676	8.45175	748.044	0.0183951	0.157315	0.116931	0.906915	0.999799	20.7161	18.2751	17.5479	19.1	17.3357	18.0253	0.122454	0.576882
Tmem138	M	475.132	-0.376337	0.421712	-0.892402	0.372178	0.82064	11.0885	9.11325	11.8577	12.0757	23.3676	8.45175	748.044	0.0183951	0.157315	0.116931	0.906915	0.999799	20.7161	18.2751	17.5479	19.1	17.3357	18.0253	0.122454	0.576882
Tmpo	G2	13065.1	-0.295667	0.0988117	-2.99222	0.00276954	0.0674551	154.452	149.365	148.402	200.695	196.378	180.911	13108.9	0.0268547	0.114008	0.235552	0.813781	0.999799	139.174	141.955	117.735	121.524	148.191	108.985	0.169006	0.599894
Tnpo1	M	14565.8	-0.49534	0.0984959	-5.02904	4.92939e-07	9.30125e-05	49.7972	47.1657	50.2482	73.6104	67.7122	75.9795	11182.5	0.0392212	0.145	0.270492	0.786782	0.999799	41.7236	47.1963	41.175	38.9835	53.0347	32.4917	0.0783914	0.633092
Tnpo2	G2	6460.56	0.197109	0.137713	1.4313	0.152344	0.593894	57.4864	63.0161	64.1534	59.1678	47.773	60.5653	4413.38	0.0573425	0.121811	0.470749	0.63782	0.999799	32.8883	38.5644	29.9638	32.2722	36.3567	26.8185	0.747472	0.674815
Tob2	M/G1	2019.15	-0.398742	0.213109	-1.87107	0.0613358	0.409138	15.7332	16.8924	17.8118	25.7568	16.9552	27.454	1309.15	-0.0106284	0.127575	-0.083311	0.933604	0.999799	11.4773	12.527	10.9243	11.0134	12.9041	10.3725	0.112947	0.489663
Tomm34	M	2937.68	-0.128682	0.147475	-0.872564	0.382901	0.828592	61.4728	55.8291	61.0378	72.4882	61.0802	70.6197	3362.02	-0.223911	0.126249	-1.77356	0.0761352	0.839445	54.0257	61.9768	66.5232	71.4875	68.1008	68.4017	0.324053	0.0732609
Top1	M/G1	17818.1	0.0321478	0.110242	0.291612	0.770583	0.962921	148.294	163.469	162.801	165.172	176.939	144.71	8688.47	0.0971761	0.148304	0.655247	0.512309	0.999799	82.5428	81.5425	61.2055	69.9373	82.0914	54.6492	0.534254	0.751019
Top2a	S	31039.4	0.256077	0.114721	2.23218	0.025603	0.267026	248.388	219.571	191.168	196.929	184.238	199.559	17591.9	0.361035	0.192761	1.87297	0.0610727	0.765073	99.3136	148.647	121.381	78.8371	133.459	70.0368	0.804436	0.942055
Top2a	G2	31039.4	0.256077	0.114721	2.23218	0.025603	0.267026	248.388	219.571	191.168	196.929	184.238	199.559	17591.9	0.361035	0.192761	1.87297	0.0610727	0.765073	99.3136	148.647	121.381	78.8371	133.459	70.0368	0.804436	0.942055
Topbp1	G1/S	8709.76	0.301656	0.147003	2.05204	0.0401659	0.338503	72.4702	66.2778	53.9031	58.3889	47.1657	59.4436	7054.28	0.2173	0.147704	1.47118	0.141242	0.999799	40.6238	58.2296	48.871	40.3586	49.9949	33.6498	0.838917	0.880942
Tpx2	M	6738.92	-0.226646	0.127198	-1.78184	0.074775	0.449032	60.8149	62.4939	55.7269	77.5108	66.3021	75.1857	5716.13	0.0835272	0.163314	0.511451	0.609036	0.999799	47.4153	59.2828	50.5023	41.6802	65.2929	37.7822	0.221367	0.72529
Tra2a	G1/S	6100.97	-0.155659	0.143172	-1.08721	0.276942	0.745414	120.41	114.019	129.86	166.873	120.712	141.608	10021.2	-0.0562093	0.114792	-0.489662	0.624373	0.999799	176.611	217.503	213.796	206.463	218.731	193.106	0.293195	0.352422
Traip	G2	618.756	-0.647114	0.308596	-2.09696	0.0359971	0.322032	7.07639	6.17431	7.31154	13.0433	12.6768	8.32308	955.412	-0.000812	0.141207	-0.00575041	0.995412	0.999799	11.9426	13.4079	13.2969	12.8266	13.9633	10.9238	0.0469292	0.520598
Trim59	G2	2363.41	-1.08881	0.201299	-5.40892	6.34065e-08	1.67884e-05	20.686	18.2233	17.1675	46.7348	31.8677	45.9524	3208.55	0.0437674	0.159738	0.273994	0.784089	0.999799	37.4987	35.7006	37.7087	30.2143	45.8694	30.3185	0.0155425	0.6429
Trip13	M	1246.33	-0.790722	0.205475	-3.84826	0.000118962	0.00734163	9.28664	10.4341	9.64309	16.5653	17.9991	18.7939	1483.87	0.0406095	0.146289	0.277598	0.781321	0.999799	13.1616	15.0228	17.0631	14.0188	15.5367	13.5428	0.0311604	0.636487
Trmt2a	G2	2509.6	0.112432	0.176686	0.636339	0.524555	0.899426	44.8653	41.0202	38.692	43.5024	33.0781	37.8633	2986.21	-0.0443245	0.133701	-0.331519	0.740252	0.999799	40.7526	49.3248	44.6955	47.5864	39.8673	43.49	0.643579	0.388486
Troap	M/G1	520.996	-0.757856	0.355108	-2.13416	0.0328298	0.307962	7.03528	6.43417	8.07424	12.3145	17.3616	8.9204	529.913	-0.231878	0.180343	-1.28576	0.198527	0.999799	7.95327	8.01388	9.19375	8.17708	11.3044	9.36814	0.0344802	0.0679795
Tsc22d1	M/G1	55314	0.146228	0.0823546	1.77559	0.0758011	0.452162	1300.28	1317.13	1318.57	1301.2	1291.47	1190.93	42705.3	-0.10586	0.126507	-0.836787	0.402712	0.999799	1043.67	904.463	865.557	1017.63	948.6	1013.31	0.686812	0.223555
Tsg101	M	4237.53	0.206962	0.170691	1.2125	0.225322	0.692942	93.6837	90.7919	83.9205	94.7993	62.7582	88.1073	4822	0.0338736	0.111334	0.304252	0.760936	0.999799	86.3273	97.2324	97.9611	89.8973	93.5752	85.0545	0.757054	0.617927
Tsn	M	8274.37	0.0292178	0.185094	0.157854	0.874572	0.983078	48.9624	44.4668	34.0774	52.8185	31.9946	46.6903	7548.87	-0.0409757	0.104207	-0.393216	0.69416	0.999799	33.7374	36.8493	33.5892	35.1988	38.6067	31.0577	0.530708	0.397993
Ttc14	G1/S	1102.25	-0.433403	0.230748	-1.87826	0.0603462	0.407483	9.65878	8.96514	11.497	13.3933	17.7164	9.59897	8385.63	0.133874	0.170356	0.785848	0.431957	0.999799	45.9275	69.8362	46.6903	50.7407	60.3695	32.0843	0.0998189	0.806323
Ttf2	G2	1677.07	-0.400675	0.221745	-1.80691	0.0707758	0.440597	10.4921	9.73106	14.5654	18.495	13.9661	15.9998	1590.69	-0.0103356	0.170308	-0.0606877	0.951608	0.999799	10.3232	14.1974	12.0856	11.1132	15.4247	9.44466	0.112268	0.490493
Ttk	M	3290.91	-0.299942	0.17177	-1.74618	0.0807791	0.464868	42.8208	36.9355	39.8987	59.3635	40.7618	53.4657	2372.6	-0.131452	0.162309	-0.809884	0.418007	0.999799	22.3768	30.8072	28.8635	29.3079	36.0032	22.867	0.16644	0.170967
Ttll7	S	490.717	-0.408419	0.357172	-1.14348	0.25284	0.722349	4.42245	3.92068	1.51452	3.68885	3.63342	3.0084	410.718	0.0830253	0.179059	0.463675	0.642881	0.999799	1.83227	2.42885	1.66513	1.93414	1.73532	1.42712	0.109401	0.724234
Tuba1a	G2	11987.2	0.0351765	0.135578	0.259456	0.795283	0.968557	316.564	295.986	345.172	279.33	384.897	322.877	17866.9	-0.12583	0.130488	-0.964299	0.334896	0.999799	474.826	412.536	406.592	446.738	435.266	490.077	0.539384	0.181455
Tubb2a	G2	2387.36	0.285289	0.180395	1.58147	0.113771	0.539945	78.2971	60.3473	72.6938	54.7336	65.3876	63.4428	2388.02	-0.144381	0.184158	-0.784005	0.433037	0.999799	75.8152	54.1919	49.3141	63.2836	57.3999	71.5964	0.82692	0.151728
Tubb4b	M	15415	-0.138837	0.107885	-1.2869	0.198131	0.657555	382.525	411.366	378.5	477.769	405.985	483.894	8964.34	-0.0584166	0.123765	-0.471997	0.636929	0.999799	212.525	229.977	249.47	209.49	246.082	243.376	0.313264	0.345103
Tubb4b	G2	15415	-0.138837	0.107885	-1.2869	0.198131	0.657555	382.525	411.366	378.5	477.769	405.985	483.894	8964.34	-0.0584166	0.123765	-0.471997	0.636929	0.999799	212.525	229.977	249.47	209.49	246.082	243.376	0.313264	0.345103
Tubb5	G2	96441.4	-0.0111221	0.0823048	-0.135132	0.892507	0.987585	1417.47	1298.95	1425.31	1459.34	1449.79	1505.24	63574.5	-0.0308222	0.105811	-0.291296	0.770825	0.999799	884.617	854.496	854.064	822.549	888.988	870.878	0.473216	0.426588
Tubb5	G2	96441.4	-0.0111221	0.0823048	-0.135132	0.892507	0.987585	1417.47	1298.95	1425.31	1459.34	1449.79	1505.24	63574.5	-0.0308222	0.105811	-0.291296	0.770825	0.999799	884.617	854.496	854.064	822.549	888.988	870.878	0.473216	0.426588
Tubb5	G2	96441.4	-0.0111221	0.0823048	-0.135132	0.892507	0.987585	1417.47	1298.95	1425.31	1459.34	1449.79	1505.24	63574.5	-0.0308222	0.105811	-0.291296	0.770825	0.999799	884.617	854.496	854.064	822.549	888.988	870.878	0.473216	0.426588
Tubb5	G2	96441.4	-0.0111221	0.0823048	-0.135132	0.892507	0.987585	1417.47	1298.95	1425.31	1459.34	1449.79	1505.24	63574.5	-0.0308222	0.105811	-0.291296	0.770825	0.999799	884.617	854.496	854.064	822.549	888.988	870.878	0.473216	0.426588
Tubb5	G2	96441.4	-0.0111221	0.0823048	-0.135132	0.892507	0.987585	1417.47	1298.95	1425.31	1459.34	1449.79	1505.24	63574.5	-0.0308222	0.105811	-0.291296	0.770825	0.999799	884.617	854.496	854.064	822.549	888.988	870.878	0.473216	0.426588
Tubb5	G2	96441.4	-0.0111221	0.0823048	-0.135132	0.892507	0.987585	1417.47	1298.95	1425.31	1459.34	1449.79	1505.24	63574.5	-0.0308222	0.105811	-0.291296	0.770825	0.999799	884.617	854.496	854.064	822.549	888.988	870.878	0.473216	0.426588
Tubb5	G2	96441.4	-0.0111221	0.0823048	-0.135132	0.892507	0.987585	1417.47	1298.95	1425.31	1459.34	1449.79	1505.24	63574.5	-0.0308222	0.105811	-0.291296	0.770825	0.999799	884.617	854.496	854.064	822.549	888.988	870.878	0.473216	0.426588
Tubb5	G2	96441.4	-0.0111221	0.0823048	-0.135132	0.892507	0.987585	1417.47	1298.95	1425.31	1459.34	1449.79	1505.24	63574.5	-0.0308222	0.105811	-0.291296	0.770825	0.999799	884.617	854.496	854.064	822.549	888.988	870.878	0.473216	0.426588
Tubd1	G2	445.426	-0.798023	0.406881	-1.96132	0.0498421	0.375842	4.73759	7.47982	7.82189	9.58101	18.2187	9.24247	621.617	-0.0635169	0.15748	-0.403333	0.686703	0.999799	10.6733	13.5066	12.1584	11.9059	14.0844	11.0178	0.0303305	0.330617
Tulp4	M/G1	9234.04	-0.103034	0.101976	-1.01038	0.312315	0.777874	31.7876	31.5623	35.7265	37.6243	37.0105	38.3716	3694.92	0.0173243	0.151786	0.114137	0.90913	0.999799	11.7782	17.0997	12.8289	13.3022	15.8967	11.2542	0.3571	0.57394
Txndc9	M	4182.36	0.0910734	0.130456	0.698117	0.485104	0.880608	125.794	158.954	157.468	109.244	101.46	134.058	4265.19	0.0110595	0.115953	0.095379	0.924014	0.999799	127.744	114.952	117.522	119.598	125.939	114.845	0.615739	0.55553
Txnrd1	M	6781.44	-0.00950698	0.130568	-0.0728125	0.941955	0.991122	94.7377	79.0459	94.4208	101.116	86.0474	94.0828	4156.94	-0.130509	0.115884	-1.1262	0.260081	0.999799	40.0083	44.1863	39.2227	41.1322	50.9534	40.2162	0.475932	0.172627
Tyms	S	1857.37	-0.0459101	0.210521	-0.218079	0.827368	0.973926	18.5167	27.1217	18.9463	23.716	24.8023	21.7191	3495.97	-0.119059	0.139269	-0.85489	0.392612	0.999799	40.8182	33.6465	40.017	38.748	44.0596	39.1882	0.428097	0.195262
Uaca	G2	3942.25	0.150169	0.143511	1.04639	0.295379	0.761575	32.7198	31.0271	35.7881	32.0011	34.4733	28.7147	1681.82	-0.0178433	0.139874	-0.127566	0.898492	0.999799	13.401	14.7355	10.8278	11.7519	14.2043	12.4072	0.691489	0.467406
Ube2c	G2	3408.94	-0.389666	0.192271	-2.02665	0.0426979	0.34959	146.101	146.111	176.913	266.519	163.456	217.783	3171.19	-0.325787	0.151535	-2.14991	0.0315624	0.551596	133.84	121.036	150.655	142.451	187.744	166.379	0.117248	0.0344047
Ube2t	S	1142.73	0.953276	0.327277	2.91275	0.00358263	0.0801259	69.2862	72.7196	49.312	30.4315	21.4284	52.6218	1443.81	0.827457	0.235731	3.51017	0.000447824	0.0284368	40.0249	93.1954	83.3989	34.8421	47.2457	36.4922	0.978497	0.984382
Ubl3	S	7339.46	-0.12118	0.130319	-0.929878	0.352434	0.807502	125.36	103.098	112.028	116.727	122.659	136.833	2318.63	0.201452	0.114038	1.76654	0.0773058	0.844577	35.6324	43.375	36.0675	31.6713	32.9405	31.3759	0.333484	0.870907
Ubr7	G1/S	4123.82	-0.315867	0.13693	-2.30677	0.0210676	0.239671	40.7351	45.2265	38.2055	55.8558	52.1473	54.8389	4193.63	0.0311749	0.12495	0.249499	0.802975	0.999799	48.8623	47.2036	41.6646	46.1185	48.6506	37.0871	0.156783	0.611061
Ubr7	G1/S	4123.82	-0.315867	0.13693	-2.30677	0.0210676	0.239671	40.7351	45.2265	38.2055	55.8558	52.1473	54.8389	4193.63	0.0311749	0.12495	0.249499	0.802975	0.999799	48.8623	47.2036	41.6646	46.1185	48.6506	37.0871	0.156783	0.611061
Uhrf1	G1/S	8449.98	-0.302981	0.127392	-2.37834	0.0173906	0.217264	74.4814	84.0904	92.4872	100.377	111.166	114.707	4215.19	0.220611	0.115761	1.90574	0.0566835	0.736799	47.7622	46.5922	50.2061	39.8889	43.0577	38.1019	0.164252	0.882828
Ung	G1/S	1482.29	0.0352873	0.195466	0.180529	0.856737	0.979522	31.7356	26.4832	31.0568	33.9899	28.6649	30.6692	1850.43	0.011849	0.16465	0.0719645	0.94263	0.999799	28.9881	36.8781	41.3581	30.0882	42.0617	32.7916	0.539686	0.55802
Usp1	S	12089.9	-0.282931	0.116719	-2.42403	0.0153492	0.203696	101.088	110.574	119.04	151.318	122.745	148.495	5631.53	0.256968	0.133716	1.92175	0.0546378	0.724793	57.6408	60.9739	55.1714	44.8495	58.499	39.2854	0.177909	0.903652
Usp13	M	434.583	0.448611	0.568672	0.788874	0.430186	0.851616	3.65483	5.62139	3.7708	4.67581	1.10866	2.93219	515.739	-0.146016	0.179403	-0.813897	0.415704	0.999799	2.20161	2.47775	1.76731	2.34156	2.90164	1.91991	0.909839	0.149012
Usp16	M	2440.78	-0.40298	0.192744	-2.09075	0.0365503	0.324154	28.0338	33.4306	21.3667	37.5023	36.2339	39.3868	2991.99	0.00661527	0.127769	0.0517751	0.958708	0.999799	30.5718	36.9461	31.4291	32.1672	38.4085	26.2354	0.111363	0.543459
Usp53	G1/S	1822.39	-0.0440805	0.173658	-0.253835	0.799623	0.969757	10.1547	10.5165	10.0503	11.3916	10.7226	11.7943	1808.77	0.252466	0.158159	1.59627	0.110427	0.975433	10.7023	12.0758	9.10237	8.1485	11.3783	6.96894	0.430361	0.901388
Vangl1	M/G1	780.793	-0.46798	0.262575	-1.78227	0.0747046	0.449032	5.49023	6.07052	5.884	7.51132	7.92172	7.7081	937.352	-0.202922	0.137489	-1.47591	0.139967	0.999799	7.21068	6.84236	6.02453	7.80692	7.49216	7.47683	0.0866154	0.0875962
Vangl1	M	780.793	-0.46798	0.262575	-1.78227	0.0747046	0.449032	5.49023	6.07052	5.884	7.51132	7.92172	7.7081	937.352	-0.202922	0.137489	-1.47591	0.139967	0.999799	7.21068	6.84236	6.02453	7.80692	7.49216	7.47683	0.0866154	0.0875962
Vcl	M/G1	13953.7	0.114294	0.117734	0.970781	0.331658	0.794005	101.416	93.2466	102.005	83.7087	102.794	102.169	4035.01	0.301983	0.16677	1.81077	0.0701763	0.811857	27.7262	36.8973	22.5381	22.8749	27.7047	18.1218	0.645767	0.923947
Vps25	G2	2111.53	-0.0807284	0.208095	-0.38794	0.69806	0.946285	98.8698	93.2276	100.909	91.0076	140.397	101.566	2624.61	0.0315809	0.131162	0.240778	0.809728	0.999799	116.716	124.205	127.32	118.033	109.004	124.409	0.385091	0.611966
Vps72	G1/S	5439.09	0.188199	0.178801	1.05257	0.29254	0.758784	167.36	191.56	192.433	156.363	218.356	136.253	3271.73	-0.0505824	0.148826	-0.339876	0.73395	0.999799	98.5249	92.0183	95.8804	90.119	85.8783	111.945	0.737061	0.370077
Vta1	G2	1336.5	-0.453238	0.246349	-1.83982	0.065795	0.422875	25.1302	19.8825	22.9369	37.9434	23.4161	36.5995	1811	-0.147494	0.129484	-1.13909	0.254665	0.999799	33.7255	31.055	33.8952	34.6646	37.687	34.4906	0.0919722	0.146597
Wdr76	G1/S	1520	-0.529613	0.245227	-2.15969	0.0307968	0.296169	12.52	10.7329	13.4196	18.9516	11.989	23.0747	1600.76	0.432236	0.179668	2.40575	0.0161392	0.370921	13.1157	19.5304	17.1624	11.9095	15.5156	9.30796	0.0702429	0.955711
Wipf2	M/G1	6607.78	-0.241594	0.114854	-2.10348	0.0354241	0.320298	33.4217	29.3808	31.9023	40.4484	38.2839	39.4143	1832.98	0.020166	0.141658	0.142356	0.886799	0.999799	7.50979	11.1125	8.50699	8.43677	9.3765	8.08847	0.209597	0.582013
Wsb1	G2	2248.24	-0.288734	0.201225	-1.43488	0.151321	0.592346	33.7705	28.7685	27.6542	47.6446	32.0228	36.5204	10084.5	0.0233339	0.107631	0.216795	0.828368	0.999799	139.409	160.367	133.512	132.186	156.031	128.543	0.174287	0.591067
Wsb1	M	2248.24	-0.288734	0.201225	-1.43488	0.151321	0.592346	33.7705	28.7685	27.6542	47.6446	32.0228	36.5204	10084.5	0.0233339	0.107631	0.216795	0.828368	0.999799	139.409	160.367	133.512	132.186	156.031	128.543	0.174287	0.591067
Wwc1	M/G1	902.701	-0.191619	0.249293	-0.768651	0.4421	0.857008	7.59393	5.80072	7.53697	7.80376	9.02682	8.5165	947.746	-0.177323	0.183942	-0.964018	0.335037	0.999799	5.17334	8.10739	7.97235	7.69287	8.95834	6.66193	0.254565	0.108345
Ywhah	M	10342.1	-0.290573	0.112111	-2.59182	0.00954689	0.153049	228.683	218.725	215.157	302.643	293.962	255.815	7190.37	-0.0596584	0.119627	-0.498704	0.617988	0.999799	163.522	152.1	144.254	163.424	148.119	156.055	0.173231	0.34118
Yy1	M/G1	7609.41	-0.0299744	0.12018	-0.249413	0.803042	0.970308	40.1478	47.8436	46.2241	51.7219	45.5618	47.0891	5271.72	0.0407279	0.107951	0.377283	0.705964	0.999799	30.3729	31.2478	27.1122	27.4192	28.4882	27.9579	0.448393	0.637091
Zbtb7a	M/G1	3220.41	0.166426	0.168136	0.989833	0.322256	0.785821	19.4853	29.0942	22.2221	21.4981	21.9149	20.3778	1613.25	-0.0436981	0.139482	-0.313287	0.754062	0.999799	11.1017	9.87093	8.16494	9.73363	10.577	8.85891	0.712841	0.390524
Zc3hc1	M	1564.46	0.0220596	0.208512	0.105795	0.915745	0.990501	37.6187	37.8098	29.4171	35.5112	34.1903	40.9592	2588.2	0.0763142	0.110725	0.689221	0.490684	0.999799	53.6366	59.6641	56.7267	52.6228	52.918	51.0709	0.521277	0.712691
Zcchc10	M/G1	1689.44	-0.0190658	0.240707	-0.0792072	0.936868	0.991122	45.5265	49.5077	79.2557	66.6102	53.3225	64.5831	779.127	-0.113645	0.157852	-0.719943	0.47156	0.999799	20.3012	25.1988	24.8393	22.7967	26.4602	25.2869	0.463181	0.206579
Zfp207	M	6771.89	-0.184556	0.149098	-1.23781	0.215786	0.682205	123.731	115.775	90.8043	145.6	125.225	125.189	14344	-0.0321595	0.11236	-0.286218	0.774711	0.999799	210.487	220.292	209.802	224.658	245.208	180.501	0.262034	0.422665
Zfp24	M/G1	2216.21	-0.477802	0.198796	-2.40348	0.01624	0.209587	22.4552	18.2324	19.044	23.1014	30.7651	28.4121	2870.34	0.214031	0.138499	1.54536	0.122258	0.999799	26.9273	26.1684	19.1866	18.5275	28.9243	13.938	0.0834465	0.879885
Zfp281	M/G1	3340.18	-0.20482	0.168986	-1.21205	0.225493	0.692942	20.9907	24.3746	21.9911	32.4883	22.9453	25.8503	2622.52	0.179857	0.169073	1.06378	0.287427	0.999799	19.3935	21.0828	15.3962	16.725	20.0854	11.6063	0.243021	0.854157
Zfp367	G1/S	1382.93	0.0599918	0.254628	0.235605	0.813739	0.972364	17.7106	15.8837	10.4956	17.2186	12.5219	14.8522	1210.25	0.483574	0.136484	3.54307	0.000395494	0.0259799	13.1978	14.6861	13.7292	9.30574	11.4049	8.42006	0.574921	0.964237
Zfp593	M/G1	420.749	-0.0225359	0.347573	-0.0648379	0.948303	0.991149	9.03047	9.51342	7.36655	10.0652	10.3233	7.57725	560.258	-0.139413	0.183147	-0.761208	0.446533	0.999799	11.0123	10.5836	10.2495	10.4593	10.2228	13.3211	0.458956	0.159273
Zmym1	M	1165.99	-0.333253	0.241644	-1.37911	0.167862	0.614819	10.4341	7.57371	10.6993	11.9871	12.3832	14.5986	1808.24	0.064694	0.218333	0.29631	0.766994	0.999799	16.4406	22.0331	18.0806	18.9302	24.1805	10.5836	0.146145	0.690735
Zmynd19	G1/S	3514.57	0.50748	0.213491	2.37706	0.0174514	0.217526	86.7544	91.6454	93.179	70.3475	58.8172	85.927	3534.84	0.278289	0.160672	1.73203	0.083268	0.870786	61.5295	103.652	91.5667	71.6566	78.7613	62.9059	0.927644	0.914743
Znhit2	G2	679.134	0.429518	0.365983	1.1736	0.240556	0.710258	22.017	32.6395	32.6344	27.6272	12.6402	28.8605	707.327	-0.114855	0.198114	-0.579744	0.562087	0.999799	24.7019	22.3507	25.1568	25.0865	19.6675	30.8727	0.904029	0.203561
Zranb2	G1/S	3755.5	-0.0691363	0.155991	-0.443207	0.657616	0.935611	47.3167	44.6324	53.8113	56.8107	58.9449	44.3502	9051.5	0.00895399	0.118621	0.0754843	0.939829	0.999799	107.529	113.816	104.735	101.136	124.289	92.6887	0.398295	0.550174
Zwint	S	14151.6	0.0254061	0.106433	0.238704	0.811335	0.97182	330.825	338.33	323.702	345.721	377.302	311.786	12543.9	0.0272106	0.134297	0.202615	0.839436	0.999799	320.357	255.171	237.072	262.929	283.526	236.479	0.526105	0.601102
0610009B22Rik	Not cell cycle	540.071	-0.238823	0.343317	-0.695634	0.486658	0.881299	42.0676	30.6507	22.8185	37.3374	41.6235	39.585	1003.66	-0.0703247	0.176927	-0.397478	0.691015	0.999799	67.3627	48.1734	52.582	61.1366	53.3553	58.7073	0.211408	0.311
0610009O20Rik	Not cell cycle	2438.17	0.100662	0.21199	0.474842	0.6349	0.92727	40.9995	38.5642	46.1605	36.8965	53.4099	33.2967	1928.08	-0.0428474	0.133887	-0.320026	0.748949	0.999799	32.3538	31.2865	28.113	28.5567	30.1407	32.9182	0.629319	0.392485
0610010F05Rik	Not cell cycle	1237.37	-1.0193	0.233672	-4.3621	1.28823e-05	0.00132172	8.1085	6.83551	5.60625	14.9214	13.7503	15.4317	1385.3	0.254428	0.155643	1.63469	0.102114	0.952702	10.3373	14.3564	11.157	9.34356	11.7474	8.03427	0.0180323	0.902369
0610010K14Rik	Not cell cycle	2622.38	0.0576988	0.183516	0.314408	0.753211	0.960114	153.682	143.351	193.406	163.866	160.003	163.204	1751.66	0.0551435	0.130132	0.423749	0.671749	0.999799	117.901	139.942	137.806	117.746	128.107	126.889	0.570997	0.668704
0610012G03Rik	Not cell cycle	834.089	0.162195	0.300282	0.540141	0.5891	0.919136	27.3859	24.9052	22.9555	18.5418	32.4185	20.017	1704.01	-0.150258	0.137589	-1.09208	0.274798	0.999799	48.0177	44.3342	47.5389	49.7336	47.9759	53.3679	0.707409	0.142221
0610030E20Rik	Not cell cycle	1172.98	-0.15059	0.231917	-0.649325	0.516128	0.895073	10.0442	8.21233	7.92907	11.8181	8.87706	9.94317	1480.82	0.0200027	0.132777	0.15065	0.880252	0.999799	11.2037	12.2611	9.83978	10.1209	12.2963	9.63692	0.29923	0.58156
0610037L13Rik	Not cell cycle	1820.9	-0.024189	0.183417	-0.131879	0.89508	0.987585	96.2944	73.618	92.3566	90.6445	103.753	85.32	2727.87	0.0140526	0.111365	0.126185	0.899585	0.999799	109.093	127.747	108.678	114.851	118.36	92.1416	0.456617	0.564433
1110004E09Rik	Not cell cycle	1841.34	-0.0259628	0.187574	-0.138414	0.889913	0.986882	67.5348	66.6649	74.9723	65.2838	81.9666	78.1382	1073.19	-0.040657	0.143174	-0.283969	0.776434	0.999799	35.2012	39.7769	43.0494	40.5027	38.9504	39.0011	0.453297	0.398974
1110004F10Rik	Not cell cycle	7933.99	0.169428	0.121594	1.3934	0.163499	0.607653	335.225	330.563	419.559	340.232	329.828	309.931	6687.43	0.0313521	0.110026	0.284952	0.775681	0.999799	188.054	184.421	185.996	177.72	180.671	178.048	0.717067	0.611589
1110008F13Rik	Not cell cycle	2662.71	-0.132419	0.190321	-0.695765	0.486576	0.881248	119.508	108.085	121.025	111.86	124.263	167.682	3391.31	0.0370372	0.114843	0.322503	0.747072	0.999799	144.713	142.503	147.02	140.452	136.148	136.798	0.319903	0.626377
1110008L16Rik	Not cell cycle	831.508	-0.0187233	0.261542	-0.0715881	0.94293	0.991122	18.2082	14.8112	12.6541	21.2687	13.0037	15.5289	1308.39	-0.104893	0.123989	-0.845988	0.397559	0.999799	20.1171	22.6811	25.3853	25.9868	23.0933	26.7648	0.463785	0.225894
1110008P14Rik	Not cell cycle	375.185	0.316063	0.355414	0.889281	0.373852	0.822014	18.517	11.2245	17.3118	14.367	10.4518	14.0816	739.149	-0.154724	0.172183	-0.898605	0.368863	0.999799	39.5763	35.1486	48.885	47.697	40.927	43.3419	0.850158	0.135808
1110012L19Rik	Not cell cycle	830.235	-0.334873	0.24809	-1.3498	0.17708	0.628392	33.9357	28.201	32.4007	45.2367	37.8415	42.459	1041.53	-0.141426	0.135654	-1.04255	0.297155	0.999799	38.1881	41.107	41.0468	45.7061	41.9365	41.7184	0.145164	0.156104
1110032A03Rik	Not cell cycle	762.466	0.259224	0.350972	0.73859	0.460156	0.867414	32.882	44.6334	28.589	27.0113	9.54574	33.5624	1032.39	-0.0682795	0.155796	-0.438263	0.661196	0.999799	50.4181	41.2004	41.8856	41.5177	45.5972	41.7851	0.806474	0.316206
1110032F04Rik	Not cell cycle	141.08	-0.201573	0.655283	-0.307613	0.758377	0.960309	2.99439	1.45157	1.53293	1.39158	3.71308	2.16146	102.132	-0.266604	0.309744	-0.860722	0.389391	0.999799	1.52731	1.28246	1.21404	1.42858	1.51258	1.80532	0.245134	0.0522107
1110034G24Rik	Not cell cycle	369.845	-0.650554	0.403594	-1.6119	0.106984	0.527681	16.8691	12.5256	8.273	22.4737	21.4387	18.4629	549.915	0.0145581	0.181365	0.0802698	0.936023	0.999799	21.4428	17.248	22.5344	19.9571	19.8487	20.0818	0.0463256	0.566395
1110038F14Rik	Not cell cycle	1702.05	0.285068	0.273788	1.0412	0.297784	0.76367	100.955	70.9744	103.594	98.2972	48.9257	92.6688	1484.2	-0.045943	0.167369	-0.2745	0.7837	0.999799	69.2057	65.3567	67.407	67.5737	55.5454	78.9434	0.826845	0.383733
1110051M20Rik	Not cell cycle	1308.67	-0.0899793	0.226693	-0.396921	0.691426	0.945949	22.5242	20.5492	30.4303	25.5088	29.5778	29.9778	1694.73	-0.109807	0.139314	-0.788202	0.430579	0.999799	34.4947	31.8546	33.4493	37.4941	33.1635	33.8939	0.373774	0.213294
1110059E24Rik	Not cell cycle	1186.89	-0.336616	0.293032	-1.14873	0.250666	0.719898	23.3105	29.1734	25.1068	48.0333	20.2894	39.4942	1684.52	-0.0391348	0.150395	-0.260213	0.794699	0.999799	46.426	39.4699	39.9062	40.5645	41.9759	43.0724	0.144409	0.40335
1110059G10Rik	Not cell cycle	465.295	-0.0752158	0.347283	-0.216584	0.828533	0.97408	20.6983	23.6971	14.4775	23.6425	11.6614	22.4474	839.266	-0.00019758	0.164322	-0.00120239	0.999041	0.999799	35.3535	32.2946	34.0588	30.5233	32.4679	38.6008	0.39075	0.523465
1110065P20Rik	Not cell cycle	562.594	0.399804	0.340282	1.17492	0.240027	0.710258	51.3915	66.0136	49.7233	30.8207	48.7091	72.5051	2570.73	0.00682921	0.146538	0.0466037	0.962829	0.999799	185.427	147.459	144.19	156.889	137.113	170.472	0.892863	0.544062
1190002N15Rik	Not cell cycle	9567.38	0.378817	0.385728	0.982084	0.326059	0.789349	128.921	98.4235	69.865	109.603	52.3836	79.0832	6870.71	0.0991157	0.122183	0.811207	0.417247	0.999799	66.1414	62.4733	52.7457	57.1068	59.7392	48.839	0.883431	0.754338
1190005I06Rik	Not cell cycle	46.9615	0.0138993	0.972132	0.0142977	0.988592	0.998224	7.28469	1.82006	2.5535	3.2137	3.90378	3.10789	70.7482	-0.65336	0.380153	-1.71867	0.0856737	0.880621	3.57676	2.65975	4.28232	4.47275	5.26586	6.49221	0.509431	0.00920477
1190007I07Rik	Not cell cycle	519.921	-0.399708	0.354366	-1.12795	0.25934	0.728833	39.6645	54.2482	45.5589	54.7667	57.6744	87.6983	650.808	-0.0171004	0.156775	-0.109076	0.913142	0.999799	54.6803	65.0923	68.9668	61.4847	56.5366	50.0427	0.112721	0.470122
1300017J02Rik	Not cell cycle	91.8862	1.08954	0.932499	1.16841	0.242641	0.711159	0.482495	4.57756	2.37248	1.8345	0.349804	1.5844	105.713	-0.446428	0.366159	-1.21922	0.222762	0.999799	1.88679	1.28642	1.53803	1.3766	2.75267	1.99026	0.984156	0.0198431
1500009L16Rik	Not cell cycle	291.435	-0.583237	0.415143	-1.4049	0.16005	0.603717	11.1472	7.88758	7.23639	14.9602	14.0626	12.5419	421.202	-0.138516	0.1675	-0.826961	0.408259	0.999799	13.8391	14.8977	14.1625	14.8607	15.7496	15.5219	0.0581711	0.160782
1500011B03Rik	Not cell cycle	303.795	0.0439979	0.390952	0.11254	0.910395	0.989684	10.6221	13.5416	13.3917	9.19063	25.4285	12.6385	758.277	-0.144154	0.147722	-0.975848	0.32914	0.999799	28.7003	30.3616	29.3699	31.4986	31.0252	32.984	0.550702	0.152105
1500011K16Rik	Not cell cycle	311.009	0.700616	0.405906	1.72605	0.084338	0.473817	21.7872	23.0898	29.5368	19.1702	12.1395	16.7298	421.981	-0.197502	0.197638	-0.999312	0.317644	0.999799	26.0732	22.8337	20.3678	26.5714	22.8175	28.3077	0.959786	0.0920477
1500015O10Rik	Not cell cycle	34.8972	-0.928026	1.90683	-0.486684	0.626482	0.92485	3.98679	0	0	1.0727	6.44337	0.51358	58.067	-0.202912	0.534003	-0.379983	0.703958	0.999799	3.3411	1.9043	3.62221	2.33978	1.74107	5.85947	0.0215029	0.0877471
1600002H07Rik	Not cell cycle	868.148	0.0230352	0.314528	0.0732373	0.941617	0.991122	15.2435	18.6823	14.7543	20.7525	10.1601	19.8869	1066.86	-0.0676937	0.134721	-0.502473	0.615335	0.999799	18.7442	17.9362	19.062	18.8986	20.0838	18.0685	0.52271	0.318017
1600002K03Rik	Not cell cycle	284.229	0.334367	0.590887	0.565873	0.57148	0.913744	28.2938	25.5787	28.5613	28.41	5.65056	35.1381	244.473	-0.0820597	0.269732	-0.304226	0.760955	0.999799	16.0698	21.807	28.0641	25.0294	17.9663	24.5838	0.86223	0.281802
1600012H06Rik	Not cell cycle	3288.3	-0.156359	0.164387	-0.951164	0.341521	0.801637	77.8856	61.0814	78.7018	89.9368	83.5541	83.0954	3093.51	0.0378179	0.120257	0.314476	0.753159	0.999799	51.0634	47.0311	43.8441	46.9217	48.3116	39.9238	0.292591	0.629395
1600014C10Rik	Not cell cycle	1525.13	-0.172396	0.220246	-0.782744	0.433777	0.853476	21.345	23.8243	16.9659	25.4746	24.1964	27.1705	1316.16	0.0612734	0.142092	0.431224	0.666306	0.999799	21.4909	24.1055	20.3089	21.1878	22.7881	15.4415	0.275011	0.683039
1700001L19Rik	Not cell cycle	55.9673	-1.0999	1.65538	-0.66444	0.506409	0.890542	0	3.73893	1.82232	9.07372	0	4.00751	49.4691	0.199991	0.421161	0.474857	0.634889	0.999799	1.90333	2.13392	2.07336	2.19285	1.27401	1.89635	0.0149389	0.869624
1700010I14Rik	Not cell cycle	135.51	-0.504943	0.651387	-0.775181	0.438233	0.855687	2.8693	3.45398	1.3054	2.69766	5.35848	3.27639	150.626	-0.0769212	0.266102	-0.289066	0.772531	0.999799	3.49946	3.10992	2.37985	2.91076	3.0541	3.2449	0.0765807	0.293798
1700013H16Rik	Not cell cycle	4911.06	-0.852173	0.174712	-4.87757	1.07398e-06	0.000178126	147.923	99.0892	120.15	211.432	219.295	266.353	1859.34	0.867769	0.193714	4.47964	7.47704e-06	0.0011654	56.1576	90.418	84.2143	47.981	32.8318	42.0591	0.0259544	0.984986
1700017B05Rik	Not cell cycle	5883.6	0.10768	0.125275	0.85955	0.390037	0.831971	66.6142	76.2583	69.5312	73.7757	52.763	80.6624	2927.51	-0.0517134	0.107391	-0.481546	0.630129	0.999799	31.8142	34.2594	32.6059	34.9241	36.9527	36.434	0.637921	0.365701
1700020L24Rik	Not cell cycle	777.581	0.643628	0.299217	2.15104	0.0314728	0.300445	39.6652	60.2344	64.6036	35.3817	43.3312	32.9664	205.539	-0.15877	0.255482	-0.621453	0.534302	0.999799	9.59557	10.3375	10.2233	9.43264	9.13305	13.9203	0.953448	0.129848
1700021F05Rik	Not cell cycle	787.29	-0.181314	0.302413	-0.599557	0.548802	0.906168	39.827	27.6472	49.1142	47.9286	51.4436	39.4242	1331.42	-0.315724	0.131676	-2.39774	0.0164968	0.374124	67.6575	64.6011	64.9176	75.9631	83.4222	81.2059	0.265429	0.0363664
1700025G04Rik	Not cell cycle	2374.71	0.0291926	0.174489	0.167303	0.867131	0.980853	8.71046	8.96826	8.60406	10.164	7.53778	9.43143	1539.21	0.0270263	0.124466	0.217137	0.828101	0.999799	5.54078	5.64623	4.88698	4.89943	5.38753	5.08755	0.530632	0.600649
1700028J19Rik	Not cell cycle	45.0693	-1.61524	1.30544	-1.23732	0.215969	0.682452	0.92223	0.0393654	1.72039	0.820734	5.85691	1.76671	42.9104	1.13724	0.476501	2.38664	0.0170031	0.382564	1.5764	2.75906	2.47194	1.30682	0.798726	0.844633	0.00475328	0.990493
1700028K03Rik	Not cell cycle	77.697	1.7518	1.17689	1.4885	0.13662	0.575157	13.9064	8.40234	4.8391	3.02571	0	5.59322	66.5806	2.39581	0.499557	4.79588	1.61965e-06	0.000347112	2.94295	11.708	7.15244	1.2446	1.40476	1.42708	0.995624	0.998189
1700029J07Rik	Not cell cycle	67.5937	0.0727866	0.854376	0.0851928	0.932108	0.991122	2.14607	0.847689	2.28528	2.32835	1.21422	0.591593	649.33	0.199706	0.191833	1.04104	0.297856	0.999799	9.86285	16.3281	11.7019	12.594	9.33283	11.435	0.591897	0.869322
1700030J22Rik	Not cell cycle	523.168	0.208009	0.316342	0.657545	0.51083	0.893297	6.02781	8.49776	7.84803	7.4138	6.87803	5.61463	174.459	0.191136	0.253204	0.75487	0.450327	0.999799	2.53192	2.5376	2.29798	1.53123	2.48282	2.35875	0.758111	0.862683
1700030K09Rik	Not cell cycle	819.588	0.278167	0.250282	1.11141	0.26639	0.736332	12.1606	12.527	12.8439	9.89267	14.1084	10.2118	1259.03	0.32358	0.129766	2.49357	0.0126464	0.312875	16.5444	19.1669	18.0184	13.2038	14.2958	14.2116	0.821337	0.932473
1700037C18Rik	Not cell cycle	345.983	0.313287	0.372197	0.841722	0.399944	0.836952	10.5472	9.2703	14.1254	6.3418	9.15914	5.15698	361.921	0.153889	0.193703	0.794459	0.426929	0.999799	8.90673	10.5739	10.2933	7.33143	7.31859	7.50611	0.847518	0.829712
1700037H04Rik	Not cell cycle	775.003	0.210782	0.26679	0.790069	0.429488	0.851152	29.0291	39.1719	29.5858	26.7804	28.5184	32.3988	2309.41	-0.0856998	0.115419	-0.742513	0.457776	0.999799	88.0673	95.6578	93.193	90.586	94.7449	95.031	0.760978	0.272295
1700040L02Rik	Not cell cycle	35.7285	0.0239072	1.15931	0.0206219	0.983547	0.997215	1.02704	2.0437	1.80525	0.824521	3.39099	0.838043	68.2565	-0.0995572	0.390473	-0.254966	0.798749	0.999799	3.00825	2.09813	1.58843	2.09498	2.38359	2.66684	0.524219	0.238117
1700088E04Rik	Not cell cycle	78.2494	1.3743	1.38361	0.993268	0.320579	0.783946	14.6793	1.97251	1.3327	5.55883	0	7.61775	349.753	-0.133783	0.266195	-0.502575	0.615263	0.999799	16.7268	13.2502	17.3009	18.4253	11.7895	20.6454	0.990946	0.167497
1700102P08Rik	Not cell cycle	21.7057	1.00082	1.69964	0.588838	0.55597	0.90759	1.17791	2.03933	1.11229	0.494899	0	1.42776	38.9802	-0.014678	0.505083	-0.0290606	0.976816	0.999799	2.17919	1.45122	1.81321	2.39983	0.985979	1.27928	0.981138	0.47812
1700123O20Rik	Not cell cycle	1551.91	0.0973222	0.222015	0.43836	0.661125	0.936967	34.275	36.9207	31.0604	41.2344	26.0796	33.9114	2053.82	-0.0663592	0.14845	-0.447014	0.654865	0.999799	45.3228	36.8701	39.3175	43.2408	38.263	42.4952	0.623887	0.322167
1810009A15Rik	Not cell cycle	1060.82	0.383736	0.238269	1.61052	0.107285	0.528168	68.074	85.7177	77.0134	53.2295	64.8433	69.4339	1550.87	-0.164411	0.133207	-1.23426	0.217108	0.999799	93.9662	92.0453	90.2855	108.181	93.8608	99.2927	0.885997	0.122378
1810010H24Rik	Not cell cycle	124.425	0.237966	0.735212	0.32367	0.746188	0.95853	6.86552	2.86558	3.29032	2.81706	1.26331	8.62845	90.0819	-0.253586	0.322635	-0.785985	0.431876	0.999799	2.20489	2.70421	3.04927	2.55695	2.69379	3.76748	0.787385	0.0577184
1810011O10Rik	Not cell cycle	606.068	-0.629797	0.430474	-1.46303	0.143459	0.583726	11.3789	13.0738	7.7243	10.966	29.6664	11.3597	905.19	0.106678	0.154074	0.69238	0.488699	0.999799	21.3401	18.4137	17.1919	16.3079	18.3704	17.1946	0.0497208	0.768221
1810013L24Rik	Not cell cycle	6446.84	0.128667	0.130871	0.983164	0.325527	0.789038	64.7341	61.6736	54.4851	57.8084	54.0716	62.201	2630.62	0.141714	0.119984	1.18111	0.237559	0.999799	20.9941	26.5398	20.8595	20.2069	22.029	18.2449	0.663347	0.815678
1810022K09Rik	Not cell cycle	322.164	-0.0576975	0.589782	-0.0978285	0.922068	0.991122	27.6417	83.047	31.5995	88.0067	3.41171	75.7005	2519.49	-0.201232	0.143321	-1.40407	0.160299	0.999799	303.157	245.265	271.924	292.129	266.398	334.525	0.412253	0.0890297
1810030O07Rik	Not cell cycle	3421.37	-0.549104	0.139623	-3.93277	8.39732e-05	0.0057678	38.7267	37.5164	38.5489	55.8241	62.6764	58.1447	3433.84	-0.0696863	0.122508	-0.56883	0.569471	0.999799	39.0429	45.4543	46.9463	45.6491	48.3231	40.8743	0.0652633	0.313038
1810032O08Rik	Not cell cycle	41.2701	0.132359	1.75518	0.0754109	0.939888	0.991122	3.37049	0.892595	0	2.10988	0	1.70335	675.65	-0.0132565	0.154557	-0.0857704	0.931649	0.999799	13.955	15.7397	15.5726	14.1633	16.4814	14.2637	0.668855	0.48144
1810037I17Rik	Not cell cycle	3063.69	-0.112981	0.155401	-0.727027	0.467209	0.870001	125.699	110.82	109.599	139.583	136.442	118.527	1731.07	-0.0197968	0.151156	-0.130969	0.8958	0.999799	64.9988	54.7465	64.9583	58.1905	60.4851	64.8723	0.343443	0.462125
1810041L15Rik	Not cell cycle	272.846	0.657786	0.43368	1.51675	0.129329	0.564343	1.75097	1.87202	2.89322	1.43259	1.61451	1.3058	287.681	0.100939	0.246959	0.40873	0.682738	0.999799	2.04741	2.23495	1.29704	1.39594	2.11366	1.518	0.955334	0.756979
1810043G02Rik	Not cell cycle	966.691	0.459217	0.249033	1.844	0.0651835	0.420949	23.8055	34.2039	30.0646	18.988	22.1336	23.3625	978.792	0.148643	0.151455	0.981431	0.32638	0.999799	25.6383	30.21	23.2059	23.2942	21.0674	24.7913	0.913309	0.823525
1810049J17Rik	Not cell cycle	43.6931	-0.817058	1.06096	-0.770114	0.441232	0.856837	11.1654	5.64279	2.69588	8.14737	19.1062	9.09425	265.545	0.186413	0.282155	0.660677	0.508819	0.999799	61.1037	69.9263	38.0823	49.6305	64.2045	30.912	0.0291233	0.859212
1810055G02Rik	Not cell cycle	944.96	0.254184	0.242807	1.04686	0.295166	0.761384	20.4995	25.6754	22.4264	19.1265	22.7784	18.8437	1071.31	0.00955118	0.163493	0.0584194	0.953415	0.999799	23.0364	23.7247	25.0742	21.3526	20.8693	26.8047	0.803154	0.552362
2010107E04Rik	Not cell cycle	221.481	0.460685	0.489262	0.941592	0.346402	0.804542	133.168	69.3125	152.913	84.2913	115.123	85.5468	3013.94	0.0269006	0.132167	0.203535	0.838717	0.999799	781.743	749.062	876.034	736.909	722.194	787.765	0.91346	0.600347
2010107G23Rik	Not cell cycle	74.3104	0.904818	1.19384	0.757909	0.448505	0.862242	4.58635	4.46372	3.11026	5.22206	0	2.76962	202.197	-0.184892	0.231984	-0.797006	0.425448	0.999799	6.65432	7.12218	5.96307	7.82845	6.54354	7.87841	0.976083	0.101705
2010111I01Rik	Not cell cycle	525.843	0.00841773	0.321677	0.0261683	0.979123	0.996333	6.1718	5.34607	6.98634	6.48695	7.96559	5.35487	986.728	-0.0987588	0.129734	-0.76124	0.446514	0.999799	10.2263	11.7887	10.7478	11.4521	11.6772	11.0953	0.50083	0.240305
2010300C02Rik	Not cell cycle	224.07	-0.513481	0.546861	-0.938961	0.347751	0.805133	1.18097	1.15938	2.16119	2.38404	1.23096	3.2226	196.385	-0.50113	0.238041	-2.10523	0.0352713	0.582191	1.02684	1.39823	1.41412	1.71977	1.97557	1.57218	0.0743172	0.016297
2010315B03Rik	Not cell cycle	100.942	-0.844385	0.675579	-1.24987	0.211347	0.676291	1.22308	0.62134	1.18131	1.86211	1.79188	2.02856	1134.67	-0.00349609	0.127061	-0.0275151	0.978049	0.999799	14.3139	16.3147	14.9498	14.664	16.0768	14.0076	0.026558	0.511242
2200002D01Rik	Not cell cycle	216.028	0.765254	0.547371	1.39805	0.162097	0.606148	5.47144	14.1941	6.28423	4.54591	5.08841	6.4867	185.329	-0.254464	0.266048	-0.956459	0.338841	0.999799	6.01772	4.64085	4.24359	6.00675	4.84318	6.44997	0.966802	0.0573412
2210013O21Rik	Not cell cycle	1116.68	0.310021	0.321207	0.965176	0.334457	0.796006	64.7784	53.3077	45.427	57.249	28.324	47.5983	1250.5	-0.173818	0.151313	-1.14873	0.250668	0.999799	77.7065	66.5834	68.3836	74.5828	73.3505	82.6166	0.845481	0.111514
2210016F16Rik	Not cell cycle	2147.76	0.0222723	0.19479	0.11434	0.908969	0.989416	28.0267	27.3102	23.3642	30.4555	21.7957	29.7389	2178.63	-0.0444311	0.12856	-0.345607	0.729638	0.999799	27.4401	25.6204	23.3509	25.7306	24.8242	26.0635	0.521654	0.387958
2210016L21Rik	Not cell cycle	1108.2	0.117068	0.223701	0.523324	0.600749	0.920258	18.7746	17.7115	16.7505	15.3767	19.0086	17.4108	1574.17	-0.160324	0.144299	-1.11106	0.266544	0.999799	22.9856	20.83	20.5499	22.7736	21.8022	25.2468	0.648634	0.127584
2210408I21Rik	Not cell cycle	269.705	0.668056	0.427965	1.56101	0.118522	0.547964	3.35372	2.15419	2.59881	1.72365	3.9118	2.08646	422.733	0.0663453	0.230746	0.287525	0.773711	0.999799	5.2767	5.85227	3.53461	4.12752	3.84456	2.97707	0.956391	0.693753
2210418O10Rik	Not cell cycle	720.472	-0.173217	0.313035	-0.553347	0.580026	0.915993	5.51644	7.88796	6.52337	9.60092	5.34015	7.57956	1148.32	0.0190172	0.15779	0.120522	0.904069	0.999799	14.0716	12.118	10.0404	12.4678	13.9587	9.1278	0.274181	0.578467
2300009A05Rik	Not cell cycle	211.433	0.804556	0.515635	1.56032	0.118684	0.548461	37.5457	30.2579	23.1477	14.6047	26.5392	13.7768	242.685	0.0329326	0.25436	0.129473	0.896984	0.999799	29.8365	25.0668	24.9301	29.0785	18.7528	28.1553	0.970122	0.615211
2310009B15Rik	Not cell cycle	190.12	0.0400219	0.536001	0.0746676	0.940479	0.991122	30.9737	26.5008	15.7574	33.3471	21.9438	20.0584	543.403	-0.214576	0.164952	-1.30084	0.193315	0.999799	56.7729	67.9997	58.5398	73.9639	62.947	69.5239	0.545722	0.0792214
2310011J03Rik	Not cell cycle	1323.16	0.343181	0.245053	1.40044	0.161383	0.605583	32.372	49.7611	39.2119	37.8137	27.6994	36.3869	1146.96	-0.104879	0.173075	-0.60597	0.544534	0.999799	29.2397	24.9427	29.9128	28.087	25.9753	33.7078	0.866908	0.22597
2310022A10Rik	Not cell cycle	2111.44	0.0492819	0.19064	0.258508	0.796015	0.968604	27.1164	31.2853	36.9196	33.8166	33.9851	30.2082	1010.99	-0.00235255	0.136421	-0.0172448	0.986241	0.999799	14.657	13.7254	13.9499	13.6978	14.114	13.7391	0.559303	0.51592
2310022B05Rik	Not cell cycle	5393.72	0.109197	0.133275	0.819334	0.412596	0.841389	72.1756	61.8387	66.2989	64.9398	70.9932	60.1501	2878.01	-0.192048	0.12287	-1.56302	0.118048	0.999799	30.6409	31.2251	28.4874	30.9933	33.2906	35.8189	0.640184	0.0960465
2310030G06Rik	Not cell cycle	111.909	0.33015	1.17428	0.281152	0.778594	0.965213	6.59941	4.93487	1.31351	5.54046	0	5.31374	377.993	-0.35797	0.178526	-2.00514	0.0449485	0.661545	11.6048	10.5548	10.0286	13.5237	14.3423	12.5786	0.859665	0.0296514
2310033P09Rik	Not cell cycle	3688.23	-0.0240564	0.178062	-0.135101	0.892532	0.987585	127.164	125.006	135.925	151.666	161.423	105.943	1348.85	-0.0336328	0.144886	-0.232133	0.816435	0.999799	47.7738	48.2398	39.0972	49.4875	43.8527	40.646	0.456843	0.418892
2310034G01Rik	Not cell cycle	51.9816	1.20976	1.27684	0.947466	0.343401	0.802231	2.39262	2.18951	2.74713	1.54053	0	1.85057	115.703	-0.343908	0.329461	-1.04385	0.296554	0.999799	3.47334	3.51252	2.65437	5.24928	3.77463	2.77438	0.987023	0.0316885
2310035C23Rik	Not cell cycle	4334.84	0.1062	0.161909	0.655922	0.511874	0.893323	41.2038	36.2512	28.7819	34.8674	33.6561	35.2415	2646.14	0.432914	0.172046	2.51627	0.0118603	0.299036	14.0402	25.1	19.2362	13.2789	16.1775	12.2525	0.63611	0.955938
2310039H08Rik	Not cell cycle	91.534	0.760586	0.769307	0.988663	0.322828	0.786117	7.16552	11.8036	6.93252	2.45209	8.21522	5.54183	689.473	-0.235992	0.186688	-1.2641	0.206194	0.999799	47.6027	42.7589	45.415	51.2153	42.7959	60.7919	0.966199	0.0653388
2310057M21Rik	Not cell cycle	649.366	0.245291	0.292056	0.839877	0.400977	0.837463	4.06509	3.50836	3.24017	3.63665	2.58286	3.37598	1002.27	0.048045	0.150958	0.318268	0.750282	0.999799	4.19992	5.66348	5.19528	4.7932	5.29483	4.13976	0.794703	0.653237
2310061I04Rik	Not cell cycle	5295.32	0.96706	0.155195	6.23127	4.62662e-10	1.94745e-07	267.008	250.244	229.572	110.107	147.241	145.9	2349.2	0.305647	0.228104	1.33995	0.180262	0.999799	42.6186	101.534	87.0701	57.9028	51.596	68.5961	0.979176	0.925381
2410002F23Rik	Not cell cycle	3749.72	0.121833	0.155968	0.78114	0.43472	0.853735	168.099	150.519	148.783	176.096	147.44	115.953	7036.46	-0.0198004	0.106361	-0.186163	0.852317	0.999799	104.577	119.367	113.341	111.71	112.714	111.688	0.655802	0.462049
2410004B18Rik	Not cell cycle	693.395	-0.0396131	0.366221	-0.108167	0.913863	0.990296	13.048	20.1888	22.0556	22.6042	11.3448	25.975	967.775	-0.125412	0.154593	-0.811237	0.417229	0.999799	25.509	21.7817	24.1356	25.9578	24.2106	26.0684	0.435491	0.182209
2410015M20Rik	Not cell cycle	4394.94	0.212564	0.136885	1.55286	0.120456	0.55141	375.978	373.733	363.583	312.596	373.801	325.66	2817.62	-0.123544	0.14713	-0.839696	0.401079	0.999799	213.198	176.292	187.25	206.289	187.901	217.634	0.763015	0.186585
2410089E03Rik	Not cell cycle	5366.09	0.229657	0.153697	1.49422	0.135119	0.57413	17.9083	19.3302	18.787	16.8679	13.6177	19.8777	2966.02	0.393355	0.200262	1.9642	0.0495064	0.697443	6.8257	14.8103	10.0706	7.70137	8.87892	6.77661	0.780066	0.9496
2410131K14Rik	Not cell cycle	2259.78	0.0216878	0.199117	0.10892	0.913266	0.990296	15.6364	13.8486	14.2573	13.6819	18.8511	12.8487	985.862	0.161385	0.167761	0.961993	0.336053	0.999799	6.93029	7.7138	5.08023	6.02033	6.27863	4.79068	0.520598	0.836351
2410141K09Rik	Not cell cycle	179.618	-3.37066	0.893719	-3.7715	0.000162268	0.00897548	4.05779	0.892851	0.597373	37.7982	30.9212	26.4082	175.632	-0.302077	0.318556	-0.94827	0.342992	0.999799	1.60373	1.88731	3.50452	2.38629	3.57966	1.90585	0.000377245	0.0399879
2510002D24Rik	Not cell cycle	346.899	0.0525642	0.454873	0.115558	0.908003	0.989416	18.6931	18.0229	21.1538	10.2075	22.4307	17.6572	711.616	-0.142006	0.147608	-0.962047	0.336026	0.999799	27.4707	34.3385	28.7086	35.2922	35.174	29.2694	0.562849	0.155198
2510009E07Rik	Not cell cycle	3355.77	-0.149363	0.162775	-0.917604	0.358826	0.811139	24.7967	19.5222	22.8846	26.1256	28.8194	23.378	1772.04	0.0488419	0.149799	0.326049	0.744387	0.999799	13.3267	12.0867	10.187	11.8943	12.6389	9.18114	0.300589	0.65467
2510039O18Rik	Not cell cycle	4605.19	0.21216	0.153402	1.38303	0.166655	0.613282	64.8557	74.9795	86.2749	69.3678	63.4945	74.6014	2405.59	0.0519959	0.155213	0.334996	0.737628	0.999799	27.2329	39.4188	38.6734	30.5043	31.8246	35.6371	0.76226	0.661461
2610001J05Rik	Not cell cycle	1673.84	-0.37728	0.232365	-1.62365	0.10445	0.521806	70.8362	57.2568	99.4938	89.2077	144.334	91.2961	1650.73	-0.0157954	0.158308	-0.0997763	0.920522	0.999799	63.7162	47.5432	48.2453	55.8151	50.7245	53.2749	0.122303	0.474121
2610002M06Rik	Not cell cycle	1683.88	-0.488092	0.197975	-2.46542	0.0136854	0.189607	9.54605	7.92206	7.9769	12.3674	13.5893	11.276	1293.49	-0.100259	0.142428	-0.703928	0.481477	0.999799	7.57598	6.85978	6.60997	6.86308	7.61245	7.6162	0.0800513	0.236004
2610008E11Rik	Not cell cycle	3632.12	-0.19453	0.167418	-1.16194	0.245259	0.71424	30.3354	27.6873	31.8454	37.2602	35.7081	27.3541	3803.88	0.0238077	0.154839	0.153758	0.8778	0.999799	37.8264	32.4213	26.8114	33.4947	36.1173	23.3937	0.251622	0.592651
2610021A01Rik	Not cell cycle	1595.26	-0.44537	0.22369	-1.99102	0.0464787	0.364372	12.726	12.1232	10.2942	17.1303	19.5796	13.3034	1523.37	0.0122434	0.155019	0.0789804	0.937048	0.999799	13.2971	12.8005	12.4685	13.345	14.8728	9.47446	0.0946884	0.559454
2610044O15Rik8	Not cell cycle	727.49	0.0351822	0.313376	0.112268	0.910611	0.989841	29.3638	10.3809	14.8349	15.7996	13.4114	14.9939	1768.52	-0.027522	0.135149	-0.203642	0.838633	0.999799	39.2079	35.2244	31.8782	37.2325	37.3211	29.6675	0.53946	0.437151
2610301B20Rik	Not cell cycle	1961.68	-0.0729687	0.230488	-0.316583	0.75156	0.96005	47.2339	33.6565	29.0074	47.7616	37.1601	36.5858	1596.44	0.0747687	0.120267	0.62169	0.534145	0.999799	28.8782	28.8744	27.7649	27.6034	27.4615	24.4396	0.393919	0.71005
2610318N02Rik	Not cell cycle	72.5297	-0.268597	0.817437	-0.328585	0.74247	0.956718	3.23273	2.73819	2.01219	5.50354	1.85293	2.6832	357.724	-0.0879771	0.193772	-0.454024	0.649811	0.999799	13.7609	11.1243	13.1698	12.5241	13.3073	14.1793	0.188245	0.265354
2610507B11Rik	Not cell cycle	20235.2	-0.172197	0.10109	-1.7034	0.0884929	0.482583	85.4569	88.8799	93.7154	110.09	95.605	113.272	10512.7	0.0369389	0.138059	0.267559	0.789039	0.999799	42.6979	58.3094	46.6396	47.7722	54.6003	37.7535	0.275238	0.626151
2610524H06Rik	Not cell cycle	1385.86	-0.478329	0.203451	-2.35108	0.0187192	0.22463	69.8179	58.089	70.5495	103.282	88.2946	98.9387	1213.98	0.0971934	0.14776	0.657778	0.510681	0.999799	56.3267	57.1319	65.9866	54.3829	53.9992	55.8629	0.0829184	0.751094
2700060E02Rik	Not cell cycle	5224.04	-0.181882	0.231253	-0.786506	0.431571	0.851991	112.014	188.824	87.7945	183.471	142.995	135.713	10872.3	0.0835631	0.116946	0.714542	0.474892	0.999799	233.461	304.875	281.663	254.818	257.211	242.851	0.264524	0.725441
2700062C07Rik	Not cell cycle	523.952	0.227666	0.345811	0.658354	0.510311	0.893106	31.0016	29.5548	17.8718	26.6698	21.9026	22.2914	901.853	-0.0876041	0.149556	-0.585762	0.558036	0.999799	39.678	35.2296	38.4959	37.6769	40.8237	39.6917	0.778407	0.266712
2700081O15Rik	Not cell cycle	3665.64	0.148675	0.149682	0.993273	0.320577	0.783946	33.064	26.7355	32.5494	31.5969	29.7207	27.0438	7413.25	-0.0650218	0.119142	-0.54575	0.585238	0.999799	54.0121	58.483	48.0473	58.0576	56.7238	47.6865	0.689754	0.326694
2700097O09Rik	Not cell cycle	292.612	0.106806	0.561839	0.190101	0.84923	0.978166	11.4165	9.51371	15.4903	19.7366	3.96997	11.8822	716.452	-0.170286	0.144544	-1.17809	0.238761	0.999799	26.9706	27.6689	28.5589	31.157	32.1611	28.306	0.63694	0.11589
2810004N23Rik	Not cell cycle	2142.38	0.10829	0.184424	0.587179	0.557084	0.907701	36.1508	37.387	37.5474	40.2501	29.2802	39.1973	2952.97	-0.124159	0.115951	-1.07079	0.284266	0.999799	45.2891	44.9234	43.5451	45.5476	53.0572	43.7396	0.639128	0.185378
2810006K23Rik	Not cell cycle	822.786	0.618166	0.2615	2.36393	0.0180823	0.220535	26.6671	28.1825	21.4525	19.4532	17.3843	15.526	1100.65	0.0357273	0.142339	0.251001	0.801813	0.999799	25.6932	28.0223	25.6203	25.2812	29.4517	20.9433	0.950807	0.622454
2810021J22Rik	Not cell cycle	999.647	-0.52588	0.280488	-1.87487	0.06081	0.408381	9.55799	5.56652	7.69766	10.5791	13.6579	10.3	901.441	0.048429	0.158413	0.305713	0.759823	0.999799	8.39255	8.56511	7.99379	8.72049	8.79516	6.10624	0.0710729	0.653689
2810403A07Rik	Not cell cycle	2298.21	-0.0820894	0.160056	-0.512881	0.608035	0.920284	27.4271	27.8106	29.6009	29.5738	31.621	33.3946	6559.97	0.0268595	0.105313	0.255044	0.798689	0.999799	72.5819	85.5198	76.9343	74.7088	82.0446	68.2655	0.383205	0.59997
2810408A11Rik	Not cell cycle	211.358	0.702732	0.496129	1.41643	0.156649	0.600794	7.86333	5.69783	5.67038	2.89802	5.19631	5.16649	469.529	0.0844693	0.195467	0.43214	0.66564	0.999799	12.8987	11.6727	12.4331	10.3422	10.1036	13.4652	0.960238	0.727403
2810428I15Rik	Not cell cycle	632.491	0.547004	0.281371	1.94406	0.0518877	0.383171	83.7498	68.2679	71.1443	53.3401	49.1109	59.984	1118.11	0.156079	0.153353	1.01778	0.308782	0.999799	108.395	109.25	118.484	98.4495	85.6678	107.179	0.937377	0.831673
2810474O19Rik	Not cell cycle	3081.33	-0.215522	0.1551	-1.38957	0.16466	0.610309	17.7696	17.8977	17.6945	25.2703	19.5821	20.0393	5053.91	-0.0758293	0.13083	-0.579599	0.562185	0.999799	26.6983	30.8231	26.2281	29.3338	34.0471	23.6092	0.231779	0.297344
2900011O08Rik	Not cell cycle	1494.5	0.509463	0.204818	2.48739	0.0128682	0.1834	29.3434	26.2014	42.5951	22.2469	25.4665	22.0114	1313.31	-0.190351	0.125443	-1.51742	0.12916	0.999799	22.5665	20.4385	17.8791	26.2011	22.1751	20.831	0.928399	0.0974046
2900026A02Rik	Not cell cycle	2683.86	0.138243	0.180262	0.7669	0.443141	0.85799	12.8734	13.6627	14.2704	11.3942	13.2352	13.2829	762.599	-0.23781	0.188401	-1.26226	0.206857	0.999799	3.58565	4.19163	3.45067	3.15573	4.72154	4.66114	0.676928	0.0644334
3110001I22Rik	Not cell cycle	256.808	-0.314986	0.462217	-0.681468	0.495575	0.885048	3.6332	6.02185	7.48752	8.53304	6.40201	7.41537	272.469	0.0233245	0.202379	0.115252	0.908246	0.999799	6.05056	7.01364	6.19571	6.64704	6.86715	5.04605	0.157764	0.590991
3110002H16Rik	Not cell cycle	2430.39	-0.0790419	0.180585	-0.4377	0.661604	0.936967	43.073	35.5609	46.4973	46.4705	41.5605	51.8112	1962.67	-0.119649	0.136007	-0.879725	0.379008	0.999799	29.2396	36.313	31.9067	35.5545	39.2757	28.3973	0.386902	0.194055
3110009E18Rik	Not cell cycle	27.7824	0.353529	1.91477	0.184632	0.853517	0.979361	1.21318	0	8.89974	5.55533	0	7.46983	119.946	-0.0906174	0.279598	-0.324099	0.745863	0.999799	14.917	16.2941	14.5206	15.3905	12.8826	15.8641	0.872416	0.259997
3110040N11Rik	Not cell cycle	563.253	-0.0527042	0.333464	-0.158051	0.874417	0.983078	41.4754	31.4929	27.7482	35.7041	45.683	29.0671	588.841	0.0365092	0.162547	0.224607	0.822285	0.999799	34.6107	30.2657	32.9272	30.9809	31.474	30.9287	0.418591	0.625019
3110043O21Rik	Not cell cycle	2576.38	-0.342385	0.162074	-2.11253	0.0346412	0.317161	23.8221	29.1073	26.486	37.158	37.1623	34.4349	2953.37	0.0563667	0.125707	0.448397	0.653867	0.999799	29.5056	38.7764	34.6073	34.9154	32.616	30.906	0.140788	0.672703
3110062M04Rik	Not cell cycle	263.941	0.498277	0.612042	0.814121	0.415575	0.843528	4.83795	4.78301	2.46708	5.73959	0.547391	5.46469	700.032	-0.0644303	0.140842	-0.457464	0.647337	0.999799	12.739	13.4998	12.1289	12.7299	13.4009	13.8836	0.925306	0.328052
3110070M22Rik	Not cell cycle	32.4976	3.46963	1.65203	2.10022	0.0357095	0.320751	2.9598	2.60456	1.72493	0.707241	0	0	31.2776	-1.15339	0.536581	-2.14952	0.0315933	0.551596	0.940759	0.745961	0.665866	1.48663	2.3057	1.3407	0.999396	0.00188622
3110082I17Rik	Not cell cycle	827.215	0.398172	0.274542	1.45032	0.146971	0.587453	29.1971	27.1944	36.33	28.4042	25.6632	19.3907	779.035	-0.232999	0.160095	-1.45538	0.145565	0.999799	20.6036	20.2242	20.4966	21.3198	23.4968	26.2052	0.891882	0.0673759
3300002I08Rik	Not cell cycle	16.8285	-2.43362	2.14017	-1.13712	0.255489	0.725132	0	1.48234	0	4.03722	0.56182	4.02047	35.9584	-0.14489	0.5494	-0.263725	0.791992	0.999799	4.32277	3.20058	1.99955	2.86716	5.33607	2.2156	0.00143353	0.150747
3632451O06Rik	Not cell cycle	808.302	-0.313755	0.273526	-1.14707	0.251351	0.720419	8.95936	7.48082	8.82816	11.7996	8.64251	12.993	485.395	0.626649	0.198838	3.15155	0.00162406	0.0767069	5.15861	8.17388	6.82675	3.80732	4.99198	3.79787	0.15882	0.976158
3830403N18Rik	Not cell cycle	33.9768	1.11988	1.4475	0.773665	0.439129	0.855687	1.83136	1.68484	3.01208	1.04449	0	2.05063	245.061	0.513086	0.358751	1.4302	0.15266	0.999799	5.27742	15.9323	13.1346	5.92431	6.71578	10.5285	0.98491	0.966878
3830406C13Rik	Not cell cycle	1389.27	-0.210352	0.281513	-0.747221	0.45493	0.865369	38.4065	30.3653	14.1841	22.0923	26.5066	30.5797	1509.24	0.02956	0.124149	0.238101	0.811803	0.999799	45.8929	42.7276	40.5257	38.8813	39.2967	37.5558	0.237211	0.606458
4833420G17Rik	Not cell cycle	1924.37	0.100444	0.258328	0.388824	0.697407	0.946285	31.5031	16.4805	34.8319	29.5163	28.4605	23.1382	3865.97	-0.226517	0.177397	-1.27689	0.201641	0.999799	32.3643	56.689	48.9104	52.0331	56.8628	47.5978	0.628867	0.0713747
4833439L19Rik	Not cell cycle	4977.36	-0.333204	0.126141	-2.64151	0.00825364	0.138681	67.8506	62.7191	70.8362	93.7254	88.1671	83.5219	3511.17	-0.123259	0.129293	-0.953336	0.34042	0.999799	41.6189	52.5847	50.2126	48.4813	48.8097	54.9218	0.14622	0.187566
4921507P07Rik	Not cell cycle	93.414	-0.236577	0.689531	-0.343099	0.731524	0.954663	1.49294	1.42525	1.22409	1.78288	1.18022	2.16664	118.994	0.411616	0.293534	1.40228	0.160832	0.999799	1.75476	2.06267	2.29402	1.51839	1.32091	1.64315	0.212992	0.952769
4921524J17Rik	Not cell cycle	399.59	0.0851678	0.478915	0.177835	0.858853	0.979522	12.7993	7.90116	11.0664	14.8117	4.23788	12.3245	1240.53	0.0196971	0.129107	0.152563	0.878743	0.999799	27.7256	29.4938	29.2583	27.8412	30.8555	25.215	0.608194	0.581108
4930402H24Rik	Not cell cycle	3807	-0.131715	0.182527	-0.721621	0.470528	0.87185	20.4141	15.4245	22.946	24.4403	18.3651	25.7901	3361.29	-0.0235974	0.127108	-0.185649	0.85272	0.999799	17.8436	19.2402	15.4493	18.6017	19.7059	14.6939	0.320507	0.450279
4930415O20Rik	Not cell cycle	20.1087	1.49194	2.0655	0.722312	0.470103	0.871554	0	6.80424	4.82889	1.53768	0	2.80915	11.1445	-0.437928	0.874187	-0.500954	0.616403	0.999799	0.827053	1.63938	1.12168	2.07859	0.778896	1.74865	0.992455	0.0208239
4930427A07Rik	Not cell cycle	538.949	0.567462	0.321157	1.76693	0.0772398	0.454526	9.96684	12.0113	11.2053	7.78699	6.22683	9.7283	524.094	0.241163	0.24463	0.985827	0.324218	0.999799	5.98596	11.5759	10.3559	6.32989	10.1317	6.41407	0.940999	0.895428
4930430F08Rik	Not cell cycle	485.327	-0.164572	0.337219	-0.488028	0.62553	0.924062	5.90409	7.21414	6.84966	9.80771	7.43417	6.10513	657.488	0.00265467	0.17446	0.0152165	0.987859	0.999799	9.5849	7.47203	8.67274	8.74868	9.25122	7.39667	0.282933	0.532066
4930432K21Rik	Not cell cycle	1062.64	1.10334	0.272385	4.05066	5.10743e-05	0.00392429	28.7374	26.622	21.8996	9.45412	15.4112	12.8519	740.122	1.30566	0.262468	4.97455	6.53981e-07	0.0001725	9.6759	25.7238	19.4819	6.07299	9.24926	6.72333	0.984307	0.99336
4930447C04Rik	Not cell cycle	3841.84	0.408684	0.223694	1.82698	0.0677033	0.428896	102.668	87.6232	57.191	54.2577	63.435	79.4762	4639.08	0.87457	0.395833	2.20944	0.027144	0.506953	50.9575	154.781	100.516	62.1736	52.0038	48.0848	0.897163	0.985212
4930451G09Rik	Not cell cycle	205.353	0.132182	0.493627	0.267778	0.78887	0.967147	5.00099	2.99327	4.07361	3.675	4.70719	3.22818	137.542	0.0835249	0.310935	0.268625	0.788218	0.999799	1.9381	2.69349	2.86565	2.52603	1.65475	2.62979	0.668176	0.725215
4930452B06Rik	Not cell cycle	739.387	-0.825543	0.306569	-2.69284	0.00708455	0.127662	8.63693	5.90581	7.17128	15.5809	9.79193	15.413	647.454	-0.151433	0.195088	-0.776228	0.437614	0.999799	6.18277	8.66668	9.99935	8.67519	9.01995	9.20887	0.0285951	0.140561
4930453N24Rik	Not cell cycle	1722.12	-0.207051	0.198093	-1.04522	0.29592	0.761941	11.4553	10.2739	9.15222	11.1666	13.4622	12.7264	2007.25	0.0920742	0.124752	0.738059	0.460479	0.999799	12.8303	11.7652	11.6147	11.287	11.9397	10.1261	0.240908	0.741663
4930469K13Rik	Not cell cycle	124.985	1.61275	0.740546	2.17779	0.029422	0.289911	37.2439	33.8097	8.80563	5.32432	11.306	10.9179	22.0062	2.18022	0.737114	2.95778	0.00309861	0.122976	3.37511	7.3914	4.1085	1.23382	0.282541	1.58578	0.994341	0.997661
4930502E18Rik	Not cell cycle	131.055	-0.828413	0.628822	-1.3174	0.187703	0.644379	2.49948	2.1139	4.29355	4.97552	4.00518	7.46216	195.343	-0.100638	0.249827	-0.402829	0.687074	0.999799	4.67062	6.23973	4.71986	4.98945	4.84988	6.36379	0.0281424	0.23525
4930503L19Rik	Not cell cycle	489.394	-0.653354	0.320251	-2.04013	0.0413373	0.342724	8.04908	9.80265	10.116	18.5897	13.2361	12.3478	872.511	-0.11472	0.189265	-0.606136	0.544425	0.999799	16.7232	14.9505	16.6018	20.6745	22.1389	13.3545	0.0457975	0.204165
4930522L14Rik	Not cell cycle	130.059	-0.0052887	1.13782	-0.00464811	0.996291	0.999041	3.15909	6.90992	2.03094	11.6195	0	4.35987	715.706	0.0810356	0.147522	0.549311	0.582792	0.999799	25.0336	22.0678	19.9239	21.5163	27.2246	17.1788	0.482345	0.721518
4930524B15Rik	Not cell cycle	654.615	-0.0877799	0.302706	-0.289984	0.771828	0.963018	15.1406	11.5089	10.3711	11.6417	15.1797	14.6355	487.722	2.24948	0.31442	7.15438	8.40531e-13	1.02935e-09	7.60741	21.5596	15.9659	3.65144	2.0103	3.42981	0.37566	0.997737
4930524J08Rik	Not cell cycle	45.5928	-0.212482	1.09352	-0.19431	0.845933	0.977197	2.52329	9.51589	2.00145	2.85833	9.12378	5.12855	150.487	-0.392607	0.273391	-1.43607	0.150984	0.999799	11.274	14.2464	15.8637	20.2849	15.7052	16.8844	0.235401	0.0244455
4930533O14Rik	Not cell cycle	5847.22	0.105029	0.140264	0.748794	0.453982	0.865313	75.0973	95.0801	96.1291	84.5677	91.8728	86.332	3972.38	0.00197543	0.112016	0.0176352	0.98593	0.999799	55.2914	59.7255	56.0542	51.0868	56.8466	57.4897	0.634601	0.529878
4930550C14Rik	Not cell cycle	77.1909	0.315847	0.783525	0.40311	0.686867	0.944959	2.34926	4.03762	1.54335	2.5945	3.74826	2.10181	161.129	0.0543592	0.25774	0.210908	0.832959	0.999799	4.11543	3.04788	3.54501	3.25791	3.53015	3.82398	0.849932	0.667572
4930550L24Rik	Not cell cycle	104.416	-0.70131	0.685747	-1.02269	0.306452	0.771583	1.8237	3.13434	1.36259	3.78675	2.87299	4.18252	375.201	-0.226485	0.300598	-0.753448	0.451181	0.999799	4.09284	10.2739	10.6281	10.1461	7.93078	10.5533	0.040667	0.0714501
4930579G24Rik	Not cell cycle	1617.15	-0.131652	0.196691	-0.669332	0.503284	0.889457	26.6782	33.3819	29.2299	32.7438	37.7786	32.1766	606.156	0.377569	0.180644	2.09012	0.0366066	0.59374	10.1103	13.8459	14.5338	9.85499	10.3681	8.72362	0.320582	0.94628
4931406C07Rik	Not cell cycle	1726.15	0.0493116	0.187816	0.262553	0.792895	0.968482	25.323	28.2556	22.9809	25.5073	27.2081	24.5706	2554.91	0.0858338	0.12193	0.70396	0.481457	0.999799	36.5401	41.3088	32.0736	36.4158	35.09	28.909	0.559454	0.729365
4931406P16Rik	Not cell cycle	9905.96	0.411396	0.131201	3.1356	0.001715	0.0489625	68.1138	66.2503	72.003	55.762	44.255	62.5994	3240.86	0.38735	0.18586	2.08409	0.0371515	0.597763	18.682	27.7151	19.3569	15.3856	21.9905	11.9809	0.898295	0.948619
4931414P19Rik	Not cell cycle	669.841	0.33587	0.291445	1.15243	0.249144	0.718669	10.8217	10.695	12.4074	10.766	7.22717	10.5009	452.483	-0.054251	0.16543	-0.327938	0.742958	0.999799	6.72696	6.6608	5.90113	6.68084	6.76867	6.00923	0.863362	0.358307
4931428F04Rik	Not cell cycle	703.394	-0.123265	0.321222	-0.383738	0.701173	0.947627	5.5543	10.1016	9.38644	10.1783	13.7408	9.78638	942.518	-0.107264	0.138181	-0.77626	0.437596	0.999799	10.3787	10.0328	9.26932	10.3822	9.83924	10.6058	0.331598	0.219405
4932438A13Rik	Not cell cycle	6921.81	-0.0415107	0.164891	-0.251746	0.801237	0.969954	12.3729	16.0397	14.3234	18.0582	11.9087	16.3931	8980.79	0.327789	0.220561	1.48616	0.137237	0.999799	12.7751	29.3715	19.9273	17.2791	19.3342	11.4687	0.433303	0.933605
4933415A04Rik	Not cell cycle	751.948	-0.123308	0.269795	-0.457043	0.64764	0.932275	12.8894	17.1446	13.4589	17.4731	14.7446	17.5285	167.717	-0.317012	0.264621	-1.19798	0.230924	0.999799	2.54219	3.16943	2.87735	2.64973	4.1037	3.64445	0.331372	0.0357628
4933416C03Rik	Not cell cycle	523.06	0.227619	0.352851	0.645084	0.518873	0.896473	10.6134	10.5013	7.33881	6.56928	11.0054	8.02393	172.686	0.79221	0.33788	2.34465	0.0190451	0.409182	1.7287	5.123	3.48763	1.80935	1.98021	1.95311	0.778331	0.982571
4933427D14Rik	Not cell cycle	789.13	0.04265	0.273486	0.15595	0.876073	0.983668	7.27756	5.6365	5.00979	6.31733	6.49616	5.52334	1708.08	0.077831	0.150966	0.515551	0.606168	0.999799	11.6414	15.8261	11.6437	12.6032	13.3913	9.67906	0.548815	0.715935
4933430I17Rik	Not cell cycle	117.112	-0.644187	0.80919	-0.796088	0.425981	0.848962	2.18342	1.59135	2.13538	1.63044	6.91888	1.075	65.5643	0.118252	0.454526	0.260165	0.794736	0.999799	0.91875	2.23717	1.26173	0.84144	1.94781	1.13954	0.0473065	0.784593
4933434E20Rik	Not cell cycle	2215.77	0.013722	0.22636	0.0606205	0.951661	0.99168	58.2739	55.4367	34.2462	59.4752	41.528	59.9246	4113.13	-0.0918374	0.110875	-0.828297	0.407502	0.999799	92.3251	93.3266	87.296	96.121	100.368	82.4123	0.509054	0.257356
5031439G07Rik	Not cell cycle	6056.77	-0.0459148	0.132764	-0.345837	0.729466	0.954144	33.0026	31.3268	39.393	36.208	40.7089	38.3555	2784.79	0.000431721	0.114496	0.00377063	0.996991	0.999799	14.1857	16.6255	12.724	13.3762	15.3471	13.2389	0.428022	0.5252
5430403G16Rik	Not cell cycle	85.8447	-0.619479	1.21414	-0.51022	0.609897	0.920284	1.28873	2.94648e-08	0.869824	1.63824	0.530115	1.33911	826.743	-0.00689735	0.159809	-0.04316	0.965574	0.999799	8.74728	9.54818	6.95979	8.47881	9.51017	6.83483	0.0514562	0.500905
5730409E04Rik	Not cell cycle	1093.13	-0.130956	0.325244	-0.402639	0.687214	0.944959	15.0781	15.1659	12.8989	11.9543	25.8206	11.7939	694.375	0.0417869	0.166593	0.250832	0.801944	0.999799	10.3044	10.316	7.63427	9.38448	8.72781	8.37428	0.321262	0.638524
5730455P16Rik	Not cell cycle	2041.76	-0.0507823	0.183127	-0.277306	0.781545	0.965666	15.0217	17.6638	15.1861	15.3881	19.1434	17.6032	1740.72	0.016215	0.123289	0.13152	0.895364	0.999799	12.3847	14.4479	12.0984	12.5027	14.0922	10.9914	0.420779	0.570847
5730480H06Rik	Not cell cycle	480.31	0.00419677	0.343438	0.0122199	0.99025	0.998288	16.0021	10.2225	10.9365	12.585	14.1184	11.7729	702.094	-0.112841	0.152724	-0.738858	0.459993	0.999799	13.5034	16.2195	15.5252	14.1327	16.9103	16.1141	0.495699	0.20839
5730507C01Rik	Not cell cycle	298.491	-0.0420291	0.420719	-0.0998984	0.920425	0.99085	5.69872	3.38414	4.0948	5.50983	4.40501	4.36045	700.608	0.120074	0.148471	0.808736	0.418667	0.999799	10.1123	11.1805	10.3152	10.5215	9.32237	8.56408	0.432398	0.786706
5730508B09Rik	Not cell cycle	833.998	0.519523	0.3148	1.65033	0.0988765	0.508574	22.4117	33.9352	16.3375	17.2586	15.5059	17.7615	414.81	0.545975	0.186914	2.921	0.00348912	0.133828	8.73105	11.5754	11.2984	6.56087	7.21348	6.99283	0.931643	0.969368
5730559C18Rik	Not cell cycle	153.54	-0.193644	0.628302	-0.308202	0.757929	0.960309	1.01634	2.28787	2.41356	3.07207	2.56476	1.33231	186.996	-0.252271	0.244572	-1.03148	0.302316	0.999799	1.82688	2.21187	2.6136	2.44688	2.58834	2.63854	0.252754	0.0579448
6030419C18Rik	Not cell cycle	3109.53	0.32938	0.173461	1.89887	0.0575822	0.397697	76.081	69.2401	62.8893	57.1452	73.5196	49.7595	992.951	-0.116102	0.139276	-0.833609	0.404501	0.999799	19.6856	20.2044	19.9259	20.7771	19.0726	22.7892	0.858911	0.20092
6030458C11Rik	Not cell cycle	2331.25	-0.423502	0.184596	-2.29421	0.0217785	0.243539	20.2361	18.8164	16.5362	30.5923	23.2499	24.484	2789.16	0.04232	0.134239	0.315259	0.752565	0.999799	21.2051	25.3302	25.5489	23.2774	26.0413	19.2405	0.10344	0.639656
6030468B19Rik	Not cell cycle	132.268	0.0842532	1.1611	0.072563	0.942154	0.991122	2.256	11.9138	4.97802	12.563	0	6.86636	157.131	-0.639781	0.855542	-0.747808	0.454576	0.999799	7.97296	1.07417	7.29654	4.72181	12.0853	8.66548	0.607213	0.00980836
6030498E09Rik	Not cell cycle	28.1004	-0.26447	1.7767	-0.148855	0.881668	0.985327	1.34646	0	2.403	1.5443	2.86718	0.0689599	55.6569	-0.210493	0.434847	-0.484062	0.628342	0.999799	2.06439	0.982046	1.6602	2.78339	3.18696	2.50418	0.191565	0.082013
6330408A02Rik	Not cell cycle	1459.51	0.278395	0.244778	1.13734	0.255398	0.725132	16.7698	14.8124	19.8236	11.0837	18.1196	14.7858	961.373	0.851055	0.228742	3.72059	0.00019876	0.0152814	8.8484	20.5632	13.3761	7.78878	6.14193	7.93272	0.821488	0.984835
6430548M08Rik	Not cell cycle	1908.58	1.31853	0.183752	7.17556	7.201e-13	9.0932e-10	34.0466	30.5999	38.7354	14.4532	8.84388	16.5169	582.81	0.685792	0.213902	3.2061	0.00134547	0.0664043	3.53018	6.79382	4.26704	2.77024	3.39437	2.75292	0.98989	0.978573
6430571L13Rik	Not cell cycle	112.199	1.54847	1.09416	1.41521	0.157007	0.600794	1.26537	3.49877	2.9819	1.33873	0	1.47721	74.6724	-0.211893	0.357071	-0.593419	0.552901	0.999799	0.860615	1.13811	1.0473	1.1323	0.930816	1.34028	0.993511	0.0811076
6430573F11Rik	Not cell cycle	224.622	-0.996421	0.497772	-2.00176	0.0453103	0.360375	2.52429	3.91431	2.70418	5.33047	3.71398	3.32246	242.497	0.0804952	0.221876	0.362793	0.71676	0.999799	3.35351	3.71128	4.48035	3.98459	3.39847	3.34811	0.0190886	0.720839
6720489N17Rik	Not cell cycle	384.633	-0.727977	0.42027	-1.73217	0.0832438	0.471217	146.447	34.2474	3.13221	47.5741	5.58805	41.0001	719.866	0.105183	0.152464	0.689886	0.490266	0.999799	11.6544	9.99832	9.80698	11.0112	9.67461	8.47986	0.0371963	0.76558
6820408C15Rik	Not cell cycle	89.7766	-0.835892	0.816248	-1.02407	0.305804	0.770659	2.81532	0.708395	1.12227	2.47245	4.33227	1.96313	85.2983	-0.114008	0.346387	-0.329136	0.742053	0.999799	1.5481	1.84134	2.32118	1.97362	1.74734	2.30099	0.0270107	0.205825
8030462N17Rik	Not cell cycle	1620.77	0.0800519	0.257008	0.311477	0.755438	0.960274	19.4848	21.2521	13.7195	20.4999	12.7557	21.0329	767.351	0.504252	0.194845	2.58796	0.00965465	0.266552	8.17936	11.4956	8.00427	6.583	7.88823	4.54289	0.601931	0.965671
8030474K03Rik	Not cell cycle	669.942	0.275463	0.320459	0.859589	0.390016	0.831971	18.0608	13.0651	16.2476	14.531	9.5732	17.4081	2018.2	1.2042	0.513148	2.3467	0.0189405	0.407447	23.1965	91.7909	60.706	26.0072	24.6705	22.2243	0.819451	0.991625
8430408G22Rik	Not cell cycle	272.628	-0.298527	0.49505	-0.603025	0.546492	0.906035	7.74835	5.14952	11.4337	7.7955	14.6891	9.10871	173.477	-0.151511	0.263959	-0.573996	0.565971	0.999799	5.78039	5.80877	5.01644	4.8303	5.75987	7.25619	0.16727	0.14026
9030617O03Rik	Not cell cycle	359.101	-0.23264	0.403913	-0.575965	0.564639	0.91076	3.73033	3.25795	4.76805	4.29729	6.47887	3.67052	252.287	-0.0066924	0.217865	-0.0307181	0.975494	0.999799	3.31659	2.57775	2.9613	2.93761	3.02935	2.78431	0.215708	0.501962
9030624G23Rik	Not cell cycle	202.851	0.605229	0.619081	0.977626	0.328259	0.791991	2.85333	2.34097	7.73208	2.89591	4.21911	1.8243	293.678	-0.11062	0.240783	-0.459417	0.645934	0.999799	4.26524	5.92923	4.43916	5.54867	6.33999	3.43185	0.948619	0.211936
9030624J02Rik	Not cell cycle	9259.89	-0.177825	0.115371	-1.54132	0.123238	0.555029	59.166	53.9523	72.8901	77.3717	88.5871	71.147	4515.14	0.0307789	0.114737	0.268256	0.788502	0.999799	40.875	42.0465	36.7734	40.8725	36.8781	34.5895	0.269353	0.61008
9130011E15Rik	Not cell cycle	2893.89	0.0925121	0.160676	0.575769	0.564771	0.91076	37.8334	35.4538	43.7132	42.3038	35.0469	38.495	935.154	0.138054	0.140217	0.984572	0.324834	0.999799	11.7977	14.2431	11.1603	10.2627	11.6209	10.9227	0.618002	0.81183
9130019O22Rik	Not cell cycle	810.318	-0.261967	0.303373	-0.863516	0.387854	0.830877	9.07789	7.64944	9.8701	7.47345	11.0776	11.297	362.995	-0.141486	0.192734	-0.7341	0.462888	0.999799	4.22947	4.21957	3.4546	4.52944	5.22081	3.86705	0.192998	0.155877
9130023H24Rik	Not cell cycle	636.898	0.0968112	0.302293	0.320256	0.748775	0.95955	8.31676	6.30942	5.81961	6.44476	7.79502	5.98581	517.171	0.23985	0.161151	1.48835	0.136658	0.999799	4.92036	6.34046	5.25865	4.71727	4.54569	4.30586	0.623359	0.894372
9130401M01Rik	Not cell cycle	1254.21	-0.827246	0.254693	-3.24802	0.00116211	0.0372603	35.192	21.3399	34.291	50.7355	61.4929	58.3942	2064.53	-0.181526	0.123973	-1.46425	0.143127	0.999799	58.1786	60.2214	65.212	64.9679	73.5148	64.4768	0.0283688	0.104949
9230110C19Rik	Not cell cycle	835.975	-0.323075	0.275447	-1.17291	0.240831	0.710258	22.2362	18.8541	14.6882	22.8289	26.8047	23.7371	642.513	-0.125579	0.154778	-0.811349	0.417165	0.999799	16.5107	20.3227	15.6431	21.1675	19.8888	15.2544	0.152105	0.181832
9330182L06Rik	Not cell cycle	149.079	-0.174648	0.640426	-0.272706	0.785079	0.966359	1.15832	1.79416	0.53265	1.47655	2.05948	1.11339	156.947	0.11548	0.25846	0.446802	0.655018	0.999799	1.48376	1.44756	1.18552	1.31731	1.11401	1.33024	0.272446	0.780821
9430015G10Rik	Not cell cycle	1224.31	0.0553037	0.203855	0.27129	0.786168	0.96636	21.0682	20.7433	20.6139	20.2396	20.7611	18.2176	2916.36	0.209173	0.150691	1.38809	0.165109	0.999799	37.9638	57.9652	48.1967	44.2182	41.2818	33.5782	0.567979	0.877622
9430038I01Rik	Not cell cycle	278.148	-0.481792	0.424672	-1.1345	0.256583	0.725468	12.6689	8.63964	15.1512	14.6946	4.64772	15.1512	655.083	-0.0801841	0.152179	-0.526905	0.598259	0.999799	23.7939	25.8991	26.2323	26.5376	27.7563	25.8912	0.0819375	0.286329
9530068E07Rik	Not cell cycle	23192.2	0.0127748	0.118372	0.107921	0.914059	0.990296	337.204	362.008	403.233	361.364	438.226	345.79	7107.17	0.00523889	0.13008	0.0402744	0.967874	0.999799	114.882	103.54	98.3433	98.7204	98.4189	109.904	0.507469	0.539611
9530077C05Rik	Not cell cycle	224.969	-0.293602	0.466951	-0.628764	0.529504	0.900282	2.97893	4.33867	3.30829	5.6304	3.72755	4.4095	379.021	-0.0615872	0.191968	-0.320819	0.748347	0.999799	5.28948	6.20979	7.06761	6.60613	6.37322	5.9545	0.170439	0.335521
9930012K11Rik	Not cell cycle	230.391	0.121952	0.451395	0.270167	0.787032	0.966799	4.15764	4.58968	6.02736	4.97645	5.18295	4.18298	446.792	-0.0200495	0.178056	-0.112602	0.910346	0.999799	9.6778	9.09672	7.94814	9.07508	8.20064	8.98313	0.656255	0.460917
9930021J03Rik	Not cell cycle	2822.21	0.150663	0.189621	0.794549	0.426876	0.849747	16.675	15.9264	14.2792	16.8669	11.324	16.2711	3377.58	0.207904	0.171002	1.2158	0.224061	0.999799	14.7622	21.7709	17.4656	15.1076	19.3368	11.3035	0.692244	0.876641
A130010J15Rik	Not cell cycle	1275.04	0.534991	0.250094	2.13916	0.0324227	0.30519	24.9938	20.3474	16.6981	19.543	13.1556	16.7932	834.244	0.440837	0.160855	2.74059	0.00613296	0.200667	10.5644	14.698	12.239	8.43672	10.55	7.35111	0.935038	0.957673
A130051J06Rik	Not cell cycle	124.898	-0.783961	0.692094	-1.13274	0.257324	0.726563	1.85916	0.653629	1.59774	2.46173	3.53355	1.49338	147.996	-0.17378	0.258521	-0.672208	0.501452	0.999799	1.66697	2.15041	2.13547	2.26595	2.36862	1.884	0.031764	0.11174
A1bg	Not cell cycle	129.479	-0.579792	0.572791	-1.01222	0.311432	0.777625	2.63471	2.44273	2.11143	3.62493	3.96815	3.7963	103.437	0.000712807	0.305436	0.00233374	0.998138	0.999799	1.95512	2.69289	2.29474	2.54629	1.94371	2.18862	0.0585484	0.525879
A230050P20Rik	Not cell cycle	125.041	0.344058	0.675602	0.509261	0.610569	0.920284	5.29615	3.07984	2.66035	3.84749	1.47613	3.87198	407.723	-0.486697	0.234701	-2.07369	0.038108	0.606086	5.94649	9.16905	10.6932	13.0378	10.1958	11.5585	0.867285	0.0170515
A230065H16Rik	Not cell cycle	149.94	0.140454	0.57178	0.245643	0.805959	0.970675	18.7353	15.3342	16.0593	10.5662	20.6452	16.5714	270.135	-0.153478	0.23648	-0.649011	0.516332	0.999799	28.8513	18.7675	24.3107	26.8474	25.0455	26.0169	0.679418	0.137392
A430005L14Rik	Not cell cycle	803.132	0.207398	0.303329	0.683738	0.49414	0.884429	41.3308	47.1315	27.4436	32.9513	26.3418	41.0738	1720.77	0.223028	0.141817	1.57265	0.1158	0.990217	65.1542	84.0097	86.4356	60.2627	67.4923	66.3601	0.757583	0.884639
A430033K04Rik	Not cell cycle	846.748	-0.0496992	0.276184	-0.17995	0.857192	0.979522	11.8105	10.3289	10.8163	9.7278	19.6847	11.795	639.525	0.000812288	0.216871	0.00374549	0.997012	0.999799	9.66689	9.00997	6.21515	8.26841	10.2412	5.79006	0.422665	0.526105
A430078G23Rik	Not cell cycle	104.571	-0.099264	0.766841	-0.129445	0.897005	0.987585	0.958208	2.28904	0.677163	2.33189	0.957959	1.17158	217.966	-0.348372	0.265821	-1.31055	0.190009	0.999799	2.64342	2.95531	1.6994	3.35444	3.44207	2.19726	0.361476	0.0311604
A430105I19Rik	Not cell cycle	229.731	1.02231	0.647213	1.57956	0.114207	0.540348	1.49358	2.28943	3.50941	0.358723	1.29271	2.12463	521.419	0.0954715	0.198519	0.480918	0.630575	0.999799	3.75886	4.76508	3.77128	4.05787	4.48728	2.65093	0.982043	0.747925
A4galt	Not cell cycle	315.01	0.509366	0.377229	1.35028	0.176925	0.628392	7.70957	6.78499	7.10203	5.90118	4.73714	5.31185	170.539	0.0688157	0.251428	0.2737	0.784315	0.999799	2.60823	3.71494	3.36316	2.88092	2.76283	3.2033	0.928324	0.698808
A530016L24Rik	Not cell cycle	95.9432	0.0991208	0.757708	0.130817	0.89592	0.987585	2.68962	1.77739	0.550599	1.71314	2.66931	2.21613	94.4127	0.0747591	0.324784	0.230181	0.817951	0.999799	1.88701	1.43605	1.51603	1.80656	1.36903	1.55775	0.626452	0.709974
A630001G21Rik	Not cell cycle	53.7098	0.518933	0.982501	0.528176	0.597377	0.919594	3.43503	1.13612	1.04969	1.06258	2.165	0.49179	120.941	-0.0855275	0.330226	-0.258996	0.795638	0.999799	2.35563	2.94034	3.4213	2.67938	2.42513	3.64623	0.931341	0.272899
A730017C20Rik	Not cell cycle	420.589	-0.123378	0.354563	-0.347972	0.727861	0.953995	9.88855	9.72476	12.3216	12.9945	10.3828	11.455	712.658	-0.0456558	0.18218	-0.250608	0.802118	0.999799	17.838	14.463	13.2127	14.8221	14.2423	16.5488	0.331221	0.384639
A830080D01Rik	Not cell cycle	3012.26	0.00133621	0.210028	0.00636207	0.994924	0.998893	42.5949	39.5761	41.9837	46.8946	30.0416	46.6048	2955.32	0.133267	0.184632	0.721801	0.470417	0.999799	22.4473	37.6709	31.4547	26.3391	35.2434	20.6857	0.491022	0.805644
A930002H24Rik	Not cell cycle	23.5024	1.72008	1.64601	1.045	0.296022	0.762035	2.79687	3.10112	13.1356	3.37667	0	2.69271	40.8496	-0.266381	0.472047	-0.56431	0.572543	0.999799	6.93674	4.83999	6.62313	7.10029	9.40728	5.47545	0.995096	0.0522861
A930004D18Rik	Not cell cycle	504.421	0.390485	0.384771	1.01485	0.310177	0.776949	7.71906	5.91224	6.54559	5.74969	3.12604	7.42907	523.171	-0.15922	0.193904	-0.821126	0.411574	0.999799	5.96418	4.56164	5.74458	6.66131	5.56343	5.55052	0.888486	0.128942
A930017K11Rik	Not cell cycle	69.0911	-0.075766	1.61697	-0.0468567	0.962627	0.99443	0	1.79281	1.60726	0.974574	0	2.82449	75.5383	0.0215993	0.386021	0.0559537	0.955379	0.999799	0.854758	1.39488	1.44087	0.808788	1.33995	1.36455	0.389995	0.585635
A930033H14Rik	Not cell cycle	109.438	1.27274	1.08774	1.17008	0.241967	0.710888	1.87782	1.78438	2.37415	1.21007	0	1.42372	438.711	-0.221202	0.170349	-1.29852	0.194108	0.999799	4.71733	5.34137	4.62042	5.60437	6.33307	4.74648	0.988607	0.074619
Aaas	Not cell cycle	3856.39	-0.292338	0.149804	-1.95148	0.0510004	0.380729	78.016	67.9508	88.1726	101.103	95.354	106.334	2798.9	0.144094	0.177587	0.811399	0.417137	0.999799	44.07	74.5749	74.3822	56.9146	55.946	56.1523	0.171797	0.818545
Aacs	Not cell cycle	3202.65	0.0466074	0.171737	0.271388	0.786093	0.96636	33.3626	36.7206	43.6651	38.2362	43.8593	34.7208	1691.03	0.000193696	0.127801	0.00151561	0.998791	0.999799	19.8794	21.6176	17.6482	20.0605	18.5006	18.6154	0.554851	0.524596
Aaed1	Not cell cycle	2034.86	-0.155608	0.200868	-0.774679	0.43853	0.855687	25.266	22.1647	25.8493	33.1215	22.2364	30.4087	2204.54	0.131696	0.11633	1.13209	0.257598	0.999799	26.7563	27.3296	25.3428	23.8925	23.534	23.5678	0.29327	0.803833
Aagab	Not cell cycle	2568.06	-0.24212	0.186553	-1.29786	0.194336	0.654599	16.0471	18.4606	13.9196	19.4186	23.1016	17.7654	2152.42	-0.00303813	0.11885	-0.0255627	0.979606	0.999799	15.037	14.3395	13.3261	13.8477	14.7454	13.1353	0.208918	0.513354
Aak1	Not cell cycle	7034.83	0.062628	0.128186	0.488572	0.625145	0.924056	15.0608	14.4713	13.0911	12.4304	15.0355	14.0268	4267.73	0.23924	0.152798	1.56572	0.117414	0.999375	6.84734	9.60352	7.0704	6.5343	7.8309	5.04714	0.577486	0.893919
Aamdc	Not cell cycle	830.625	0.0788262	0.248047	0.317787	0.750646	0.959705	149.1	159.86	122.292	87.793	71.391	101.008	989.905	0.0515931	0.151931	0.339582	0.734171	0.999799	68.1757	75.2721	61.4303	81.671	57.4464	60.6196	0.599366	0.660254
Aamp	Not cell cycle	15840.9	0.358658	0.128945	2.78147	0.00541129	0.105126	368.51	392.205	487.54	342.672	371.957	316.973	6581.61	-0.0479465	0.121302	-0.395267	0.692646	0.999799	157.356	151.286	135.503	145.957	143.129	158.333	0.874528	0.377546
Aar2	Not cell cycle	2975.8	0.282051	0.228864	1.23239	0.217802	0.68394	36.4686	40.0315	43.7397	38.372	23.5726	46.1421	1775.39	0.232109	0.131205	1.76905	0.0768849	0.844375	22.7448	26.8837	25.2447	20.3556	19.5468	21.985	0.823827	0.88992
Aard	Not cell cycle	557.454	0.159584	0.345494	0.461902	0.644152	0.93091	21.0795	21.6826	15.0616	16.3338	14.2443	24.2073	979.613	-0.046658	0.187401	-0.248974	0.803381	0.999799	32.7631	27.0719	27.041	31.6008	23.2614	32.4576	0.703637	0.381621
Aars	Not cell cycle	10696.7	-0.00820743	0.103098	-0.0796079	0.936549	0.991122	66.5173	63.2725	68.0813	71.722	73.1162	66.325	4957.68	0.0420339	0.114883	0.365884	0.714452	0.999799	32.3555	31.3617	28.3191	30.0722	30.4856	26.308	0.478195	0.639052
Aars2	Not cell cycle	1296.78	0.0400106	0.224365	0.178328	0.858466	0.979522	15.7681	14.092	15.7804	16.0391	12.7167	18.3696	1195.33	-0.0318155	0.130076	-0.244591	0.806773	0.999799	13.1097	15.4667	12.3419	13.5472	14.1401	12.6676	0.545571	0.423419
Aasdh	Not cell cycle	838.686	-0.0255025	0.302245	-0.0843769	0.932757	0.991122	8.68512	9.581	5.86683	8.28027	7.18903	10.7798	1046.93	-0.0241733	0.166109	-0.145527	0.884295	0.999799	8.85953	11.7905	9.54914	9.70124	12.2832	7.98159	0.454127	0.448091
Aasdhppt	Not cell cycle	1923.27	-0.359158	0.201359	-1.78367	0.0744778	0.449032	24.774	20.5524	19.3874	27.3689	33.3102	26.3013	2255.97	-0.00287599	0.132645	-0.0216818	0.982702	0.999799	24.9913	25.9253	28.165	26.5679	29.1835	22.4019	0.131206	0.514109
Aass	Not cell cycle	141.667	0.510818	1.00044	0.510594	0.609636	0.920284	1.54069	1.88921	1.43737	1.9242	0.0119962	1.66827	170.643	0.0766593	0.268802	0.285189	0.775499	0.999799	2.00886	1.44002	1.4094	1.62003	1.35522	1.52998	0.928701	0.713596
Aatf	Not cell cycle	1944.54	0.30099	0.184035	1.6355	0.101944	0.516951	42.8713	43.9342	52.7696	38.389	43.7798	37.6444	1883.18	-0.106973	0.124691	-0.8579	0.390948	0.999799	34.0273	38.473	39.9295	38.9661	40.9946	38.1872	0.838388	0.220311
AB124611	Not cell cycle	59.1439	1.60653	1.25231	1.28285	0.199544	0.659404	2.62829	4.2148	2.89297	0.895327	0	2.75454	79.9451	0.0380761	0.353592	0.107683	0.914247	0.999799	2.02281	3.27286	2.97665	2.35111	2.77349	2.93263	0.99419	0.629923
Abat	Not cell cycle	13843.6	0.170039	0.109444	1.55366	0.120265	0.55141	126.113	120.939	137.831	107.005	127.695	115.742	6457.17	-0.0629525	0.157956	-0.398546	0.690228	0.999799	56.4331	50.609	36.9457	52.7224	53.6311	40.3531	0.717896	0.332277
Abca1	Not cell cycle	7272.51	-0.125959	0.131048	-0.961166	0.336469	0.79683	20.9297	22.2065	25.6588	23.7067	28.1486	27.1697	2884.61	0.0324301	0.141276	0.229551	0.818441	0.999799	9.92728	10.5326	7.54452	8.84734	10.1577	7.69019	0.328354	0.613626
Abca2	Not cell cycle	5050.65	-0.5951	0.159414	-3.73304	0.000189181	0.00985903	19.1286	19.0259	15.893	26.2381	25.8494	34.4401	2073.03	0.176	0.184586	0.953489	0.340342	0.999799	7.00013	12.1068	10.6192	8.63277	10.0115	6.81233	0.0550023	0.850837
Abca3	Not cell cycle	3610.28	-0.340654	0.142434	-2.39167	0.0167721	0.212611	17.8292	19.0788	18.4859	22.9641	22.205	26.5259	1832.33	0.133861	0.122697	1.09099	0.275278	0.999799	11.1741	12.8558	10.9367	10.5282	10.9533	9.19528	0.14207	0.806247
Abca4	Not cell cycle	754.661	0.20693	0.304787	0.678935	0.497179	0.885952	3.72142	3.38708	5.57027	2.78216	5.09254	3.33695	582.781	0.0280874	0.187305	0.149955	0.8808	0.999799	4.22121	5.09215	3.93332	4.12192	4.66154	3.96681	0.756979	0.60329
Abca5	Not cell cycle	1698.22	0.157795	0.23663	0.666845	0.504871	0.890089	8.45856	7.65856	5.89505	7.2514	5.29227	8.1774	1016.9	0.254995	0.159747	1.59624	0.110435	0.975433	3.78728	5.09183	3.86633	3.2571	4.22792	2.9566	0.701373	0.902822
Abca7	Not cell cycle	506.649	0.312243	0.366265	0.852504	0.393934	0.834104	2.59205	4.2007	2.68725	2.83003	1.95157	3.31562	805.182	-0.0648941	0.188699	-0.343903	0.73092	0.999799	4.22643	4.19962	4.38074	3.85222	5.80163	3.43112	0.84699	0.327147
Abca8b	Not cell cycle	282.891	-0.0996864	0.444666	-0.224183	0.822615	0.973926	1.46076	1.01342	1.65687	1.97367	1.30202	1.35269	424.59	-0.121246	0.233291	-0.519721	0.603258	0.999799	2.15837	1.86913	1.29838	1.76151	2.52381	1.46379	0.360948	0.190961
Abca9	Not cell cycle	471.038	-0.831285	0.431784	-1.92523	0.0542003	0.38972	1.90578	1.55604	1.90336	1.80306	5.36493	2.83027	206.964	-0.311022	0.215809	-1.44119	0.149531	0.999799	0.915858	1.05929	0.860405	1.16873	1.15293	1.10348	0.0276898	0.0373472
Abcb10	Not cell cycle	3578.23	0.0587897	0.252608	0.23273	0.815971	0.97326	19.1323	45.9498	29.8622	36.8913	26.8767	32.6631	2256.7	-0.0995423	0.197932	-0.502913	0.615025	0.999799	21.4002	14.235	17.6104	15.2048	24.5105	16.5296	0.572808	0.238192
Abcb1a	Not cell cycle	200.067	0.65064	0.512542	1.26944	0.204285	0.665792	1.55193	1.7211	1.89361	1.43623	0.689338	1.33155	155.179	0.0561185	0.253217	0.221622	0.824608	0.999799	1.04786	1.19633	0.953269	1.15163	0.923127	0.903585	0.954203	0.672099
Abcb4	Not cell cycle	255.549	-0.691989	0.629929	-1.09852	0.271978	0.741166	0.582301	2.54668	2.02933	4.93537	1.41263	2.44989	207.016	-0.0156974	0.36869	-0.0425761	0.966039	0.999799	2.28022	0.704503	2.07743	1.88606	1.62791	1.59987	0.0414215	0.474347
Abcb6	Not cell cycle	1725.09	-0.0662632	0.270735	-0.244752	0.806648	0.970675	15.4506	23.1306	26.8384	25.0216	16.9298	30.6964	1421.8	-0.0463827	0.181415	-0.255672	0.798204	0.999799	12.968	19.5611	21.0513	18.1226	16.4472	18.9172	0.401916	0.382601
Abcb7	Not cell cycle	2554.36	-0.70724	0.196475	-3.59964	0.000318662	0.0148612	11.7611	12.4832	11.2957	21.2705	15.2973	24.1835	2248.34	0.187628	0.178167	1.0531	0.292294	0.999799	10.9715	15.69	14.3211	11.6315	15.1503	8.64191	0.0399125	0.860042
Abcb8	Not cell cycle	2289.57	0.14155	0.216424	0.654041	0.513085	0.894131	30.6802	33.2181	28.6525	30.9989	22.1071	37.6924	2018.16	-0.0347166	0.121144	-0.286573	0.774439	0.999799	25.1771	26.881	23.9884	25.2905	24.0308	25.183	0.681002	0.415799
Abcc1	Not cell cycle	2987.76	-0.0560511	0.168335	-0.332974	0.739154	0.955996	15.1255	13.5207	16.6382	18.1247	13.9265	17.6869	2299.97	-0.105354	0.119164	-0.88411	0.376637	0.999799	10.941	12.4482	10.5825	12.0015	13.1791	10.3735	0.414365	0.224762
Abcc10	Not cell cycle	1342.1	-0.201328	0.273629	-0.735771	0.46187	0.868108	8.12621	10.5842	11.1398	9.27561	16.6083	10.4249	1423.61	0.0594696	0.13641	0.435963	0.662864	0.999799	9.63653	13.2891	10.664	10.4732	10.7128	9.86081	0.245284	0.679191
Abcc2	Not cell cycle	283.586	0.159869	0.458291	0.348837	0.727212	0.953995	1.08213	1.52261	1.51271	0.900755	3.94168	1.05915	318.311	0.0572222	0.23857	0.239855	0.810443	0.999799	1.22046	1.57204	1.36706	1.29491	1.73202	0.890079	0.704089	0.674664
Abcc3	Not cell cycle	319.947	-0.366736	0.543804	-0.674389	0.500064	0.887256	2.16334	1.44035	2.37299	1.40658	5.07799	1.67026	172.962	-0.049266	0.259034	-0.190191	0.849159	0.999799	1.44707	1.03147	1.14199	1.14043	1.38134	1.15545	0.127131	0.373699
Abcc4	Not cell cycle	869.391	-0.207305	0.386549	-0.536297	0.591753	0.919472	5.18342	3.65181	6.31973	8.3879	2.73199	7.35503	494.081	-0.3428	0.276623	-1.23923	0.215259	0.999799	1.56583	2.81561	3.39528	2.65576	4.53713	2.54801	0.240456	0.0319903
Abcc9	Not cell cycle	2141.17	-0.0858065	0.206375	-0.415779	0.677572	0.941671	9.99335	11.9427	15.1761	13.5808	19.287	12.2848	725.946	0.0746733	0.152208	0.490601	0.623709	0.999799	3.49783	3.98955	2.93602	3.0596	3.10431	3.29113	0.378376	0.709899
Abcd1	Not cell cycle	3062.42	0.144021	0.17956	0.80208	0.422507	0.848329	35.5581	34.4479	33.2559	29.3032	40.1197	28.6888	1638.93	0.217653	0.170473	1.27676	0.201688	0.999799	14.2801	25.0177	17.7861	14.8682	15.6621	16.3583	0.684624	0.881168
Abcd2	Not cell cycle	489.194	0.332085	0.426003	0.779538	0.435663	0.853874	3.39811	3.46183	3.58269	3.60183	1.26751	3.83456	354.965	0.0383518	0.181607	0.211181	0.832746	0.999799	2.25126	2.27295	1.83814	1.97671	2.14589	1.94068	0.861174	0.630602
Abcd3	Not cell cycle	4906.33	-0.1862	0.138225	-1.34708	0.177954	0.629965	45.3062	51.47	47.6075	65.084	48.7249	57.2612	3531.92	-0.0481411	0.108905	-0.442046	0.658456	0.999799	36.0231	36.3818	33.5118	37.3543	36.5427	33.2674	0.260299	0.376943
Abcd4	Not cell cycle	625.661	-0.253962	0.298709	-0.850198	0.395215	0.83464	8.87098	8.23375	12.203	11.5786	12.5251	12.3892	1029.79	-0.302988	0.147954	-2.04785	0.040575	0.621124	13.2065	18.8396	15.0224	19.0419	18.7868	18.1833	0.200241	0.0396107
Abce1	Not cell cycle	8433.61	-0.379001	0.140039	-2.70639	0.00680183	0.124898	71.7286	65.425	68.3107	101.956	75.3317	102.768	9851.78	0.0580984	0.12636	0.459786	0.64567	0.999799	86.2777	92.2449	86.9899	88.2532	96.3391	66.3291	0.121397	0.6764
Abcf1	Not cell cycle	5756.2	0.261054	0.137346	1.9007	0.057341	0.397177	69.1792	77.3549	78.3408	77.0297	60.3317	61.5465	3771.93	-0.0588697	0.11449	-0.514192	0.607118	0.999799	42.5786	44.5061	40.0693	39.113	45.7879	43.8602	0.807605	0.343745
Abcf2	Not cell cycle	8753.86	0.254526	0.102792	2.47613	0.0132815	0.18715	141.436	145.384	143.374	126.189	130.184	124.183	5566.41	0.236271	0.14753	1.60152	0.109263	0.972102	68.1406	103.348	94.1737	69.618	82.9122	66.5842	0.80338	0.891806
Abcf3	Not cell cycle	3547.62	0.0151002	0.143455	0.105261	0.916169	0.990501	44.0792	41.5252	44.6116	50.1799	40.5936	45.6174	3502.63	-0.0889671	0.1101	-0.808056	0.419058	0.999799	39.7338	44.0648	36.3089	42.7317	42.7714	38.4181	0.511468	0.263166
Abcg1	Not cell cycle	837.367	-0.416475	0.300003	-1.38824	0.165065	0.611214	7.65662	5.56337	8.40498	10.194	7.50045	12.8309	427.308	-0.339223	0.222752	-1.52288	0.12779	0.999799	2.73134	4.33907	4.05061	3.79515	5.81717	4.09819	0.106609	0.032443
Abcg2	Not cell cycle	4175.22	-0.198149	0.153841	-1.28801	0.197742	0.65716	58.3603	62.2434	59.1814	73.6354	59.1053	82.4432	3673.9	0.137304	0.128031	1.07243	0.283525	0.999799	54.6771	52.8231	55.6702	43.8126	54.9099	43.7415	0.248378	0.811151
Abcg4	Not cell cycle	374.236	0.171381	0.475106	0.360721	0.718308	0.95297	2.81087	5.25987	3.69245	4.96292	1.94385	4.51905	371.074	-0.0146924	0.245566	-0.0598305	0.952291	0.999799	3.97348	2.87088	4.70415	3.31763	3.35657	4.51455	0.719934	0.477969
Abhd11	Not cell cycle	1069.35	-0.367612	0.230391	-1.5956	0.110578	0.535632	39.3258	38.1684	45.2678	64.7874	49.6783	60.3336	1994.17	-0.221502	0.128684	-1.72128	0.0851993	0.878131	59.3758	64.2795	69.0719	73.2296	69.0818	74.1742	0.126679	0.0743172
Abhd12	Not cell cycle	3368.46	0.26508	0.158515	1.67227	0.0944716	0.497628	78.3004	69.2241	78.5293	59.9269	62.7721	76.0408	2654.81	0.18719	0.132533	1.4124	0.157831	0.999799	47.2337	64.5595	53.2065	47.0899	44.7068	48.2612	0.811981	0.85974
Abhd13	Not cell cycle	2439.59	-0.209355	0.177835	-1.17724	0.239098	0.709914	15.8815	16.0399	15.3206	21.5692	15.3033	19.8546	2020.04	0.15288	0.132824	1.15099	0.249736	0.999799	13.688	16.1914	12.2918	12.5677	14.1442	10.3813	0.238494	0.828806
Abhd14a	Not cell cycle	685.904	-0.0500388	0.329527	-0.15185	0.879305	0.984898	20.5533	21.7582	39.6589	32.7622	30.5287	30.039	1644.38	-0.16592	0.141438	-1.1731	0.240756	0.999799	56.9215	54.3357	63.3309	64.4927	59.5046	66.0045	0.421986	0.120643
Abhd14b	Not cell cycle	255.73	0.0476444	0.601394	0.0792232	0.936855	0.991122	12.7398	9.9663	3.62664	11.5812	4.78181	5.09203	1180.4	-0.00454963	0.124039	-0.036679	0.970741	0.999799	31.2372	33.8215	31.3006	29.7438	30.8778	27.6868	0.556587	0.508073
Abhd16a	Not cell cycle	1622.95	0.180264	0.192503	0.936424	0.349055	0.805807	36.3429	37.1268	34.5599	33.3683	37.9042	29.9589	1795.22	0.148451	0.137228	1.08178	0.279351	0.999799	41.3865	39.8403	38.6953	34.8572	31.9916	37.6567	0.728837	0.823374
Abhd17a	Not cell cycle	3957.2	-0.0721506	0.154833	-0.465991	0.641222	0.930132	108.126	117.87	135.21	129.674	148.056	127.912	3053.09	-0.0905892	0.157618	-0.57474	0.565467	0.999799	86.8813	91.1848	94.7716	88.1177	78.6503	113.272	0.394749	0.260223
Abhd17b	Not cell cycle	2310.77	-0.578434	0.184503	-3.13509	0.00171801	0.0489633	32.3778	25.6328	27.052	45.732	38.3118	48.6747	1362.22	0.0140768	0.132992	0.105847	0.915704	0.999799	18.2768	19.7112	19.9292	17.3695	20.6679	18.1685	0.0590011	0.564735
Abhd17c	Not cell cycle	4717.65	-0.167287	0.134347	-1.24519	0.213062	0.677834	70.195	77.3789	80.7994	89.5137	82.3779	98.1657	1889.07	-0.0571346	0.12842	-0.444904	0.656389	0.999799	27.6428	32.5863	31.6395	28.6157	32.3038	32.1639	0.280444	0.349555
Abhd18	Not cell cycle	533.336	0.735707	0.378065	1.94598	0.0516569	0.38254	14.9613	9.72605	14.7137	5.69721	3.41831	7.53912	794.971	1.11864	0.242359	4.61562	3.91916e-06	0.00070261	6.32636	17.7604	9.16023	4.11184	5.68062	3.60927	0.964313	0.990116
Abhd2	Not cell cycle	4269.37	-0.0647418	0.150237	-0.43093	0.666519	0.939224	20.4628	19.5725	24.947	22.7437	25.906	22.7706	1642.25	-0.070194	0.138103	-0.508272	0.611263	0.999799	8.22517	7.85382	7.51997	7.67897	9.55703	7.01831	0.403803	0.311529
Abhd3	Not cell cycle	1050.34	0.087257	0.321154	0.271698	0.785854	0.966359	28.9481	20.8759	16.5535	18.9856	31.1222	15.1508	1253.36	-0.0272194	0.142343	-0.191224	0.84835	0.999799	26.2434	23.4662	22.0069	25.9877	23.4506	22.2578	0.61091	0.438358
Abhd4	Not cell cycle	4905.19	0.219545	0.146324	1.5004	0.133512	0.571798	89.9516	89.0077	76.7175	90.862	70.3505	72.7621	4628.53	0.0213829	0.147491	0.144978	0.884729	0.999799	85.5983	69.4968	64.6999	68.668	66.8074	75.3433	0.770937	0.585257
Abhd5	Not cell cycle	1505.71	0.310957	0.209774	1.48234	0.138249	0.577906	21.4956	19.982	17.1439	18.073	14.2849	17.4293	756.782	-0.0273347	0.161073	-0.169704	0.865243	0.999799	9.37776	8.28823	7.3046	8.71525	8.23259	8.04886	0.84616	0.437755
Abhd6	Not cell cycle	1085.32	-0.0249504	0.237828	-0.10491	0.916447	0.990501	20.9416	19.5113	21.9149	18.9464	27.6223	20.9044	1383.78	0.0166587	0.13626	0.122256	0.902696	0.999799	28.5046	28.2909	22.3107	29.5831	24.9474	23.249	0.454957	0.572054
Abhd8	Not cell cycle	990.501	0.608945	0.314424	1.9367	0.0527818	0.38561	24.2138	23.1075	31.6723	25.7328	11.3208	18.2068	1523.83	0.0413447	0.149805	0.27599	0.782556	0.999799	34.1558	35.0936	28.3593	31.0289	27.1248	33.1986	0.949525	0.63777
Abi1	Not cell cycle	4822.77	-0.241917	0.135561	-1.78456	0.0743328	0.449032	67.9463	66.5965	68.4054	82.7228	72.1652	90.8094	3996.08	0.109288	0.105944	1.03156	0.302276	0.999799	47.4262	51.1504	46.9809	42.7248	49.838	40.888	0.209144	0.771842
Abi2	Not cell cycle	7328.55	-0.197351	0.130212	-1.51561	0.129618	0.564871	53.1095	48.2565	54.0873	59.4769	65.8743	65.265	3511.75	0.144831	0.117063	1.2372	0.216011	0.999799	20.9305	23.2118	23.134	19.0873	22.0409	18.944	0.248906	0.819451
Abi3	Not cell cycle	232.655	0.139401	0.512398	0.272056	0.785579	0.966359	2.12028	2.16935	2.82431	2.71697	1.19078	2.99035	202.516	-0.485134	0.291183	-1.66608	0.0956971	0.926024	1.59954	1.30761	1.72599	1.66551	1.76493	2.87958	0.678286	0.0172024
Abi3bp	Not cell cycle	592.588	-0.0596166	0.378967	-0.157313	0.874998	0.983078	4.42268	5.06525	4.23344	4.78226	7.58009	2.81729	505.89	-0.139888	0.199662	-0.700622	0.483539	0.999799	3.48991	4.84481	3.1866	3.98355	3.60189	4.68156	0.410367	0.158141
Abl1	Not cell cycle	11818.1	0.067648	0.0980498	0.689936	0.490235	0.882906	76.3384	74.4338	77.5588	76.3678	74.2512	80.0971	7969.45	0.0540602	0.110128	0.490885	0.623508	0.999799	46.8757	56.1682	45.5286	46.6585	49.6489	43.3153	0.584427	0.666516
Abl2	Not cell cycle	7241.89	-0.409798	0.179768	-2.27959	0.0226318	0.248844	21.7059	20.8754	24.8406	34.6542	22.4656	36.6827	3152.2	-0.129268	0.193896	-0.666688	0.504972	0.999799	7.88777	12.8418	9.78515	9.40675	15.0096	8.15323	0.108873	0.175343
Ablim1	Not cell cycle	5364	0.00761693	0.45588	0.0167082	0.986669	0.997981	31.3065	32.1149	50.7865	26.3119	51.5249	27.9301	2689.73	-0.170965	0.194841	-0.877459	0.380237	0.999799	16.0699	16.7194	11.2518	15.7477	21.1203	11.3894	0.499925	0.11506
Ablim2	Not cell cycle	139.9	-0.254691	0.719076	-0.354192	0.723195	0.953525	1.34134	3.77501	3.31446	0.988426	4.64968	2.40351	156.659	-0.356338	0.296614	-1.20135	0.229615	0.999799	1.38487	2.14877	1.99831	2.09651	2.13865	1.92289	0.199411	0.0298778
Ablim3	Not cell cycle	1818.51	0.116529	0.210553	0.553439	0.579963	0.915993	12.6941	15.8504	19.6587	14.3604	16.487	15.942	1270.08	-0.000743206	0.169659	-0.0043806	0.996505	0.999799	12.2457	10.9716	8.75664	11.6064	11.0212	8.49874	0.64788	0.520975
Abr	Not cell cycle	7507.16	0.165597	0.115487	1.4339	0.151601	0.592487	59.6059	65.072	65.8294	63.0395	58.4896	55.0227	4108.72	0.0960026	0.115429	0.831704	0.405576	0.999799	33.7465	35.4742	29.9522	31.0699	32.8558	27.1029	0.711861	0.748831
Abracl	Not cell cycle	1356.27	-0.305987	0.244945	-1.24921	0.211588	0.676291	87.5047	60.3144	67.656	112.019	75.346	102.876	1318.44	-0.0342236	0.200859	-0.170386	0.864707	0.999799	92.2596	58.2946	71.0125	73.7401	64.2438	84.7528	0.16297	0.416855
Abraxas1	Not cell cycle	515.639	-0.538064	0.473398	-1.1366	0.255705	0.725159	8.06853	12.4304	5.08534	19.0895	4.71716	16.6493	1434.53	0.11879	0.140064	0.848111	0.396376	0.999799	25.4123	31.8621	30.6622	26.6156	29.3535	23.4289	0.0684322	0.785121
Abraxas2	Not cell cycle	3410.73	-0.0794978	0.156577	-0.507724	0.611647	0.920421	39.3608	40.2102	44.6765	51.9815	38.9095	47.2123	2883.4	0.0522822	0.123312	0.423982	0.671579	0.999799	33.8869	37.3103	34.058	36.4662	35.046	27.7392	0.386374	0.66214
Abt1	Not cell cycle	1831.66	-0.1725	0.209943	-0.821654	0.411274	0.840467	16.9809	11.1094	14.1273	16.0363	17.6608	16.4224	1221.19	-0.0116827	0.124855	-0.0935705	0.92545	0.999799	9.33981	9.73112	9.24593	9.689	9.53111	8.61478	0.274936	0.486872
Abtb1	Not cell cycle	732.064	-0.261853	0.26812	-0.976625	0.328755	0.792029	13.8915	16.4561	15.1899	18.703	17.2186	22.1504	1399.18	-0.0185039	0.127751	-0.144844	0.884834	0.999799	28.6485	33.9047	31.1454	28.5122	30.9977	32.0173	0.193225	0.46552
Abtb2	Not cell cycle	1706.86	0.621637	0.208784	2.97741	0.00290694	0.0691599	19.25	17.4744	14.5978	10.0126	13.1664	12.23	540.841	0.290819	0.180496	1.61122	0.107131	0.968891	4.29608	6.26273	4.19487	3.9701	3.90728	3.70229	0.951411	0.920552
AC034099.1	Not cell cycle	3904.46	0.0216393	0.162807	0.132914	0.894262	0.987585	216.693	257.396	291.357	249.144	254.322	296.321	22.6936	0.575132	3.73362	0.154041	0.877577	0.999799	0	5.69473	0	1.892	0	1.50076	0.520522	0.972084
AC099934.3	Not cell cycle	872.145	-0.592407	0.282052	-2.10035	0.035698	0.320751	23.6647	21.1377	35.3028	47.8899	38.044	41.7708	560.198	-0.127982	0.160151	-0.799133	0.424213	0.999799	17.557	22.8606	20.0852	20.7294	23.5738	19.7944	0.0555304	0.177456
AC099934.7	Not cell cycle	315.144	-0.745718	0.464584	-1.60513	0.108465	0.531513	14.5946	6.50239	13.7066	23.914	14.4085	23.4628	292.744	-0.137108	0.21583	-0.635259	0.52526	0.999799	13.4679	11.6221	15.7922	14.3125	15.8368	14.0923	0.0353101	0.162743
AC124712.1	Not cell cycle	1452.85	-0.520962	0.19918	-2.61554	0.00890872	0.145663	268.576	276.166	283.022	449.345	443.078	358.925	28.3512	-0.683598	0.726525	-0.940915	0.346748	0.999799	1.62074	6.28939	6.65999	11.0975	9.76699	1.96023	0.072431	0.00822393
AC149222.1	Not cell cycle	675.624	-0.0854016	2.16827	-0.039387	0.968582	0.995838	3.80185	0.715147	9.31851	11.0327	0	4.73074	1363.53	0.264699	0.136562	1.9383	0.0525867	0.713291	9.64404	11.2505	10.0745	8.67091	7.61563	8.64585	0.378829	0.907424
AC154550.1	Not cell cycle	1923.01	-0.262346	0.314199	-0.834969	0.403735	0.838331	25.6328	19.4944	13.8689	21.9406	37.7264	15.0242	1807.81	-0.107959	0.161832	-0.667108	0.504703	0.999799	15.2095	22.8125	17.0013	21.0843	21.2636	15.247	0.192621	0.218123
AC155937.1	Not cell cycle	22.7296	1.59817	1.4734	1.08468	0.278061	0.74659	3.75265	1.85115	1.34128	1.46171	0.0841146	1.38843	98.9838	-0.076571	0.301233	-0.254192	0.799348	0.999799	6.67804	7.69841	6.99963	7.62713	6.97331	6.82523	0.994115	0.294779
AC163637.2	Not cell cycle	793.984	0.0865763	0.317715	0.272497	0.78524	0.966359	19.3784	19.6588	15.6728	20.6206	11.2667	22.8063	374.073	-0.270822	0.2328	-1.16332	0.244698	0.999799	7.6369	5.34648	8.0198	9.75877	7.61578	7.38904	0.610155	0.0503999
AC172027.3	Not cell cycle	355.975	-1.42934	3.04666	-0.46915	0.638963	0.928906	5.86765	2.71433	0	12.6277	11.9305	0	975.116	0.173088	0.181493	0.953689	0.340241	0.999799	16.1346	13.9992	16.1905	14.3066	16.5099	9.97859	0.00671495	0.848348
Acaa1a	Not cell cycle	2786.76	0.310328	0.163053	1.90324	0.0570098	0.396325	66.8711	68.4195	82.8918	64.7935	58.2125	64.4666	3333.78	-0.05856	0.116719	-0.501718	0.615866	0.999799	77.9831	78.9833	74.6716	79.4935	73.6548	79.8983	0.845556	0.344651
Acaa1b	Not cell cycle	158.136	-0.175873	0.578306	-0.304119	0.761038	0.960686	4.2017	4.66903	2.12088	5.49223	4.0077	3.65197	242.088	-0.384502	0.265441	-1.44854	0.147467	0.999799	4.65596	4.37952	6.39676	7.44685	5.0334	7.02475	0.271013	0.0257281
Acaa2	Not cell cycle	18107.2	-0.0249594	0.101034	-0.24704	0.804877	0.970675	462.346	452.976	517.857	520.347	539.696	489.092	13880.6	-0.119503	0.122673	-0.97416	0.329977	0.999799	399.698	347.727	330.381	398.095	376.345	364.952	0.454882	0.194281
Acaca	Not cell cycle	10244	0.612345	0.128591	4.76194	1.91737e-06	0.000286141	46.3953	50.5099	41.035	28.9029	31.4546	35.2038	3334.66	0.336333	0.13953	2.41048	0.0159317	0.367137	11.9545	17.2753	12.2762	10.5459	11.7671	9.52915	0.949902	0.935868
Acacb	Not cell cycle	1152.85	0.0854236	0.220659	0.387129	0.698661	0.946383	5.11657	4.3818	4.96607	5.53813	4.29258	4.64585	643.214	-0.221377	0.176229	-1.25619	0.209047	0.999799	2.01875	2.787	2.49523	2.55513	3.31422	2.35111	0.608948	0.0745435
Acad10	Not cell cycle	404.085	-0.391755	0.368902	-1.06195	0.288258	0.755315	3.50533	2.77975	4.49572	4.31447	4.86313	5.7541	409.851	0.176145	0.174765	1.0079	0.313504	0.999799	3.83303	4.89697	4.40526	3.92915	3.69528	3.62692	0.116267	0.851064
Acad11	Not cell cycle	1609.41	0.191359	0.210878	0.907439	0.364175	0.816553	23.6921	21.814	20.0538	18.4289	22.2952	24.6934	1463.09	-0.0412972	0.124646	-0.331316	0.740406	0.999799	14.9066	16.5724	14.5511	15.2145	17.1662	13.101	0.740682	0.397088
Acad12	Not cell cycle	1121.02	-0.525083	0.277647	-1.89119	0.058599	0.402573	11.3663	10.0651	6.12202	13.0395	15.8069	12.2406	569.979	-0.106408	0.152947	-0.69572	0.486604	0.999799	5.51704	5.80843	5.0223	5.38759	5.92144	5.68609	0.071601	0.221443
Acad8	Not cell cycle	1535.84	-0.181609	0.194623	-0.933132	0.350752	0.806915	18.4587	16.4141	21.3316	22.3712	22.4974	22.0136	2238.43	0.0892934	0.130189	0.685873	0.492793	0.999799	31.3648	28.6559	26.3752	28.5675	25.7985	24.9411	0.265052	0.735627
Acad9	Not cell cycle	3608.85	-0.132357	0.144188	-0.917944	0.358648	0.811139	29.9586	32.9598	30.8959	35.2154	33.4061	46.0124	2613.46	-0.0293394	0.11683	-0.25113	0.801714	0.999799	23.7066	24.7302	20.4391	23.4302	24.3346	20.2265	0.319979	0.432021
Acadl	Not cell cycle	6759.83	0.0888786	0.127541	0.696863	0.485889	0.881248	131.359	156.354	133.113	150.457	125.879	138.567	4377.23	0.00869698	0.129265	0.06728	0.946359	0.999799	93.0555	82.1425	78.0371	81.0865	79.9717	84.741	0.613324	0.549344
Acadm	Not cell cycle	2487.82	-0.0962407	0.172661	-0.557395	0.577258	0.915672	47.5779	42.4779	45.1501	51.7828	57.3342	43.6027	3779.64	-0.157883	0.111054	-1.42168	0.15512	0.999799	64.8787	65.0952	60.5391	73.3864	70.5693	63.4954	0.366078	0.131357
Acads	Not cell cycle	2139.49	-0.039603	0.180666	-0.219205	0.826491	0.973926	45.7342	46.0522	53.8006	47.8354	58.2289	52.7067	1907.47	-0.0579113	0.134853	-0.429439	0.667603	0.999799	41.9258	41.8419	38.24	37.8346	39.7327	45.3308	0.435567	0.347367
Acadsb	Not cell cycle	3296.22	-0.21998	0.166041	-1.32485	0.185219	0.640928	33.8338	31.1269	25.5898	36.0529	39.4794	33.8696	4286.84	0.0559414	0.127751	0.437895	0.661462	0.999799	30.2437	30.6823	21.1863	26.6903	31.5649	19.7979	0.226875	0.671495
Acadvl	Not cell cycle	4395.21	-0.186473	0.179929	-1.03637	0.300027	0.765077	61.283	77.1772	90.6988	77.7901	106.856	92.4162	4032.9	0.26838	0.110999	2.41787	0.0156117	0.363929	72.9277	88.8967	69.7004	62.0261	65.8826	58.8171	0.259922	0.909763
Acan	Not cell cycle	987.792	0.342577	0.313136	1.09402	0.273946	0.743722	5.84771	6.45103	3.72958	5.94193	4.41378	3.06874	273.47	-0.145294	0.290991	-0.49931	0.617561	0.999799	1.78866	1.07291	0.816413	1.14804	1.62281	1.2205	0.866682	0.150143
Acap2	Not cell cycle	4312.47	-0.322096	0.144997	-2.2214	0.0263237	0.270758	21.3664	17.6561	22.0984	26.4824	24.9383	28.7067	3136.4	0.103816	0.136058	0.763027	0.445447	0.999799	15.1023	19.185	14.4984	15.3208	16.9901	12.0557	0.152935	0.762562
Acap3	Not cell cycle	1160.08	0.178224	0.219252	0.812872	0.416291	0.8441	11.5141	11.0944	9.89729	11.5315	9.21901	9.88448	1005.64	-0.0724786	0.140504	-0.515846	0.605962	0.999799	7.56265	8.77065	8.8455	8.73666	8.21817	8.77518	0.726799	0.305115
Acat1	Not cell cycle	4532.07	-0.159392	0.133005	-1.19839	0.230767	0.699325	45.8128	43.0231	49.2925	52.9768	58.1513	50.642	5739.96	-0.0670328	0.136495	-0.491099	0.623356	0.999799	65.6102	53.0472	51.0118	59.204	57.7912	56.9787	0.289045	0.319903
Acat2	Not cell cycle	5202.76	0.219507	0.151744	1.44655	0.148022	0.588217	109.994	91.5743	92.6468	91.9977	74.9156	98.8534	2943.84	0.435379	0.111321	3.91102	9.19068e-05	0.00824995	53.3461	65.4901	54.7737	41.4169	44.7006	38.4095	0.770786	0.956692
Acbd3	Not cell cycle	2964.7	-0.206052	0.156975	-1.31265	0.189303	0.646406	27.8522	29.8001	28.7066	32.3304	39.5279	32.9833	2743.29	0.105179	0.131809	0.797969	0.424889	0.999799	24.321	32.0145	28.2906	26.7152	28.3953	21.7054	0.241814	0.765505
Acbd4	Not cell cycle	112.105	1.62119	1.06543	1.52164	0.1281	0.563362	3.37172	3.27608	3.81203	2.1274	0	1.58454	416.143	-0.0458673	0.169516	-0.270578	0.786716	0.999799	8.12946	8.07629	7.74567	7.45058	8.42438	8.1066	0.994568	0.383884
Acbd5	Not cell cycle	1416.01	0.0189395	0.287886	0.065788	0.947547	0.991122	16.7911	14.3714	9.97376	17.668	9.43206	16.2495	1757.19	0.0670791	0.143387	0.467817	0.639916	0.999799	18.1076	16.1483	14.4544	15.0911	17.4914	12.9822	0.516372	0.695262
Acbd6	Not cell cycle	2741.08	0.0774934	0.184883	0.419149	0.675107	0.941315	57.7656	64.7999	37.7254	57.4851	36.3892	47.8513	2028.92	-0.0598157	0.141301	-0.423322	0.67206	0.999799	49.2693	62.2709	57.6343	55.0167	53.1752	61.9987	0.59748	0.340727
Accs	Not cell cycle	356.152	0.118016	0.388114	0.304076	0.76107	0.960686	5.46795	4.17059	3.74482	6.63076	4.84557	4.17102	849.204	-0.099883	0.15543	-0.642625	0.520468	0.999799	11.6292	10.3217	8.2526	9.88985	11.0314	11.2367	0.650747	0.237061
Ace2	Not cell cycle	632.228	-0.47434	0.320592	-1.47958	0.138986	0.579232	4.65032	5.98751	5.79565	6.71843	10.6245	6.64963	1233.55	0.0643619	0.182101	0.35344	0.723758	0.999799	15.7567	11.4278	10.4509	10.5311	13.4499	11.3592	0.084201	0.690131
Acer2	Not cell cycle	428.415	-0.603491	0.394972	-1.52794	0.126529	0.560317	2.59572	3.12339	3.09834	3.74157	6.88962	3.42529	345.096	-0.0688656	0.206203	-0.33397	0.738402	0.999799	3.1597	2.46173	2.68674	2.87848	2.64368	3.01577	0.0536442	0.31515
Acer3	Not cell cycle	2657.48	0.675099	0.275085	2.45414	0.014122	0.193835	24.9488	23.7772	14.7126	15.4845	7.42811	19.5249	1908.79	1.05115	0.197665	5.31785	1.05e-07	3.83025e-05	10.9058	24.121	17.3933	7.58004	7.63974	6.05857	0.95722	0.98906
Ache	Not cell cycle	129.949	0.149428	0.69502	0.214998	0.829769	0.974584	1.55798	4.03903	2.49529	1.23483	3.57413	2.67814	143.148	-0.564941	0.880773	-0.641415	0.521253	0.999799	3.09133	0.389969	2.84515	1.80307	4.79965	2.90833	0.690659	0.0127509
Acin1	Not cell cycle	8303.28	0.0652701	0.176956	0.368849	0.71224	0.950327	107.087	137.994	132.196	153.238	102.212	118.816	13579.4	-0.0547013	0.112101	-0.487962	0.625577	0.999799	161.576	197.422	176.862	197.408	179.058	178.236	0.582164	0.356421
Ackr1	Not cell cycle	113.781	0.585689	0.756225	0.77449	0.438641	0.855687	4.13573	9.6436	3.6109	3.18406	2.17431	6.87621	143.01	-0.37612	0.401245	-0.937384	0.348561	0.999799	7.93254	2.20577	4.48077	5.29917	7.23492	6.31645	0.944847	0.0272371
Ackr3	Not cell cycle	272.877	0.131202	0.55271	0.237379	0.812363	0.971853	3.75637	4.17778	2.66388	4.29252	1.19739	4.71898	260.98	-0.109639	0.254839	-0.430229	0.667029	0.999799	2.48024	2.97042	3.64451	3.26616	2.53288	3.71635	0.666591	0.214124
Ackr4	Not cell cycle	396.451	-0.370865	0.479628	-0.773234	0.439384	0.855687	7.17504	5.15228	6.07803	6.8768	13.8893	4.09422	543.305	-0.00152063	0.170027	-0.00894345	0.992864	0.999799	12.0712	9.2867	9.58077	11.3059	9.55252	9.04575	0.125472	0.518485
Acly	Not cell cycle	13616.5	0.180325	0.121656	1.48225	0.138274	0.577906	110.079	127.73	127.235	124.788	98.3124	119.847	6620.6	-0.000572116	0.112436	-0.00508836	0.99594	0.999799	56.9819	60.8792	48.7337	53.818	57.6267	50.8258	0.729063	0.521805
Aco1	Not cell cycle	6422.76	-0.259216	0.139712	-1.85536	0.0635447	0.416261	54.5191	48.1705	65.3905	74.1979	65.6467	72.744	3606.54	-0.112552	0.122923	-0.915626	0.359863	0.999799	32.8045	34.2536	28.4149	35.0466	36.6382	28.7609	0.195035	0.208843
Aco2	Not cell cycle	20532.2	0.135205	0.108861	1.24199	0.21424	0.680096	254.021	279.873	302.061	280.183	241.903	283.294	11900	0.152872	0.109573	1.39516	0.162968	0.999799	141.842	180.15	157.097	143.738	146.447	127.165	0.673306	0.828731
Acot1	Not cell cycle	3333.9	0.151443	0.160089	0.945992	0.344153	0.803002	55.9985	59.074	66.7988	64.983	49.3308	59.1225	3520.68	-0.124976	0.128125	-0.97542	0.329352	0.999799	60.9406	52.3101	50.61	56.8405	62.6011	55.1924	0.693376	0.183416
Acot11	Not cell cycle	402.394	0.0936831	0.361813	0.258927	0.795692	0.968557	3.42534	4.6053	3.42553	3.95303	2.80922	2.85625	466.818	-0.503138	0.179728	-2.79944	0.00511919	0.176099	2.78407	2.42854	2.19639	3.30538	3.74444	3.16881	0.619209	0.0162215
Acot13	Not cell cycle	296.289	-0.644138	0.469629	-1.37159	0.170191	0.618246	10.6722	24.4099	17.4694	25.0778	38.4428	23.8578	1097.17	-0.0613239	0.1559	-0.393353	0.694059	0.999799	76.3696	82.3893	90.9941	84.0608	77.4648	91.9012	0.0473819	0.336276
Acot2	Not cell cycle	1336.27	0.172841	0.203542	0.849166	0.395789	0.83464	26.2494	25.1503	29.5194	25.2447	27.1893	23.4303	1221.08	-0.0871629	0.142601	-0.611236	0.541044	0.999799	22.076	20.309	18.7638	20.6259	20.5092	22.212	0.721292	0.268221
Acot6	Not cell cycle	421.079	-0.0850326	0.407398	-0.208721	0.834666	0.975904	4.88513	2.52693	6.09562	4.66097	5.50186	4.93225	427.514	-0.0535963	0.178619	-0.300059	0.764132	0.999799	4.85481	4.43944	3.76737	4.22926	4.80503	4.20762	0.379282	0.360419
Acot7	Not cell cycle	1719.59	0.403033	0.233138	1.72873	0.0838581	0.472909	61.7674	63.81	51.1726	36.6597	58.5635	45.1565	1882.59	0.165091	0.159063	1.0379	0.299317	0.999799	51.2972	64.4092	58.4374	50.0406	41.8587	58.4814	0.894447	0.840501
Acot8	Not cell cycle	187.748	0.41446	0.705235	0.58769	0.55674	0.90759	7.92732	9.82294	8.76942	9.31187	1.22712	10.6414	495.402	-0.0698017	0.174782	-0.399365	0.689624	0.999799	18.5211	18.4966	22.2275	20.2952	20.17	19.7764	0.898974	0.312736
Acot9	Not cell cycle	864.729	-0.51029	0.247072	-2.06534	0.0388904	0.334955	13.7537	14.8685	17.8293	22.6559	21.9218	24.9684	1620.61	-0.310377	0.133623	-2.32278	0.0201908	0.42475	27.2721	33.1557	33.7269	38.8639	39.7182	35.5834	0.0755998	0.0375736
Acox1	Not cell cycle	4804.91	0.0613353	0.138106	0.444116	0.656959	0.935573	49.0359	42.7154	47.9286	49.076	50.5918	42.7296	2940.24	0.0981603	0.112752	0.870587	0.38398	0.999799	28.2005	28.4047	26.3962	26.4334	25.8703	23.7492	0.576203	0.752603
Acox3	Not cell cycle	1049.31	0.0261333	0.27477	0.0951096	0.924228	0.991122	9.51196	7.44975	13.4299	12.103	8.52934	11.0431	912.178	0.183369	0.137606	1.33256	0.182675	0.999799	8.58054	10.1838	8.41512	7.67417	8.67025	6.93393	0.527463	0.857175
Acp1	Not cell cycle	5882.76	-0.232457	0.148919	-1.56097	0.118532	0.547964	68.1293	85.405	61.8071	91.4078	90.7839	82.6473	4964.21	-0.0449068	0.163885	-0.274013	0.784074	0.999799	74.9738	50.5334	60.2285	60.2349	64.6374	63.2897	0.21601	0.386978
Acp2	Not cell cycle	4730.34	-0.0544654	0.144744	-0.376289	0.706702	0.948776	37.1847	35.5289	34.8724	40.0551	44.0058	33.7029	3777.2	0.143695	0.113339	1.26783	0.204859	0.999799	29.801	32.3971	26.5226	27.3549	27.7972	23.039	0.416252	0.818244
Acp5	Not cell cycle	837.272	0.628898	0.445406	1.41197	0.15796	0.601362	15.2232	61.1243	21.9534	28.441	15.6938	23.464	751.314	-0.0919942	0.648458	-0.141866	0.887186	0.999799	28.1989	7.25116	29.5507	17.136	23.1698	28.29	0.951939	0.256904
Acp6	Not cell cycle	826.201	-0.00566035	0.276789	-0.0204501	0.983684	0.997293	16.9061	22.0316	19.6093	19.9597	17.0267	25.4911	960.322	-0.015643	0.14325	-0.109201	0.913043	0.999799	19.819	23.066	22.503	22.746	22.9695	18.5132	0.481817	0.474423
Acrbp	Not cell cycle	89.2744	0.746572	0.726541	1.02757	0.304152	0.769158	7.41053	4.08733	5.23399	2.10777	2.72357	2.0644	594.843	-0.152939	0.15239	-1.00361	0.315569	0.999799	14.29	14.3655	14.2225	16.2179	15.64	14.6949	0.965218	0.138147
Acsbg1	Not cell cycle	3515.72	0.240438	0.231376	1.03917	0.298726	0.764107	36.1776	47.5467	69.4271	45.9684	36.1044	55.2659	3446.08	0.0274659	0.137646	0.19954	0.84184	0.999799	46.5191	47.7573	41.8539	47.6573	37.5041	43.9682	0.78912	0.601479
Acsf2	Not cell cycle	4510.03	0.0641154	0.142144	0.451059	0.651947	0.934259	49.2616	51.8739	62.1028	53.5857	55.7856	55.9213	2308.02	-0.23109	0.123183	-1.876	0.0606559	0.76406	23.0195	26.8505	24.0912	26.0947	28.3511	29.682	0.579976	0.0683567
Acsf3	Not cell cycle	1035.54	0.440814	0.229786	1.91837	0.0550643	0.392049	19.581	21.037	19.1437	14.0708	16.4014	17.979	748.033	0.268566	0.169545	1.58404	0.113185	0.981564	11.537	16.4724	14.2477	9.94178	11.5508	12.5493	0.906971	0.909914
Acsl1	Not cell cycle	2109.48	-0.214785	0.215243	-0.997873	0.318341	0.782352	19.0037	17.2597	23.5337	23.0663	17.4166	29.5426	1251.93	0.0767147	0.160981	0.476546	0.633685	0.999799	8.99888	13.3834	11.9867	9.58605	12.1699	9.95058	0.232609	0.713898
Acsl3	Not cell cycle	6000.35	-0.562601	0.150511	-3.73793	0.000185541	0.00977886	57.0594	57.2571	66.1808	98.5116	81.6319	104.994	4145.66	0.0554319	0.145258	0.381609	0.702752	0.999799	46.1487	53.9096	46.8826	44.5684	57.9119	37.6431	0.0623208	0.669685
Acsl4	Not cell cycle	1694.43	-0.336524	0.23783	-1.41498	0.157075	0.600794	12.282	9.29966	9.26744	17.5191	10.5929	12.9968	1017.57	0.167474	0.130475	1.28358	0.199291	0.999799	6.84966	7.38528	6.60587	6.1981	6.56754	5.41076	0.144636	0.842764
Acsl5	Not cell cycle	2299.39	0.222086	0.226982	0.978429	0.327862	0.791614	17.2589	26.3736	19.7333	24.0794	18.3103	15.001	1677.69	-0.0813294	0.193052	-0.421282	0.67355	0.999799	17.0457	10.5926	11.22	13.5287	12.8357	13.9226	0.773351	0.283688
Acsm3	Not cell cycle	624.492	0.0580392	0.333476	0.174043	0.861832	0.979631	9.78881	6.31907	9.70091	10.8698	6.4912	9.619	814.909	0.0222099	0.145285	0.152871	0.8785	0.999799	11.2743	11.3065	9.44234	10.6855	9.93354	9.46209	0.571526	0.587823
Acss1	Not cell cycle	1438.53	0.33065	0.309336	1.0689	0.285114	0.752118	15.6619	18.2782	14.7431	20.0894	7.24345	13.6595	1241.02	0.00190741	0.166679	0.0114436	0.99087	0.999799	14.7714	11.2458	11.2974	10.9688	13.8941	11.5744	0.860042	0.529576
Acss2	Not cell cycle	2651.51	1.29808	0.23533	5.51601	3.46786e-08	9.64889e-06	63.8257	67.3633	36.7371	22.5906	24.1028	26.7702	1301.25	0.907469	0.230985	3.92869	8.54105e-05	0.00778917	13.4186	33.32	19.2896	12.2348	11.3757	9.9373	0.989663	0.986117
Acta2	Not cell cycle	9366.16	0.18529	0.212925	0.870212	0.384185	0.828812	249.871	168.176	251.07	161.989	293.029	165.233	4116.5	-0.120142	0.202932	-0.59203	0.55383	0.999799	97.0945	75.0722	90.1824	97.7611	65.8752	113.3	0.734797	0.193225
Actb	Not cell cycle	131445	0.131934	0.0963076	1.36992	0.170711	0.618699	3173.74	2902.77	3436.01	2831.13	3325.8	3231.91	56396.6	-0.09833	0.12843	-0.765634	0.443894	0.999799	1185.72	1090.54	1062.87	1082.92	1143.44	1245.36	0.667798	0.241361
Actc1	Not cell cycle	63.6508	0.569376	0.886474	0.642293	0.520683	0.897473	2.88734	1.92645	1.92908	1.24044	2.74444	0.787559	166.465	0.383963	0.264699	1.45056	0.146902	0.999799	6.25094	4.90109	5.00097	3.33759	4.40674	4.3719	0.941376	0.948091
Actg1	Not cell cycle	63323.5	-0.165175	0.118596	-1.39276	0.163693	0.608128	1525.66	1221.55	1178.59	1455.02	1486.78	1739.76	63781.6	-0.114031	0.120914	-0.943079	0.345641	0.999799	1300	1254.53	1239.25	1265.62	1267.74	1479.66	0.282179	0.205674
Actg2	Not cell cycle	28.5752	0.925887	1.19333	0.775887	0.437816	0.855687	1.74706	1.03274	1.09092	0.836873	0.393917	0.978977	49.7054	-0.623785	0.602341	-1.0356	0.300388	0.999799	0.924658	1.03406	1.8757	1.14476	0.941224	3.67833	0.97729	0.010412
Actl6a	Not cell cycle	3712.12	-0.257935	0.150659	-1.71205	0.0868884	0.479771	58.6965	61.6182	75.6258	81.9606	79.765	85.4841	4395.34	0.0103707	0.127209	0.0815253	0.935024	0.999799	76.0363	86.4482	84.3863	79.8654	93.1587	66.7893	0.196318	0.553946
Actn1	Not cell cycle	10149.1	0.108025	0.144465	0.747755	0.454608	0.865313	124.191	103.242	154.277	116.347	129.085	128.807	4278.09	-0.150663	0.107168	-1.40586	0.159765	0.999799	37.9984	44.6073	37.9586	41.2499	46.9965	41.2866	0.6386	0.141769
Actn3	Not cell cycle	476.481	0.223275	0.329735	0.677136	0.49832	0.886863	7.81981	5.30701	7.47943	6.42175	6.39591	5.92823	224.154	0.13168	0.264632	0.497598	0.618767	0.999799	2.55035	3.10497	3.51686	3.2779	2.0028	2.80413	0.774559	0.803757
Actn4	Not cell cycle	22964.2	0.104644	0.0929732	1.12553	0.260366	0.730029	223.601	240.116	235.624	236.564	212.061	234.395	9855.49	0.0564069	0.101521	0.555619	0.578472	0.999799	90.403	106.732	88.3375	87.1753	91.7446	86.1952	0.633997	0.672778
Actr10	Not cell cycle	4597.65	0.437462	0.185627	2.35667	0.0184397	0.22301	54.119	53.5704	34.9669	33.8262	38.9447	37.7054	4348.15	0.139383	0.110005	1.26706	0.205134	0.999799	34.9229	42.824	37.0182	34.2059	34.0447	33.2694	0.906368	0.813339
Actr1a	Not cell cycle	9166.15	0.215655	0.113793	1.89515	0.0580723	0.400216	134.99	138.952	137.99	121.757	136.921	116.596	5482.08	0.0235347	0.118609	0.198423	0.842714	0.999799	81.6338	77.0592	66.8569	73.5572	71.9452	69.7652	0.766712	0.59152
Actr1b	Not cell cycle	6756.45	0.0293289	0.124235	0.236075	0.813374	0.972282	73.7634	77.4219	90.8031	84.6942	83.4007	82.9843	3687.29	-0.0866131	0.115661	-0.748852	0.453947	0.999799	41.8902	43.5269	38.2644	43.3647	40.7175	43.1219	0.530934	0.26973
Actr2	Not cell cycle	11490.6	-0.362209	0.102867	-3.52115	0.000429687	0.0181627	97.3761	106.991	102.344	135.067	144.467	132.266	5898.51	-0.0321816	0.140866	-0.228455	0.819292	0.999799	60.1911	50.7175	48.0449	53.2018	62.2946	44.5479	0.128867	0.422514
Actr3	Not cell cycle	18398.8	-0.443331	0.115631	-3.83402	0.000126065	0.00770056	247.87	225.911	199.8	346.596	302.919	314.034	8005.98	-0.0465333	0.114042	-0.408035	0.683248	0.999799	112.495	104.247	103.862	103.344	114.759	106.413	0.0958956	0.381998
Actr3b	Not cell cycle	787.112	-0.779828	0.255717	-3.04958	0.0022916	0.0595237	10.4192	11.5881	11.8309	17.7266	21.6675	20.2682	392.534	-0.107682	0.233064	-0.462028	0.644061	0.999799	4.89924	8.71088	8.75567	8.2864	8.2316	7.15986	0.0320658	0.218576
Actr5	Not cell cycle	480.159	0.335838	0.418715	0.802068	0.422514	0.848329	7.67169	10.0318	8.64817	6.88812	3.94282	11.3885	725.666	-0.0768692	0.144386	-0.532386	0.594459	0.999799	11.3764	12.4179	10.4708	11.9047	11.5302	11.5768	0.863287	0.293874
Actr6	Not cell cycle	2613.41	0.249276	0.176427	1.41291	0.157682	0.601284	59.3517	65.7621	64.9488	61.37	60.1577	45.6972	3503.87	0.0384406	0.147196	0.261153	0.793975	0.999799	85.2486	64.7263	72.4801	70.7395	78.7912	64.5058	0.797797	0.630828
Actr8	Not cell cycle	1934.14	0.0719123	0.193841	0.370986	0.710648	0.950017	31.5359	38.8372	28.69	36.0748	28.6456	35.1743	1704.42	0.0735301	0.121611	0.604636	0.545421	0.999799	27.179	32.9492	30.4284	28.8659	28.8304	25.887	0.590765	0.708088
Acvr1	Not cell cycle	2629.87	-0.197124	0.15449	-1.27597	0.201967	0.663497	31.7279	28.9806	33.1643	35.6974	38.5503	37.1341	1050.27	-0.0717879	0.145857	-0.49218	0.622592	0.999799	13.4376	13.647	12.2868	11.4762	14.02	13.9789	0.249208	0.306851
Acvr1b	Not cell cycle	2500.95	-0.255972	0.160876	-1.59111	0.111584	0.536702	17.3935	19.0275	21.3704	24.3939	23.6196	24.7955	1807.11	-0.0477987	0.125342	-0.381345	0.702947	0.999799	13.2074	16.1752	14.0124	14.5514	16.2258	12.7747	0.198129	0.378678
Acvr2a	Not cell cycle	2533.78	-0.37584	0.190163	-1.97641	0.0481086	0.370601	12.9441	13.439	14.2947	19.3958	13.9934	21.7038	1805.47	0.114833	0.140683	0.816256	0.414354	0.999799	11.2156	10.8682	9.96449	9.66645	11.5489	7.9427	0.122982	0.779915
Acvr2b	Not cell cycle	2527.02	-0.34099	0.188078	-1.81302	0.0698283	0.437098	27.4187	22.0089	32.4159	35.8895	32.9537	39.643	540.9	0.113659	0.249544	0.455468	0.648773	0.999799	6.79771	9.43161	6.07979	5.67152	9.94442	4.81322	0.141693	0.778407
Acvrl1	Not cell cycle	2023.26	0.375267	0.216297	1.73496	0.0827471	0.470618	19.3631	37.3087	26.7477	24.0313	19.3279	19.142	1112.2	-0.0495137	0.161338	-0.306895	0.758924	0.999799	12.2854	13.7012	10.4359	11.4703	11.6556	12.6503	0.882149	0.373095
Acy1	Not cell cycle	818.843	-0.590616	0.253385	-2.3309	0.0197585	0.231187	20.9678	27.7705	19.541	40.2227	29.7423	44.1085	1823.95	-0.145586	0.125325	-1.16167	0.24537	0.999799	47.2147	54.7559	59.1705	55.026	56.0498	53.572	0.0560585	0.149691
Acy3	Not cell cycle	556.644	-0.310193	0.346329	-0.895661	0.370434	0.819719	11.3219	12.8542	18.8293	18.0795	14.9824	23.4619	542.756	-0.0355559	0.172485	-0.20614	0.836682	0.999799	14.2834	16.3058	15.4373	16.348	13.3321	15.886	0.160782	0.413611
Acyp2	Not cell cycle	202.514	0.106051	0.571918	0.18543	0.852892	0.979096	13.2221	9.22596	14.2445	6.91752	20.2722	8.68385	372.489	0.0825366	0.211929	0.389453	0.696941	0.999799	24.6675	18.9198	20.0251	19.042	17.8946	22.0856	0.635657	0.723706
Ada	Not cell cycle	340.318	-0.477494	0.428049	-1.11551	0.26463	0.733947	4.41946	6.97213	9.3753	8.44601	11.9593	10.1726	394.929	-0.208687	0.18089	-1.15367	0.248636	0.999799	8.91261	8.61821	8.50946	9.09262	9.65832	10.577	0.0835974	0.0834465
Adad1	Not cell cycle	888.66	0.65801	0.378561	1.73818	0.0821783	0.468466	17.5627	18.8455	9.52636	5.30705	12.0204	9.86808	513.455	0.69652	0.298443	2.33385	0.0196035	0.414154	4.71661	14.6932	8.56999	7.00495	4.60916	5.00718	0.95541	0.979252
Adad2	Not cell cycle	140.027	0.45158	0.678374	0.66568	0.505615	0.890089	4.04954	1.3379	5.59647	2.29156	2.83425	3.41691	1230.72	-0.844973	0.460509	-1.83487	0.0665253	0.791726	9.31817	24.1933	26.1518	40.6205	27.8618	33.8374	0.910442	0.00528142
Adal	Not cell cycle	1333.59	0.0264085	0.296724	0.0890001	0.929082	0.991122	22.3806	25.0046	17.403	32.9505	15.0134	19.4998	1309.14	-0.043991	0.142018	-0.309756	0.756746	0.999799	17.6226	19.421	19.0519	20.4727	20.7795	15.3337	0.527841	0.389845
Adam10	Not cell cycle	27597	-0.255154	0.0973455	-2.62112	0.00876418	0.144017	195.001	203.453	183.575	252.132	249.2	227.188	9720.53	0.145898	0.117513	1.24155	0.214402	0.999799	78.342	78.6122	63.52	63.7888	72.8133	58.4381	0.198732	0.821186
Adam11	Not cell cycle	379.079	-0.34088	0.402226	-0.847482	0.396726	0.834923	2.78047	2.15621	2.65643	2.94572	4.6586	2.45042	424.062	-0.0919128	0.182205	-0.504449	0.613946	0.999799	3.08864	2.86047	2.9844	3.44626	2.95335	2.82591	0.141769	0.257205
Adam12	Not cell cycle	1587.74	0.239846	0.195074	1.22951	0.218879	0.68571	7.94073	7.56239	8.40059	7.10925	7.93121	6.25445	738.646	-0.0143114	0.180826	-0.0791445	0.936918	0.999799	3.32936	3.50047	3.02405	2.92169	2.84758	3.85599	0.788894	0.478874
Adam15	Not cell cycle	1640.09	-0.340175	0.224959	-1.51217	0.130492	0.566639	22.5847	22.5737	30.4617	32.1597	41.3099	24.7151	1297.35	-0.0964186	0.155983	-0.618134	0.536487	0.999799	17.555	17.8267	15.9184	17.3981	15.1902	19.7823	0.142221	0.245586
Adam17	Not cell cycle	5255.62	0.087931	0.130178	0.675465	0.499381	0.887256	41.5069	43.2138	44.5715	46.0008	37.2206	44.5658	3718.24	0.110423	0.129444	0.85306	0.393626	0.999799	29.285	32.5995	27.3388	28.6528	30.5734	21.6659	0.611815	0.773955
Adam19	Not cell cycle	4012.23	-0.127222	0.178095	-0.714347	0.475013	0.875371	21.4554	18.6593	25.3057	20.8905	29.1685	25.1984	2411.13	-0.187701	0.1385	-1.35524	0.17534	0.999799	10.7475	14.6901	12.1143	12.3452	16.0114	13.123	0.326467	0.099668
Adam22	Not cell cycle	1274.92	-0.378814	0.302623	-1.25177	0.210655	0.67594	5.73622	7.7542	7.99864	10.3399	6.2224	11.5515	1541.2	0.00557287	0.185417	0.030056	0.976022	0.999799	3.85253	7.43925	6.25612	5.69997	5.76969	4.87347	0.121548	0.540742
Adam23	Not cell cycle	415.794	-0.332151	0.438881	-0.756814	0.449161	0.862454	3.75427	1.96216	3.3874	3.73592	4.49417	5.47808	250.446	0.578478	0.287414	2.0127	0.0441465	0.657595	0.95748	2.17151	1.71819	1.1116	0.883416	1.10849	0.146673	0.972235
Adam8	Not cell cycle	152.328	-0.0394352	0.612825	-0.0643498	0.948692	0.991149	1.41822	1.51473	2.81481	2.50935	2.53576	1.20309	645.686	-0.107092	0.161326	-0.663824	0.506803	0.999799	8.21095	7.18221	7.44765	8.38617	7.71575	7.82066	0.436019	0.219707
Adam9	Not cell cycle	2429.41	-0.138988	0.176796	-0.786146	0.431782	0.851991	24.5382	18.6014	19.8495	23.873	25.4598	24.6149	1630.56	0.277197	0.142586	1.94407	0.051887	0.708809	14.9886	18.3885	13.4128	12.38	14.5557	10.7883	0.312962	0.913837
Adamts10	Not cell cycle	1940.36	-0.00561107	0.247586	-0.0226631	0.981919	0.996672	18.6433	16.016	20.5914	15.4925	27.1014	15.9788	6697.03	-0.0282986	0.122136	-0.231698	0.816773	0.999799	58.6979	71.3797	56.0544	63.7161	67.2647	52.5789	0.481968	0.434888
Adamts12	Not cell cycle	1484.07	0.210514	0.215637	0.976244	0.328944	0.792319	10.0972	8.52181	8.16284	7.25619	9.48509	7.64797	376.14	0.278839	0.288454	0.966665	0.333712	0.999799	2.6179	2.6812	1.50799	1.75124	2.66017	1.08398	0.760374	0.91512
Adamts14	Not cell cycle	808.075	0.302153	0.265561	1.13779	0.255208	0.725132	7.81945	6.03032	6.13164	4.96931	6.38947	5.01787	805.883	-0.286854	0.200489	-1.43077	0.152495	0.999799	3.65009	7.01006	4.93237	5.87475	6.93254	5.45878	0.83952	0.0445903
Adamts15	Not cell cycle	736.227	0.190658	0.307306	0.620417	0.534984	0.901586	5.36195	4.50624	4.78748	4.35261	5.98355	3.25194	342.431	-0.263219	0.244041	-1.07859	0.280773	0.999799	1.76433	2.02246	1.89747	1.96185	1.68614	2.92242	0.739701	0.0534933
Adamts16	Not cell cycle	5958.04	-0.0420859	0.18975	-0.221797	0.824472	0.973926	35.8433	37.0825	56.2585	41.7955	56.2162	42.2578	4826.72	-0.0067922	0.13184	-0.0515185	0.958912	0.999799	34.5122	38.6801	30.4619	38.6936	33.0088	29.2325	0.432322	0.501509
Adamts17	Not cell cycle	5074.53	0.371029	0.166546	2.22779	0.0258944	0.269381	31.559	28.6391	40.2312	24.6493	30.5162	26.0995	777.556	-0.106437	0.144772	-0.735206	0.462214	0.999799	4.00121	4.90712	4.06345	4.71962	4.37171	4.31425	0.879961	0.221367
Adamts19	Not cell cycle	6500.31	0.330328	0.2282	1.44754	0.147746	0.588065	56.5121	54.3426	57.0255	65.664	48.8852	26.5946	10663	-0.0443537	0.130575	-0.339681	0.734097	0.999799	87.7469	80.8739	65.1244	81.8572	83.2869	70.0945	0.859816	0.38826
Adamts2	Not cell cycle	8028.73	0.0983499	0.156073	0.630153	0.528594	0.900282	43.3157	41.925	37.9239	34.0506	50.0131	37.537	2114.06	-0.0395753	0.135215	-0.292685	0.769763	0.999799	9.5244	12.269	8.4985	10.0677	10.3275	9.67151	0.625321	0.402143
Adamts20	Not cell cycle	231.566	0.606949	0.549778	1.10399	0.269598	0.739346	1.60358	1.75963	1.02446	1.25189	0.48746	1.37019	198.939	0.514765	0.240437	2.14096	0.0322773	0.555617	1.2036	1.07439	1.16317	0.820812	0.677527	0.84911	0.948846	0.967029
Adamts4	Not cell cycle	550.565	0.561861	0.395742	1.41976	0.155676	0.599761	7.48357	5.47156	4.77732	3.53085	6.76667	2.60688	185.33	0.599722	0.302175	1.98468	0.0471798	0.677218	1.42669	2.97879	1.41769	1.21194	1.15242	1.27748	0.940244	0.973819
Adamts5	Not cell cycle	409.885	-0.122834	0.448093	-0.274127	0.783987	0.966019	1.96604	1.06586	2.0549	1.53437	2.95819	1.29957	278.052	-0.193239	0.24544	-0.787315	0.431097	0.999799	1.04259	1.13021	0.99337	1.03663	0.954029	1.51162	0.331975	0.0950656
Adamts6	Not cell cycle	234.545	-1.02654	0.614642	-1.67014	0.0948912	0.498746	0.971948	1.13957	0.600501	1.32566	3.31525	0.682541	481.906	0.328524	0.165044	1.99053	0.0465325	0.672681	2.64961	3.26167	2.47411	2.08845	2.35006	2.05076	0.0175796	0.933907
Adamts7	Not cell cycle	3810.23	0.244763	0.150023	1.6315	0.102785	0.518552	27.7387	31.7668	29.6	27.0765	23.6136	29.252	1267.21	-0.0970014	0.131507	-0.737616	0.460748	0.999799	8.5645	9.16823	8.30695	8.15963	9.86505	9.23304	0.794326	0.244153
Adamts8	Not cell cycle	360.923	0.30396	0.406442	0.747855	0.454547	0.865313	3.34098	5.40991	3.7006	3.18969	4.62255	2.8915	164.335	0.176771	0.24959	0.708246	0.478793	0.999799	1.85547	1.87596	1.62212	1.58435	1.35563	1.65469	0.840803	0.851517
Adamts9	Not cell cycle	8325.96	0.0872165	0.130677	0.667422	0.504503	0.890089	40.5106	37.2911	38.6787	35.3672	42.1752	36.7539	2872.04	-0.125323	0.13336	-0.939736	0.347353	0.999799	14.3641	15.7018	12.6705	13.8144	15.1129	17.0745	0.610834	0.182435
Adamtsl1	Not cell cycle	587.36	-0.26575	0.378775	-0.701603	0.482927	0.879508	2.42864	3.42723	3.00506	3.51951	4.57482	1.91852	278.795	0.0504397	0.214572	0.235071	0.814154	0.999799	1.73655	1.58538	0.992615	1.08298	1.2865	1.20408	0.190509	0.658367
Adamtsl2	Not cell cycle	258.516	0.135253	0.425553	0.317828	0.750615	0.959705	2.90023	2.39526	3.35444	2.75161	2.49247	3.11451	206.736	0.0226317	0.287549	0.0787055	0.937267	0.999799	1.39582	2.90728	2.4217	2.31533	1.77442	2.22769	0.673382	0.588728
Adamtsl4	Not cell cycle	214.614	-0.181422	0.576215	-0.314851	0.752875	0.960114	2.48717	1.00595	2.68759	1.41883	3.25305	2.71517	185.034	0.249484	0.280951	0.888	0.374541	0.999799	1.23672	2.3439	2.21588	1.52997	1.50909	1.70383	0.265354	0.899879
Adar	Not cell cycle	2568.11	-0.341077	0.162436	-2.09976	0.0357498	0.320751	13.3882	15.3437	18.6492	16.8311	20.7164	20.8159	2146.4	0.179995	0.131425	1.36956	0.170824	0.999799	12.4436	17.701	13.7548	11.8504	14.7972	11.3127	0.141542	0.854308
Adarb1	Not cell cycle	2248.47	0.262965	0.184688	1.42383	0.154495	0.597313	13.9129	11.6213	15.5153	12.2804	10.5003	13.2243	1128.97	1.09937	0.262054	4.19521	2.72622e-05	0.00320144	4.20867	12.7021	8.13174	3.71826	4.09941	3.41552	0.809416	0.98989
Adat1	Not cell cycle	478.695	0.0782804	0.327775	0.238824	0.811242	0.97182	5.26352	5.38937	6.97783	6.25903	4.90486	6.46519	995.387	-0.12093	0.155344	-0.778464	0.436296	0.999799	9.64248	13.6418	12.2832	12.1105	14.3036	11.2573	0.598612	0.191338
Adat2	Not cell cycle	805.277	-0.115157	0.326286	-0.352933	0.724139	0.953889	27.8787	14.7946	20.0977	20.3097	31.4781	20.442	276.877	-0.0626782	0.212205	-0.295366	0.767714	0.999799	7.92781	6.70181	7.56643	6.95634	8.93351	6.9128	0.341029	0.333032
Adat3	Not cell cycle	274.512	-0.438867	0.564967	-0.776802	0.437276	0.855377	2.69424	2.0185	4.70459	2.39317	5.04431	2.1142	732.572	0.198641	0.225394	0.881306	0.378152	0.999799	6.32863	12.0888	8.41412	9.41553	9.43858	4.86141	0.098159	0.868191
Adck1	Not cell cycle	2679.04	0.0532196	0.204042	0.260826	0.794226	0.968513	50.2836	50.4328	45.5754	48.1689	36.1977	62.4894	1241.88	0.0404132	0.175089	0.230815	0.817459	0.999799	16.9089	27.814	22.7937	22.9241	19.2683	21.428	0.564132	0.635959
Adck2	Not cell cycle	1091.31	0.128284	0.230618	0.556261	0.578032	0.915957	18.7769	14.5114	19.449	15.9677	21.1298	13.7562	955.846	-0.102149	0.137918	-0.740652	0.458905	0.999799	13.5977	13.7256	12.1932	12.9686	14.4386	14.2493	0.662743	0.23193
Adck5	Not cell cycle	2022.62	0.0551521	0.192012	0.287233	0.773934	0.96344	42.9718	38.5942	46.2956	46.438	48.1598	35.7803	2285.02	-0.073003	0.138258	-0.52802	0.597485	0.999799	44.22	46.6647	42.7427	49.8645	39.5993	46.2393	0.567829	0.30421
Adcy1	Not cell cycle	731.048	-0.720452	0.291563	-2.47099	0.0134738	0.187923	1.54559	1.1977	2.0132	2.8502	2.57979	2.84303	383.972	-0.0162681	0.239783	-0.067845	0.945909	0.999799	0.747453	1.20735	1.27364	0.961425	1.35441	0.865109	0.0381017	0.472612
Adcy2	Not cell cycle	2514.5	0.0293754	0.196474	0.149513	0.881149	0.985216	21.7229	18.488	23.6521	23.9709	24.9962	17.2202	936.631	0.0502164	0.159357	0.31512	0.752671	0.999799	8.13648	9.25782	6.24695	7.59536	7.98009	6.59879	0.53101	0.657764
Adcy3	Not cell cycle	3075.39	0.0503281	0.161592	0.311452	0.755457	0.960274	23.6657	24.6025	28.1791	22.6683	28.7454	26.7284	1631.41	0.117764	0.128727	0.914832	0.36028	0.999799	12.8114	15.3785	12.5834	12.8366	12.3145	10.9349	0.560736	0.78399
Adcy4	Not cell cycle	721.205	0.0923293	0.382506	0.24138	0.809261	0.971572	5.19813	7.61716	11.7099	5.53951	11.5265	6.96099	439.894	0.0375196	0.172385	0.21765	0.827702	0.999799	5.07937	4.98697	4.16134	4.61404	4.50141	4.47116	0.617549	0.628339
Adcy5	Not cell cycle	486.812	-0.507126	0.332942	-1.52316	0.127718	0.562547	2.08794	2.40091	1.90971	2.69406	3.90409	3.04312	310.554	-0.674673	0.200254	-3.36909	0.000754159	0.0435355	1.13055	1.14884	1.3714	1.72891	1.99141	1.95492	0.076128	0.00852573
Adcy6	Not cell cycle	6034.92	0.167605	0.135272	1.23902	0.215337	0.682033	35.3943	39.1389	38.8477	36.9337	39.1118	30.8556	3879.52	-0.113083	0.139881	-0.808425	0.418846	0.999799	22.2953	24.8124	18.7376	23.9507	26.4232	18.7786	0.714577	0.207635
Adcy7	Not cell cycle	683.609	-0.422158	0.3964	-1.06498	0.286885	0.753703	2.33035	5.77332	3.2629	8.02593	4.53079	3.56293	581.618	-0.070117	0.237111	-0.295714	0.767449	0.999799	3.67101	2.28938	4.02482	3.25024	3.14902	3.86349	0.10427	0.311981
Adcy9	Not cell cycle	1365.13	0.253489	0.22631	1.1201	0.262673	0.73135	12.1575	11.1864	12.6031	8.98547	9.96269	12.9901	302.561	0.327595	0.32102	1.02048	0.307501	0.999799	2.15742	3.75923	1.91108	1.96742	3.06217	1.089	0.802248	0.933454
Adcyap1r1	Not cell cycle	2730.36	-0.105119	0.213131	-0.493213	0.621862	0.923332	20.4314	20.2812	16.2227	20.0751	28.18	16.4402	1929.2	0.0385767	0.145049	0.265957	0.790272	0.999799	10.662	14.5005	11.1481	11.4709	13.0761	8.67358	0.354912	0.63113
Add1	Not cell cycle	15384.9	0.0996842	0.0917148	1.08689	0.277084	0.745605	163.75	173.284	162.103	158.464	160.171	153.474	10569.3	0.0194175	0.105821	0.183493	0.854411	0.999799	101.647	106.964	92.9963	90.4951	100.668	97.8397	0.627509	0.580504
Add2	Not cell cycle	1042.77	-0.0653651	0.461289	-0.141701	0.887316	0.986575	3.8535	20.3474	4.07293	16.2373	11.8062	8.30467	490.554	-0.132332	0.280815	-0.471243	0.637467	0.999799	5.61433	1.52051	4.07781	3.59609	4.4819	4.20983	0.403048	0.169986
Add3	Not cell cycle	9154.12	-0.108263	0.111767	-0.968646	0.332722	0.794351	67.8416	67.6263	74.1552	79.2755	74.0428	85.622	6420.72	0.0741495	0.115528	0.641829	0.520984	0.999799	51.6065	53.4655	43.1162	46.883	49.2414	41.8701	0.350536	0.709069
Adgra2	Not cell cycle	4307.14	0.0944645	0.17733	0.532704	0.594238	0.919594	27.9834	31.8801	28.6841	26.9841	36.8208	24.0892	2588.62	0.0452726	0.14716	0.307641	0.758355	0.999799	19.1691	19.2895	14.1042	15.7922	16.3848	17.653	0.62019	0.647201
Adgra3	Not cell cycle	10756.8	-0.0842473	0.105578	-0.797966	0.42489	0.848329	79.3768	84.1223	88.2303	101.081	88.2706	92.7025	5033.41	-0.000646903	0.113952	-0.00567699	0.99547	0.999799	41.1812	42.0535	35.0153	39.6932	40.4251	35.1251	0.379734	0.521578
Adgrb1	Not cell cycle	332.132	-0.471538	0.465271	-1.01347	0.310836	0.777625	2.77542	3.52586	4.25688	5.63304	3.09968	6.61449	237.611	0.180972	0.25142	0.7198	0.471648	0.999799	2.35227	3.05976	4.1876	2.72033	2.29485	2.91638	0.0855591	0.854987
Adgrb2	Not cell cycle	3942.32	0.181308	0.242703	0.747037	0.455041	0.865371	48.5889	29.5489	22.2454	29.6597	38.7786	25.7344	1825.27	-0.187416	0.125979	-1.48767	0.136837	0.999799	12.3902	14.5526	11.5112	14.2806	14.4664	13.2883	0.730346	0.0998189
Adgre1	Not cell cycle	313.408	-0.540323	0.462144	-1.16917	0.242337	0.710967	2.15177	3.30638	3.34136	2.89852	6.41359	3.60137	240.655	-0.256772	0.23558	-1.08996	0.275732	0.999799	2.4607	2.29693	2.45589	2.42218	2.71946	3.33299	0.0675268	0.0557568
Adgre5	Not cell cycle	3135.98	-0.156809	0.203825	-0.769332	0.441696	0.856948	38.9793	32.5094	51.7562	48.0196	40.3331	56.4045	2354.36	0.0814572	0.114336	0.712437	0.476194	0.999799	29.6486	33.8123	27.6659	28.0203	28.0854	27.0799	0.291535	0.722197
Adgrf5	Not cell cycle	2579.81	-0.179005	0.164944	-1.08525	0.277813	0.746289	13.229	13.2218	9.05655	13.056	15.3277	14.2236	2182.71	-0.0280109	0.145346	-0.192719	0.847179	0.999799	10.1643	12.4772	8.02979	11.5027	12.7635	7.04156	0.267844	0.435567
Adgrg1	Not cell cycle	9097.81	0.167312	0.158227	1.05741	0.290323	0.756909	89.4793	113.704	109.183	91.5776	120.598	83.1313	4695.89	0.00747154	0.133967	0.0557714	0.955524	0.999799	56.2904	50.2744	42.998	47.4756	47.2329	49.5915	0.714049	0.545722
Adgrg2	Not cell cycle	644.23	0.427761	0.373212	1.14616	0.251728	0.720501	7.09922	6.44765	5.50758	5.50129	6.50832	2.59133	616.412	-0.163143	0.167083	-0.976422	0.328855	0.999799	4.66949	4.54356	3.57342	4.55787	4.61319	4.7273	0.903501	0.123963
Adgrg3	Not cell cycle	102.288	-1.32672	0.832167	-1.5943	0.110869	0.535929	0.293063	1.47286	0.984618	2.145	3.9904	1.10289	101.21	-0.366488	0.328164	-1.11678	0.264087	0.999799	1.24167	1.42004	1.55326	2.10405	1.32173	1.82367	0.00890297	0.0282933
Adgrg6	Not cell cycle	246.354	-0.85439	0.436293	-1.9583	0.0501953	0.377127	1.2784	0.839989	0.810529	1.81969	1.92903	1.95278	251.469	-0.288503	0.276637	-1.0429	0.296996	0.999799	0.875688	1.45814	1.11284	1.08242	1.98949	1.05816	0.0256526	0.0439867
Adgrl1	Not cell cycle	16840.7	0.138739	0.121673	1.14026	0.254179	0.723407	71.3569	84.3196	92.7652	81.5831	77.4262	82.5796	14892.8	-0.0527401	0.134835	-0.391146	0.695689	0.999799	60.7157	76.7481	59.0613	67.5835	77.9136	52.174	0.677607	0.36306
Adgrl2	Not cell cycle	13479.6	0.126556	0.0918681	1.37759	0.168331	0.615457	117.785	115.448	134.281	119.252	112.844	115.944	5932.12	0.0694294	0.118515	0.58583	0.55799	0.999799	61.5729	59.4216	60.2973	56.6105	56.3731	63.4019	0.661159	0.699789
Adgrl3	Not cell cycle	7754.59	0.0931718	0.125059	0.745022	0.456258	0.865371	46.5401	49.1273	57.119	51.7848	46.7704	50.1817	2242.31	0.104808	0.191422	0.547524	0.584019	0.999799	13.8405	14.7654	9.49514	10.295	15.7607	8.71712	0.618681	0.764675
Adgrl4	Not cell cycle	549.272	-0.399421	0.336637	-1.1865	0.235423	0.705567	4.62657	3.03143	4.59536	5.80405	6.63484	4.47762	420.4	-0.18981	0.220034	-0.86264	0.388335	0.999799	3.73044	3.26968	2.63667	3.33134	4.73049	2.7656	0.112872	0.0982345
Adgrv1	Not cell cycle	143.171	-0.627208	0.711191	-0.881912	0.377825	0.825002	0.819654	0.0684747	1.92439	1.82166	3.08051	1.21962	236.916	0.602468	0.260602	2.31183	0.0207868	0.433564	1.25035	2.039	2.01294	1.49313	1.04261	1.31157	0.0500981	0.974046
Adh1	Not cell cycle	77.6418	-0.563756	0.911454	-0.618524	0.53623	0.901586	2.60708	0.400132	2.45326	1.68587	2.60492	4.19658	133.895	-0.0340631	0.385057	-0.0884624	0.929509	0.999799	5.42892	3.15156	2.17145	3.5538	2.49792	4.65698	0.0620945	0.417383
Adh5	Not cell cycle	5290.56	-0.0813559	0.152257	-0.534333	0.593111	0.919594	135.9	120.518	130.816	156.359	115.882	158.975	6676.03	-0.128058	0.125411	-1.02111	0.307204	0.999799	171.701	143.972	146.944	169.287	168.048	157.118	0.384337	0.17723
Adi1	Not cell cycle	2993.43	-0.161702	0.168238	-0.961149	0.336477	0.79683	72.603	78.5405	63.5224	81.4706	93.0934	76.6401	1641.94	-0.131148	0.135154	-0.970359	0.331868	0.999799	33.5912	37.3591	39.3605	39.0023	38.4276	40.4085	0.286253	0.171571
Adipor1	Not cell cycle	8469.58	-0.211256	0.110884	-1.90519	0.0567551	0.395915	89.0363	92.5345	92.9744	108.653	120.974	107.782	5919.86	-0.0200465	0.116274	-0.172408	0.863117	0.999799	69.6955	64.1225	63.8815	65.0076	64.4399	65.7903	0.236532	0.460993
Adipor2	Not cell cycle	6713.01	0.054896	0.145087	0.378366	0.705159	0.948735	69.8065	61.8031	63.6275	68.4514	51.2223	75.3237	3525.04	0.148075	0.104241	1.42051	0.15546	0.999799	30.9175	34.3209	29.6956	27.2915	29.6954	25.822	0.56715	0.822997
Adk	Not cell cycle	6128.14	0.0600321	0.121592	0.493716	0.621507	0.923234	143.981	139.282	128.147	137.074	143.672	133.803	4717.04	0.0899235	0.114695	0.784025	0.433025	0.999799	105.884	99.2501	99.3065	98.3154	97.0973	85.3082	0.574996	0.736683
Adm	Not cell cycle	404.401	0.900686	0.438591	2.05359	0.0400152	0.338216	15.6573	14.4174	17.009	12.5442	4.2287	9.92455	370.893	-0.221067	0.261868	-0.844194	0.398561	0.999799	14.9415	7.91591	8.21755	11.4291	13.129	11.067	0.975932	0.0747699
Adnp	Not cell cycle	4788.86	0.133084	0.190648	0.698062	0.485138	0.880608	32.0119	36.9221	38.3702	37.4654	23.84	41.6022	4035.4	-0.0303561	0.22481	-0.13503	0.892588	0.999799	24.3366	35.5129	23.171	28.7088	38.4332	15.8282	0.669685	0.428474
Adnp2	Not cell cycle	3358.46	-0.0144173	0.139196	-0.103576	0.917506	0.990572	26.1219	23.7378	23.7616	26.3238	25.2985	26.7126	1872.03	-0.0155199	0.115468	-0.134409	0.893079	0.999799	12.079	14.1083	12.6713	12.4535	13.6714	12.0533	0.46899	0.474951
Ado	Not cell cycle	4222.45	-0.108538	0.144906	-0.749024	0.453843	0.865313	37.4004	30.1333	33.4735	35.7988	39.8275	39.0067	2608.48	-0.0409797	0.118452	-0.34596	0.729373	0.999799	19.5852	19.5157	20.6503	19.6952	21.4579	19.0105	0.350083	0.397918
Adora1	Not cell cycle	3274.51	0.702956	0.200757	3.50153	0.000462598	0.0190506	31.1791	27.0424	42.8974	20.6903	23.2012	19.2348	1475.82	0.0271882	0.141352	0.192344	0.847473	0.999799	10.1656	14.2183	10.8748	12.0427	11.3508	9.81916	0.960314	0.600875
Adora2a	Not cell cycle	292.488	0.365065	0.409614	0.891241	0.3728	0.821172	4.22498	5.26437	6.12173	3.6953	4.47508	4.65233	145.651	-0.117776	0.270396	-0.435567	0.663151	0.999799	1.99095	2.41389	1.84727	2.05756	1.91359	2.56057	0.877773	0.197299
Adpgk	Not cell cycle	1902.24	0.0429138	0.245453	0.174835	0.861209	0.979522	31.6592	35.5972	24.7236	30.3676	22.6319	41.0181	3845.56	-0.0205988	0.119641	-0.172172	0.863303	0.999799	50.6419	64.212	59.7552	60.4436	59.4735	52.369	0.54957	0.458956
Adprh	Not cell cycle	3143.43	0.062923	0.137353	0.458113	0.646871	0.932118	89.201	87.3766	85.4094	92.1008	86.9513	86.8883	2462.96	-0.0479092	0.157244	-0.304681	0.760609	0.999799	60.5932	60.376	66.4126	58.2748	55.4546	74.3246	0.57809	0.377999
Adprhl2	Not cell cycle	1059.89	0.242262	0.237198	1.02135	0.307088	0.772709	28.8026	30.4893	28.1024	28.5725	20.8347	29.1383	1597.46	-0.0635759	0.17191	-0.369821	0.711516	0.999799	42.6935	36.3615	39.7075	36.5808	35.2874	48.3866	0.791157	0.330466
Adprm	Not cell cycle	440.517	-0.107432	0.334455	-0.321216	0.748047	0.959418	13.7019	15.1053	13.0937	16.9893	17.3942	13.1195	668.357	0.00796653	0.153326	0.0519583	0.958562	0.999799	22.5495	22.4424	20.4266	21.5262	24.1065	18.2032	0.351894	0.54708
Adrb2	Not cell cycle	115.715	-0.490798	0.745488	-0.658358	0.510308	0.893106	1.00178	1.94264	2.27591	1.76377	4.68727	1.27923	67.6446	0.338209	0.412226	0.820447	0.411961	0.999799	1.16384	1.30667	1.38769	0.572201	1.35605	1.07726	0.0791459	0.936472
Adrm1	Not cell cycle	3924.45	0.0477001	0.215805	0.221034	0.825066	0.973926	86.5597	106.549	143.432	128.178	85.675	133.65	3458.4	-0.0320527	0.135847	-0.235947	0.813474	0.999799	87.1618	99.5827	100.314	89.1698	87.5629	106.493	0.556964	0.422967
Adsl	Not cell cycle	3643.29	-0.397489	0.167024	-2.37983	0.0173204	0.217264	61.6019	65.4208	87.0169	107.912	87.4457	100.673	4156.41	-0.256661	0.130876	-1.9611	0.0498668	0.69802	65.1057	78.0224	83.0619	82.6512	92.2361	78.3366	0.113475	0.0558322
Adss	Not cell cycle	10219.4	0.0571189	0.134164	0.42574	0.670297	0.940509	151.751	140.672	124.882	147.116	121.062	153.945	6208.75	0.205254	0.124184	1.65282	0.0983684	0.9354	71.8036	93.6882	78.133	69.2561	79.0179	58.7038	0.570092	0.874453
Adssl1	Not cell cycle	190.157	0.608339	0.958001	0.635008	0.525423	0.899785	5.01746	5.3634	5.96087	5.38256	0.0290263	5.95987	174.471	0.142676	0.23733	0.601174	0.547724	0.999799	4.21403	3.85856	4.14027	3.69341	3.49118	3.64726	0.949374	0.817338
Adtrp	Not cell cycle	115.661	0.764013	0.619906	1.23247	0.217775	0.68394	3.97872	3.12179	3.89366	3.46753	4.55257	1.60841	172.361	0.262576	0.279172	0.940552	0.346934	0.999799	6.48259	3.71873	3.13196	3.54652	5.45809	3.07719	0.966576	0.906443
Aebp1	Not cell cycle	7855.53	0.353911	0.124148	2.85072	0.00436197	0.0913787	84.3402	83.0042	87.8869	66.3074	79.3825	66.2816	3834.33	-0.0829832	0.122119	-0.679527	0.496804	0.999799	45.4926	46.6019	39.6284	44.5791	42.8178	48.6618	0.872642	0.278859
Aebp2	Not cell cycle	5696.5	-0.298582	0.128345	-2.3264	0.0199974	0.233243	59.0012	53.5909	53.0944	75.5826	77.2262	67.929	3470.18	0.0307472	0.110653	0.277871	0.781112	0.999799	27.8708	31.8162	24.3853	26.048	30.4162	21.9832	0.167119	0.609929
Aen	Not cell cycle	889.36	0.456224	0.287165	1.58872	0.112125	0.537703	14.4629	16.731	11.4945	15.0438	11.9962	9.26495	1418.26	-0.0901092	0.131568	-0.684886	0.493416	0.999799	19.1101	23.5626	23.1043	23.6892	22.3383	23.2928	0.911876	0.261129
Aes	Not cell cycle	17857.3	0.482712	0.10183	4.74037	2.13332e-06	0.000309917	626.371	708.766	699.712	554.004	505.525	487.49	22756.4	-0.148303	0.139381	-1.06401	0.287323	0.999799	759.469	649.9	633.213	737.325	657.011	796.298	0.919949	0.14539
Afap1	Not cell cycle	3732.42	0.127017	0.165277	0.768514	0.442182	0.857008	18.4921	20.605	24.6069	19.8831	18.2617	23.3191	2359.85	-0.0127186	0.114536	-0.111044	0.911581	0.999799	11.4564	12.7435	12.4881	11.9243	12.9932	11.182	0.661913	0.483326
Afap1l1	Not cell cycle	1573.43	-0.0131644	0.189147	-0.069599	0.944513	0.991122	16.2642	18.1136	15.7862	17.2207	19.0187	17.491	781.991	-0.00557693	0.155855	-0.0357827	0.971456	0.999799	9.01519	8.59611	7.18986	8.45694	8.72278	7.04963	0.470499	0.50498
Afap1l2	Not cell cycle	1087.75	0.542294	0.255469	2.12274	0.0337758	0.313257	12.0404	13.4976	15.2797	12.8011	8.13707	8.79861	809.003	0.0734992	0.148559	0.494748	0.620778	0.999799	8.8589	9.06383	7.60629	8.12684	7.3896	7.96848	0.936547	0.707937
Afdn	Not cell cycle	10170.2	-0.0530883	0.14027	-0.378472	0.70508	0.948735	43.5258	43.4806	54.0118	57.0278	42.3364	54.9719	4498.83	0.0271155	0.156263	0.173525	0.862239	0.999799	17.4464	25.8181	19.3699	19.4556	24.4095	16.0167	0.418062	0.600724
Aff1	Not cell cycle	6414.03	0.0724977	0.131538	0.551154	0.581528	0.916078	26.9521	25.3172	31.1101	25.6252	28.7734	29.0959	2527.96	0.00530186	0.160714	0.0329894	0.973683	0.999799	9.57874	12.4986	8.90875	10.0137	12.3392	7.69872	0.591444	0.539988
Aff2	Not cell cycle	1133.85	0.0805526	0.328643	0.245106	0.806374	0.970675	7.08417	9.36871	11.9061	9.50481	5.39324	13.3407	361.445	0.288933	0.349848	0.825882	0.408871	0.999799	3.17861	4.1523	1.76412	2.25343	3.89394	1.12506	0.602535	0.919647
Aff3	Not cell cycle	6412.91	-0.0129837	0.134093	-0.0968263	0.922864	0.991122	37.0855	35.3012	44.6196	41.2328	39.2349	44.4757	3052.16	-0.139113	0.12237	-1.13682	0.255613	0.999799	17.3413	17.8339	15.4264	16.4879	20.6302	17.3453	0.470801	0.159574
Aff4	Not cell cycle	15550.7	0.0553839	0.0896843	0.617543	0.536877	0.902052	53.2863	54.2976	54.6088	54.2429	54.5861	54.887	7737.22	0.202221	0.140666	1.4376	0.150548	0.999799	25.566	31.3997	23.3897	22.0919	27.8495	18.3277	0.568055	0.871586
Afg1l	Not cell cycle	363.576	-0.352275	0.463141	-0.760622	0.446883	0.860733	6.18381	3.75438	4.21715	4.63932	10.2051	4.29656	405.221	-0.182335	0.186222	-0.979126	0.327518	0.999799	6.11068	5.26295	4.86916	6.4485	6.35525	5.24654	0.13528	0.104044
Afg3l1	Not cell cycle	4169.11	-0.0964103	0.165547	-0.582374	0.560315	0.90981	33.9756	30.1543	43.7028	40.6979	37.954	43.2254	2994.18	0.012195	0.114571	0.106441	0.915233	0.999799	22.4703	27.4815	25.7223	23.9859	25.5982	23.2085	0.365625	0.559227
Afg3l2	Not cell cycle	4576.06	0.170173	0.144631	1.1766	0.239357	0.709983	48.7601	60.2687	63.0684	56.959	53.4766	51.6453	4895.67	-0.0588015	0.107895	-0.544989	0.585761	0.999799	53.0635	58.7093	52.9994	58.52	58.9396	49.6135	0.718198	0.343972
Afmid	Not cell cycle	424.476	-0.0624914	0.447646	-0.1396	0.888976	0.986576	6.32211	9.42534	5.40667	3.97813	10.5762	8.69729	768.573	0.613388	0.169868	3.61098	0.000305046	0.0214664	12.3338	18.1534	15.891	9.0071	9.93975	10.3244	0.406217	0.975328
Aftph	Not cell cycle	3132.92	-0.108559	0.170852	-0.635395	0.525171	0.899744	25.9977	34.6272	24.9895	33.301	27.7783	32.9816	2621.65	0.222778	0.132526	1.68101	0.0927606	0.915063	20.6218	27.4942	24.0045	20.2594	22.5107	17.5693	0.350008	0.884337
Aga	Not cell cycle	772.423	0.114895	0.264033	0.435154	0.663451	0.937554	32.5755	27.8566	33.5482	33.7819	25.6138	31.8798	972.474	-0.0863009	0.136891	-0.630434	0.528411	0.999799	34.5232	36.7012	33.7808	36.329	34.7846	37.4513	0.646145	0.270333
Agap1	Not cell cycle	5629.4	-0.234158	0.130803	-1.79016	0.073428	0.446442	25.7544	27.4635	31.7907	32.5601	33.1612	38.2166	2837.53	-0.0117758	0.128019	-0.0919847	0.92671	0.999799	9.14122	13.6867	10.2286	9.55356	11.7377	9.29265	0.214577	0.486419
Agap2	Not cell cycle	455.128	-0.0829372	0.480721	-0.172527	0.863023	0.980191	4.24503	1.82286	3.18096	2.63996	5.80805	1.93283	205.608	-0.0484241	0.244548	-0.198015	0.843034	0.999799	1.48164	1.51252	1.03975	1.46916	1.37874	1.18757	0.381922	0.376188
Agap3	Not cell cycle	4221.94	-0.010016	0.155607	-0.0643674	0.948678	0.991149	62.1223	65.0113	84.5932	78.8501	81.5095	75.6034	3217.28	-0.0752527	0.109952	-0.684414	0.493714	0.999799	35.9274	42.2008	38.4401	38.2326	39.4883	40.2084	0.475555	0.298853
Agbl2	Not cell cycle	301.343	-0.174436	0.47965	-0.363673	0.716102	0.95245	2.33724	3.30395	2.57772	2.02272	4.53196	3.9055	328.372	0.767837	0.286074	2.68405	0.00727362	0.223488	2.10971	5.07142	4.62721	2.45447	1.93003	1.93333	0.272823	0.981741
Agbl3	Not cell cycle	397.609	-0.103616	0.392375	-0.264073	0.791724	0.968364	11.7729	17.0376	6.72314	15.4556	5.04985	16.6078	756.258	0.208516	0.143843	1.4496	0.147169	0.999799	27.0247	28.8814	28.6607	25.5185	22.9785	29.9651	0.356194	0.877018
Agbl5	Not cell cycle	3949.66	0.0681025	0.144063	0.472726	0.636409	0.928095	55.541	54.4586	61.3965	54.0461	60.9032	52.9413	2189.61	-0.0190675	0.126002	-0.151327	0.879718	0.999799	22.6911	29.2664	22.7893	24.2883	26.2223	21.6387	0.585182	0.463785
Ager	Not cell cycle	52.1538	0.0966661	1.0191	0.0948542	0.924431	0.991122	1.55801	3.47543	0.939355	1.20808	3.70008	1.17854	155.988	-0.292802	0.274987	-1.06478	0.286974	0.999799	3.92368	5.93707	4.06349	4.92488	5.02055	6.34366	0.623133	0.0425532
Agfg2	Not cell cycle	1078.02	0.321028	0.253398	1.26689	0.205194	0.666759	15.8376	18.6764	15.9385	17.0924	10.6427	15.0287	1350.06	0.0190926	0.144764	0.131888	0.895073	0.999799	19.2453	17.0677	15.8475	15.1959	18.9515	16.1703	0.854082	0.57892
Aggf1	Not cell cycle	3172.72	0.0377687	0.172699	0.218696	0.826887	0.973926	35.8247	35.364	34.8237	41.2249	28.5955	39.6482	2724.31	-0.00417085	0.135788	-0.0307159	0.975496	0.999799	33.4873	30.1991	25.6795	28.9517	32.1875	26.4445	0.543081	0.508978
Agk	Not cell cycle	1462.38	-0.0956059	0.223258	-0.428231	0.668483	0.939808	19.8179	22.9002	22.317	25.1457	19.0392	29.1006	2215.59	-0.0454793	0.127368	-0.35707	0.721039	0.999799	28.5381	33.7786	32.7254	32.5531	35.5993	27.61	0.367059	0.38577
Agl	Not cell cycle	3456.38	-0.244747	0.168618	-1.45148	0.146646	0.587338	15.0814	15.4443	18.063	23.4031	20.3898	18.3101	2067.32	-0.0298706	0.130075	-0.229641	0.818371	0.999799	8.48101	9.71166	7.86352	9.29311	9.63017	7.3144	0.206805	0.429908
Ago1	Not cell cycle	9547.63	-0.0811576	0.124432	-0.652226	0.514255	0.894426	42.7137	44.1927	50.1297	50.7212	56.2002	45.6513	3237.54	-0.0237488	0.137935	-0.172174	0.863301	0.999799	14.5332	17.6159	13.3883	14.4772	18.0238	12.5308	0.384563	0.449676
Ago2	Not cell cycle	12318.6	0.0181324	0.134378	0.134935	0.892663	0.987585	29.2075	31.685	33.7179	38.8036	26.849	32.6201	5194.78	-0.134438	0.168044	-0.800018	0.4237	0.999799	12.5592	13.4968	9.80785	12.0275	16.7743	9.70933	0.515542	0.166214
Ago3	Not cell cycle	1456.65	-0.0342111	0.236811	-0.144466	0.885133	0.986404	2.35807	3.19408	3.92037	3.67978	2.85446	3.59598	2188.31	0.380062	0.175531	2.16522	0.030371	0.54128	3.8116	6.61213	4.84402	3.76586	4.54861	3.10823	0.443338	0.947035
Ago4	Not cell cycle	1182.83	0.0606096	0.219153	0.276563	0.782116	0.965786	5.94962	6.90245	6.62361	6.466	7.34463	5.8142	629.549	0.645361	0.194673	3.31511	0.000916086	0.0503407	2.84678	5.01064	3.99044	2.58493	2.53301	2.22263	0.575373	0.976762
Agpat1	Not cell cycle	7755.26	-0.130179	0.161482	-0.806149	0.420157	0.846634	149.765	142.795	173.068	144.413	221.308	173.574	3536.18	0.0742461	0.133392	0.556599	0.577801	0.999799	57.1664	75.3844	70.8208	62.2605	57.9626	67.9246	0.32262	0.709371
Agpat2	Not cell cycle	1170.24	-0.103602	0.228931	-0.452547	0.650875	0.934259	31.0874	28.0078	39.4249	36.9643	37.9548	37.2815	1108.02	0.0244702	0.163003	0.150122	0.880669	0.999799	33.0681	29.7853	34.9442	31.9216	27.5654	33.8311	0.35627	0.594613
Agpat4	Not cell cycle	946.726	0.457729	0.277669	1.64847	0.0992563	0.509185	17.1067	21.6454	26.831	16.7374	19.9887	13.7738	510.716	-0.129446	0.173477	-0.746186	0.455555	0.999799	10.5248	9.7459	9.69396	9.22244	11.6375	11.1262	0.912328	0.175041
Agpat5	Not cell cycle	2928.89	0.0426314	0.179555	0.237428	0.812325	0.971853	41.0904	37.1663	33.6462	40.4105	30.8465	41.1635	2486.24	0.232714	0.134619	1.72868	0.0838662	0.872504	26.8245	35.4049	29.1408	28.1073	25.7333	22.0964	0.54874	0.890222
Agps	Not cell cycle	5068.59	-0.466546	0.165144	-2.82508	0.00472683	0.0963836	37.4994	29.869	21.0162	37.2568	48.8373	42.3487	3811.67	0.0676061	0.119603	0.565252	0.571902	0.999799	17.8855	18.3811	16.8945	15.8429	19.1187	13.9279	0.0871435	0.69579
Agrn	Not cell cycle	15368.6	0.062034	0.104379	0.594318	0.5523	0.90729	82.6512	83.3696	97.3281	95.2298	93.8067	89.8965	10532.5	-0.0578523	0.140881	-0.410647	0.681331	0.999799	49.9467	62.6261	45.8523	50.921	65.1336	43.7121	0.576882	0.347895
Agrp	Not cell cycle	25.9437	-1.87154	1.3335	-1.40348	0.160472	0.603837	1.12823	0.798297	0.843959	2.4258	7.18495	1.02628	29.201	0.113561	0.55141	0.205946	0.836833	0.999799	2.92154	2.55793	2.05896	1.66469	3.10987	1.68435	0.0032443	0.77818
Agt	Not cell cycle	234.636	0.789803	0.438634	1.8006	0.0717667	0.443401	6.27433	6.07001	6.92848	4.53791	3.9861	3.30789	130.579	-0.339144	0.276301	-1.22744	0.219656	0.999799	2.67434	2.28603	2.35376	3.11356	2.69383	3.19179	0.96884	0.0325185
Agtpbp1	Not cell cycle	2495.76	-0.554898	0.168314	-3.29681	0.000977891	0.0329632	19.495	21.8651	17.0697	27.3421	24.7982	30.1235	1452	0.0726643	0.15245	0.476643	0.633617	0.999799	11.1906	11.2788	9.07769	8.67593	12.8812	5.92879	0.0639052	0.706277
Agtr1a	Not cell cycle	753.353	0.320897	0.381985	0.840077	0.400865	0.837463	12.9141	19.3746	11.5559	12.4034	18.0598	6.56074	520.855	-0.0687243	0.229249	-0.29978	0.764345	0.999799	11.4035	7.33204	6.78172	9.34405	7.73628	9.10973	0.853931	0.315301
Agtr2	Not cell cycle	1017.38	0.1653	0.26862	0.615369	0.538311	0.902998	12.2481	12.5759	11.3375	9.52152	14.857	9.36057	1262.88	0.112726	0.236742	0.476153	0.633965	0.999799	17.3361	11.661	11.0943	10.7667	9.42549	15.8967	0.71171	0.777426
Agtrap	Not cell cycle	1236.48	0.406648	0.219364	1.85375	0.0637743	0.417415	13.1682	12.0192	15.0581	11.9794	9.25292	10.8516	1234.82	-0.0836621	0.134085	-0.623947	0.532662	0.999799	10.8083	11.9974	10.232	10.8263	11.0627	11.971	0.896107	0.276596
Ahctf1	Not cell cycle	6780.85	-0.360333	0.18065	-1.99465	0.0460814	0.362643	22.5621	23.706	24.2717	39.6377	21.8713	33.784	5405.85	0.0503216	0.149043	0.337632	0.73564	0.999799	19.7134	23.8557	19.3302	19.2756	25.0165	15.2996	0.1303	0.657915
Ahcy	Not cell cycle	6263.09	0.139861	0.470252	0.297417	0.766148	0.961419	131.328	79.7013	87.3743	95.1159	50.021	140.833	7079.68	-0.149423	0.121576	-1.22905	0.219053	0.999799	97.2157	99.0601	107.205	111.088	103.997	112.12	0.678738	0.143806
Ahcyl1	Not cell cycle	9036.34	0.0176535	0.142059	0.124269	0.901102	0.988799	85.2542	88.3593	82.8329	80.9941	106.854	78.1945	5985.58	0.170492	0.119633	1.42512	0.154121	0.999799	50.6148	66.9253	53.6131	50.2576	54.3168	43.4755	0.514184	0.845481
Ahcyl2	Not cell cycle	5034.1	-0.148774	0.155467	-0.956952	0.338591	0.799066	53.8398	50.5236	39.5546	41.3918	53.6014	49.2419	2036.23	0.315299	0.129008	2.44402	0.0145246	0.349879	13.1521	17.3342	14.9218	12.0749	13.0666	10.3377	0.301343	0.929078
Ahdc1	Not cell cycle	9486.96	0.243618	0.123066	1.97958	0.0477505	0.369947	54.9055	64.3663	69.6549	59.5675	56.4759	52.4554	3835	-0.157854	0.123168	-1.28161	0.19998	0.999799	21.4165	24.3442	18.8817	22.08	26.7375	21.0899	0.793195	0.131432
Ahnak	Not cell cycle	11385.9	0.107046	0.156374	0.684555	0.493625	0.884162	20.2605	20.3181	29.7964	26.1014	17.0802	25.3709	8115.32	0.0685195	0.152303	0.449889	0.652791	0.999799	15.5559	19.1219	12.6228	16.0062	16.157	11.1563	0.637392	0.698053
Ahnak2	Not cell cycle	125.672	-0.108714	0.684155	-0.158902	0.873746	0.98295	1.99222	2.3828	0.664857	2.25035	1.94827	1.57672	137.086	-0.290532	0.360359	-0.806229	0.420111	0.999799	1.34338	1.92457	1.58162	1.89375	1.06274	2.72085	0.349781	0.0433831
Ahr	Not cell cycle	1220.98	0.121772	0.236711	0.514432	0.60695	0.920284	8.51157	9.43459	6.29285	7.59186	8.22591	7.65363	554.74	-0.0652513	0.159868	-0.408156	0.683159	0.999799	3.07942	3.42652	3.26948	3.37398	3.78004	2.85371	0.655727	0.326317
Ahsa1	Not cell cycle	4694.29	-0.124939	0.139332	-0.896702	0.369878	0.819532	128.489	150.69	165.716	167.957	171.248	171.219	6588.88	-0.188304	0.118068	-1.59487	0.110741	0.976672	189.973	178.934	186.932	223.019	209.32	185.78	0.329636	0.0992908
Ahsa2	Not cell cycle	4703.86	-0.292482	0.141224	-2.07106	0.0383534	0.332187	50.4854	47.1033	55.4379	63.5652	74.0842	59.2817	5313.76	-0.093451	0.147427	-0.63388	0.526159	0.999799	51.055	52.7179	59.879	64.235	51.0315	55.9446	0.171571	0.253131
AI314180	Not cell cycle	12082.7	0.0572323	0.144877	0.39504	0.692814	0.946273	66.046	57.8648	58.6761	64.5802	47.867	71.3036	7806.81	0.0989335	0.146977	0.673121	0.500871	0.999799	34.0371	44.0147	34.7841	35.65	41.6694	25.9317	0.570394	0.753961
AI413582	Not cell cycle	72.7795	-0.36512	0.81185	-0.449738	0.652899	0.934401	2.82097	5.39216	4.69747	8.42388	3.28458	5.94758	173.309	-0.210721	0.272918	-0.772101	0.440055	0.999799	11.5326	8.13528	11.8783	11.9246	10.7225	12.9822	0.127509	0.0818621
AI429214	Not cell cycle	423.925	-0.391597	0.452419	-0.865563	0.38673	0.830037	5.08472	10.7271	6.49348	8.27823	15.7653	6.69749	201.835	-0.00803814	0.229955	-0.0349553	0.972115	0.999799	4.12783	4.43098	3.30776	3.50915	4.17843	3.95867	0.116418	0.497208
AI464131	Not cell cycle	458.894	0.571286	0.344848	1.65663	0.097594	0.505714	5.78214	4.87551	4.09639	2.90159	3.4711	4.12219	269.892	-0.346095	0.211373	-1.63736	0.101555	0.95152	1.88201	2.14268	2.11312	2.1311	2.67177	2.78223	0.942055	0.0314622
AI467606	Not cell cycle	184.186	-0.476831	0.620439	-0.768538	0.442168	0.857008	2.37059	2.18544	5.83808	4.23179	17.0429	3.54214	119.617	0.229058	0.288182	0.794835	0.426709	0.999799	2.22187	3.87105	2.93096	2.28703	2.37123	2.35144	0.0836729	0.887958
AI481877	Not cell cycle	2392.05	1.06006	0.27807	3.81219	0.000137739	0.00804673	30.7529	27.85	13.0628	10.248	13.2989	12.7764	529.498	2.91653	0.625102	4.66568	3.07593e-06	0.000567063	2.54122	12.7788	4.9517	1.02348	0.757589	0.769749	0.983099	0.998944
AI597479	Not cell cycle	2229.36	-0.337039	0.187235	-1.80009	0.0718467	0.443401	20.7459	21.0444	20.9077	25.4829	33.2133	24.1877	2199.85	0.0574773	0.136442	0.421258	0.673567	0.999799	23.2638	23.2294	20.6418	22.2157	24.2278	16.9101	0.144107	0.675041
AI606181	Not cell cycle	597.158	-0.523325	0.276935	-1.8897	0.0587981	0.403029	6.51617	6.77989	6.84071	10.813	10.0399	9.57711	520.896	-0.0253399	0.239911	-0.105622	0.915882	0.999799	4.91648	6.54617	8.45519	6.0859	5.65494	7.96698	0.0718274	0.444998
AI661453	Not cell cycle	481.829	0.158056	0.406844	0.388494	0.697651	0.946285	3.0965	3.09245	5.89144	3.42189	5.20526	2.85272	406.894	-0.137204	0.19546	-0.701954	0.482708	0.999799	3.9118	3.09359	5.01418	5.55724	3.55644	4.7756	0.702052	0.162592
AI837181	Not cell cycle	2127.09	0.453464	0.194074	2.33656	0.0194622	0.22952	82.272	74.6166	78.4518	71.2839	47.208	64.0706	1634.36	-0.0192809	0.171861	-0.112189	0.910674	0.999799	47.2302	48.8893	44.59	46.3678	36.3713	54.6315	0.911121	0.463256
AI846148	Not cell cycle	1471.22	0.117065	0.200011	0.585291	0.558352	0.90856	19.4707	18.3512	17.7821	17.4854	20.4768	16.3615	1848.9	-0.0823983	0.147964	-0.556879	0.57761	0.999799	18.3734	23.6797	21.3829	21.7229	19.3464	23.7056	0.648559	0.280821
AI854703	Not cell cycle	114.097	-0.283027	0.661203	-0.428048	0.668616	0.939858	0.700744	1.66078	1.02445	1.37427	1.26454	1.73879	147.716	-0.541957	0.317633	-1.70624	0.0879639	0.892391	1.12704	1.06159	1.60125	2.38446	1.3951	1.5435	0.177758	0.0139581
AI987944	Not cell cycle	365.433	-0.589602	0.367956	-1.60237	0.109073	0.532426	5.35357	6.29933	6.77889	11.9789	9.78856	8.29705	745.371	-0.0073075	0.143441	-0.0509442	0.95937	0.999799	11.6824	14.3977	11.0189	12.4321	13.3142	11.0015	0.0562849	0.499623
Aida	Not cell cycle	3055.55	-0.23166	0.150816	-1.53605	0.124527	0.557542	49.8419	44.7939	49.4998	68.3504	58.6033	62.1208	4278.51	0.0955459	0.115279	0.828822	0.407205	0.999799	66.1071	66.5149	65.0195	66.9933	60.8668	53.8212	0.217142	0.748227
Aif1l	Not cell cycle	1244.12	-0.80751	0.239925	-3.36569	0.000763538	0.0273673	36.5999	22.8659	56.0327	62.5895	56.3253	83.0313	1212.42	-0.014196	0.161798	-0.0877392	0.930084	0.999799	17.6478	17.4553	17.3465	17.6745	24.0338	12.4691	0.0296514	0.479176
Aifm1	Not cell cycle	5012.11	0.320679	0.155843	2.0577	0.0396186	0.336635	91.7836	94.3243	92.7081	86.0178	61.7783	88.4051	3817.01	-0.0133203	0.134867	-0.0987667	0.921323	0.999799	52.8007	75.0272	59.1211	65.6404	65.0497	52.6495	0.853705	0.481138
Aifm2	Not cell cycle	1263.24	-0.0872437	0.248048	-0.351722	0.725047	0.953889	26.6553	26.8526	28.7538	27.8632	31.3847	24.1855	1837.29	-0.0657391	0.118502	-0.554751	0.579065	0.999799	30.7168	30.506	24.6397	29.701	30.3438	26.9312	0.376188	0.324506
Aifm3	Not cell cycle	420.556	-0.481579	0.51826	-0.929222	0.352774	0.80769	2.46966	6.97128	8.16255	7.54523	4.59138	12.353	407.785	0.358956	0.241581	1.48586	0.137316	0.999799	4.22165	9.09825	7.63919	5.04497	5.36616	5.57673	0.082013	0.941452
Aig1	Not cell cycle	367.301	-0.3072	0.407319	-0.754201	0.450729	0.863555	8.81068	12.8226	9.39546	13.1894	8.09628	14.3013	404.356	-0.107012	0.196264	-0.545244	0.585585	0.999799	10.2895	9.09017	11.3783	11.8743	10.2861	11.5881	0.162592	0.220009
Aim2	Not cell cycle	107.457	-0.135939	0.690188	-0.196959	0.84386	0.977034	1.12949	1.8497	1.97287	1.20106	1.76528	2.17701	208.654	-0.190875	0.237172	-0.804797	0.420937	0.999799	2.16104	3.14023	3.40314	2.98327	3.39413	3.37481	0.315829	0.0970273
Aimp1	Not cell cycle	2374.05	0.337154	0.187133	1.80168	0.0715955	0.443401	104.142	99.9651	115.226	93.998	71.2451	102.654	3541.47	-0.0605664	0.112135	-0.540122	0.589113	0.999799	131.981	132.098	129.062	128.894	136.171	135.016	0.86389	0.338464
Aimp2	Not cell cycle	745.615	0.736167	0.315777	2.33129	0.0197381	0.231113	32.152	43.0254	31.0668	24.8184	15.0736	28.7631	1685.11	0.103529	0.136694	0.757376	0.448825	0.999799	57.1247	69.1836	71.7921	61.3049	58.0568	58.5411	0.964464	0.761959
Aip	Not cell cycle	1257.75	0.571856	0.240624	2.37655	0.0174754	0.21766	54.4839	58.5511	41.986	32.3209	38.9345	42.9019	2653.88	0.0802529	0.126343	0.635199	0.525299	0.999799	91.4616	89.0579	90.8015	85.1231	78.5973	87.9013	0.942131	0.720688
Ajap1	Not cell cycle	314.883	0.900252	0.446711	2.01529	0.0438741	0.354553	4.01999	4.92713	6.64533	3.82245	3.20815	1.85194	190.086	-0.198892	0.280985	-0.707838	0.479046	0.999799	2.84357	1.95001	1.65192	2.08821	2.91132	2.25998	0.975856	0.0903878
Ajuba	Not cell cycle	3190.89	-0.402222	0.153174	-2.62592	0.00864148	0.143002	27.6917	30.3291	33.136	44.6303	38.6787	44.5808	2571	-0.0777201	0.110736	-0.701848	0.482774	0.999799	26.7302	27.829	24.6448	26.4502	28.0808	26.4937	0.111589	0.291308
Ak1	Not cell cycle	497.496	0.00708408	0.321122	0.0220604	0.9824	0.996908	12.0267	9.32524	9.47073	11.2313	12.1098	9.41274	476.239	-0.108097	0.193029	-0.560004	0.575477	0.999799	9.92052	7.9415	8.15797	7.68146	10.509	9.33941	0.498944	0.217896
Ak2	Not cell cycle	3075.79	0.0647509	0.182232	0.355322	0.722349	0.953525	65.5257	93.675	76.0793	90.0314	65.8642	78.8366	5090.14	-0.00994843	0.124412	-0.0799636	0.936266	0.999799	135.796	122.096	115.75	125.807	121.51	113.501	0.581032	0.491474
Ak3	Not cell cycle	4265.44	0.142438	0.13901	1.02466	0.305524	0.770427	65.7458	56.8991	57.4965	60.9709	52.8223	57.8006	3015.14	-0.0669816	0.141234	-0.474258	0.635316	0.999799	43.3036	36.5828	31.3035	38.8968	38.8164	35.9732	0.682058	0.320054
Ak4	Not cell cycle	2074.04	-0.374017	0.253419	-1.47588	0.139975	0.579632	17.1007	11.4535	17.6007	22.26	14.1631	26.6865	1285.13	0.0449769	0.143577	0.313261	0.754083	0.999799	9.6454	12.5592	9.94704	11.3415	10.1996	8.73165	0.123661	0.646522
Ak5	Not cell cycle	410.134	0.235633	0.411266	0.572945	0.566682	0.911739	6.21135	5.24855	3.34476	4.78699	5.53136	2.9831	311.481	-0.066546	0.191292	-0.347876	0.727933	0.999799	3.43131	3.25156	3.12414	3.08714	3.47631	3.46409	0.785197	0.321412
Ak7	Not cell cycle	764.511	0.206408	0.286957	0.7193	0.471956	0.872972	9.49501	7.87867	11.3796	8.2189	10.5812	7.53032	726.89	-0.128932	0.164136	-0.78552	0.432149	0.999799	8.79963	7.37246	7.23501	8.8819	7.95126	8.21072	0.756225	0.175947
Akap1	Not cell cycle	4838.46	-0.200477	0.145645	-1.37648	0.168673	0.615457	45.07	44.6423	50.7512	63.3773	51.9313	56.2978	2601.8	-0.191196	0.158069	-1.20957	0.226443	0.999799	19.2528	27.8805	23.4834	25.5791	31.88	21.0128	0.246114	0.096801
Akap10	Not cell cycle	1877.65	-0.294022	0.190031	-1.54724	0.121806	0.55298	18.9668	16.3381	14.3057	19.1631	23.4162	20.6268	1330.11	0.142467	0.160163	0.889513	0.373728	0.999799	11.1069	14.2561	12.0001	10.8358	13.7528	8.60592	0.169911	0.816961
Akap11	Not cell cycle	11424.1	-0.126818	0.117548	-1.07885	0.280653	0.748059	42.3559	38.3494	38.3605	49.3474	40.1446	46.9543	10390.6	0.239641	0.162864	1.47142	0.141178	0.999799	31.6096	46.2446	37.8847	31.4953	40.4618	24.1103	0.327222	0.894221
Akap12	Not cell cycle	7586.56	0.26767	0.131968	2.02829	0.0425303	0.349438	46.4663	49.3167	47.4161	40.5797	47.8563	36.0402	3218.76	-0.121006	0.147331	-0.82132	0.411464	0.999799	17.2974	20.5496	13.8683	16.0102	19.9815	18.7611	0.813641	0.191188
Akap17b	Not cell cycle	1036.99	-0.352396	0.271022	-1.30025	0.193516	0.653788	5.16081	4.47525	6.37172	8.16062	5.12873	8.12702	1293.51	-0.069485	0.145831	-0.476476	0.633735	0.999799	6.26068	7.81826	6.36891	7.9417	7.29586	5.70186	0.135204	0.313415
Akap2	Not cell cycle	4721.2	-0.0467793	0.188264	-0.248478	0.803765	0.97031	24.8502	22.6036	26.2864	21.8301	34.8024	23.0692	1622.71	0.00676607	0.1608	0.0420774	0.966437	0.999799	8.917	8.6305	6.60089	7.81817	9.33909	6.36619	0.426513	0.543836
Akap5	Not cell cycle	720.076	-0.0245547	0.294859	-0.0832759	0.933632	0.991122	3.13427	4.26525	4.84256	5.39649	4.38819	3.6963	736.34	0.0134957	0.192154	0.0702338	0.944008	0.999799	3.84599	4.1285	2.97375	3.3743	4.87092	2.69034	0.455636	0.562698
Akap7	Not cell cycle	1508.82	0.170838	0.225733	0.756813	0.449162	0.862454	33.5952	37.1762	36.3891	36.8797	39.7968	33.801	1599.64	0.0295582	0.134591	0.219615	0.826171	0.999799	29.8479	26.8145	23.9504	26.6757	25.8899	24.4412	0.719179	0.606383
Akap8	Not cell cycle	4808.46	0.0324892	0.148412	0.218913	0.826718	0.973926	43.8383	51.8789	48.7436	49.4753	56.1168	42.9938	8569.22	0.136199	0.119128	1.1433	0.252914	0.999799	75.2409	98.336	79.3642	76.9579	82.5228	64.7733	0.534933	0.809567
Akap8l	Not cell cycle	2010.44	-0.229468	0.200056	-1.14702	0.251374	0.720419	32.3958	33.5456	36.7912	45.4454	49.2792	33.5241	4405.64	-0.021272	0.107583	-0.197726	0.843259	0.999799	76.4748	88.7469	77.8615	81.5472	86.1724	72.3764	0.219405	0.457296
Akap9	Not cell cycle	7071.47	-0.0695485	0.120994	-0.574811	0.565419	0.91083	17.3197	17.3687	18.6786	21.5029	19.8895	17.6091	7458.19	0.0764098	0.170764	0.447459	0.654544	0.999799	16.462	23.5476	15.7632	18.1379	21.1367	12.3876	0.397842	0.713068
Akip1	Not cell cycle	281.802	0.378932	0.426815	0.887814	0.374641	0.822207	13.6438	14.9254	14.9178	10.3291	9.19257	15.833	572.863	0.00378094	0.173401	0.0218046	0.982604	0.999799	27.4602	27.3246	23.4111	24.4381	23.156	28.0922	0.883582	0.534782
Akirin1	Not cell cycle	5063.75	-0.243738	0.126998	-1.91923	0.0549556	0.392049	52.8594	59.4828	57.6453	74.0334	72.2976	64.9866	3800.98	-0.0633265	0.114442	-0.553348	0.580025	0.999799	44.0461	43.3732	41.3327	47.1812	44.9013	39.4276	0.207937	0.331221
Akna	Not cell cycle	663.953	-0.0206972	0.304633	-0.0679414	0.945832	0.991122	3.90137	4.33256	5.66297	4.61154	5.99825	4.317	576.64	-0.0366768	0.153734	-0.238572	0.811437	0.999799	3.86693	4.33421	3.57431	3.63903	4.14496	3.90504	0.461521	0.410819
Akr1a1	Not cell cycle	20933.5	0.148572	0.0932853	1.59266	0.111236	0.535929	668.276	690.488	629.246	618.812	627.681	651.042	19582.8	-0.0389122	0.12979	-0.299808	0.764324	0.999799	640.462	563.967	516.223	576.55	538.738	598.004	0.689679	0.404255
Akr1b10	Not cell cycle	925.676	0.361624	0.256738	1.40853	0.158974	0.602344	36.9061	44.9271	42.6239	32.0626	33.4393	31.4552	1544.36	-0.223913	0.149964	-1.49312	0.135407	0.999799	50.1421	41.6464	39.4115	53.8576	45.1839	47.1286	0.876188	0.0731855
Akr1b3	Not cell cycle	3818.71	0.347367	0.196018	1.77212	0.0763748	0.453362	146.347	130.113	135.642	123.628	79.4436	138.902	5575.17	-0.00369461	0.119992	-0.0307904	0.975437	0.999799	181.016	170.704	152.588	177.016	163.963	150.745	0.869021	0.510789
Akr1b7	Not cell cycle	87.0854	1.53269	1.19744	1.27997	0.200555	0.661586	3.00476	8.22819	1.82777	1.43673	0	3.31671	132.8	-0.060145	0.325848	-0.18458	0.853558	0.999799	5.50232	4.17466	2.8881	4.82337	3.33923	4.59163	0.993059	0.339897
Akr1b8	Not cell cycle	2463.24	0.0577142	0.235068	0.245522	0.806053	0.970675	62.7536	79.0584	92.3022	60.5183	105.743	71.391	2529.88	-0.0998997	0.154014	-0.648639	0.516571	0.999799	87.6664	69.8164	62.9466	82.7906	73.088	74.545	0.571073	0.236834
Akr1c13	Not cell cycle	248.138	0.788985	0.592647	1.33129	0.183094	0.637605	10.7958	5.41384	15.7204	10.7868	5.76715	2.96644	130.231	0.0384863	0.42564	0.0904198	0.927954	0.999799	7.45341	2.53319	2.49542	3.17205	4.17261	4.707	0.968764	0.630979
Akr1c14	Not cell cycle	2365.99	-0.0228625	0.219917	-0.10396	0.917201	0.990572	44.5379	30.8284	27.8626	33.3981	42.6466	33.4834	2285.22	0.153847	0.166878	0.921909	0.356576	0.999799	37.546	30.5243	25.659	30.4137	30.0126	21.6458	0.458428	0.829636
Akr1c18	Not cell cycle	39.8201	0.72141	1.82593	0.395092	0.692775	0.946273	3.22928	0	2.59196	0.356017	0	3.57358	67.5941	0.115487	0.41249	0.279974	0.779497	0.999799	3.19075	2.46073	1.70585	2.90043	1.72282	1.88793	0.962804	0.780896
Akr1c19	Not cell cycle	136.669	-0.0941854	1.02437	-0.091945	0.926742	0.991122	3.41412	0.0179428	2.30444	1.775	2.58568	2.0749	130.551	-0.339249	0.335222	-1.01201	0.311531	0.999799	2.92738	1.75181	1.48901	2.13841	1.65946	3.46399	0.368794	0.0323676
Akr1cl	Not cell cycle	5937.65	-0.471599	0.205701	-2.29265	0.0218682	0.244203	137.4	103.759	117.665	139.848	144.789	243.31	5280.09	-0.104837	0.147168	-0.712364	0.476239	0.999799	87.125	131.007	122.721	121.16	117.411	118.294	0.0854836	0.226045
Akr1e1	Not cell cycle	755.828	0.118968	0.286746	0.414891	0.678222	0.942044	6.32064	9.27781	9.60696	8.43667	7.19573	9.17799	1650.17	-0.060805	0.15268	-0.398251	0.690445	0.999799	18.6926	14.9638	13.7887	16.4288	17.6948	14.4945	0.651577	0.338087
Akr7a5	Not cell cycle	2093.02	0.176629	0.172792	1.02221	0.306682	0.772044	78.5852	74.1602	85.4718	83.1933	67.7381	73.0886	2826.9	-0.149073	0.141047	-1.0569	0.290557	0.999799	94.1265	95.7185	92.8578	102.475	87.4468	112.651	0.72529	0.144032
Akt1	Not cell cycle	25148.1	0.0996805	0.116421	0.856204	0.391885	0.832667	355.945	344.722	426.462	354.227	407.864	348.565	10410.3	-0.0765857	0.118121	-0.648369	0.516746	0.999799	149.927	151.693	131.498	143.181	142.547	156.22	0.627433	0.294628
Akt1s1	Not cell cycle	4570.4	0.210822	0.146749	1.43662	0.150827	0.591912	136.472	124.347	164.477	134.379	134.8	120.117	3464.85	-0.0892323	0.148753	-0.599869	0.548593	0.999799	91.9441	88.5351	84.9163	89.2615	75.7877	104.46	0.761053	0.262713
Akt2	Not cell cycle	7324.02	0.0594853	0.129498	0.459354	0.64598	0.931437	84.8397	95.75	104.344	92.5363	105.458	86.601	7008.28	-0.0120977	0.11622	-0.104094	0.917095	0.999799	87.8744	88.2288	75.9518	77.0218	80.6779	85.1651	0.574091	0.485438
Akt3	Not cell cycle	4676.45	-0.182503	0.156794	-1.16397	0.244437	0.713301	47.0241	43.4407	27.684	37.5137	41.026	50.5162	2447.29	0.218266	0.143306	1.52308	0.127738	0.999799	16.6263	22.3404	17.4821	15.317	18.8817	13.1396	0.263769	0.881545
Aktip	Not cell cycle	1341.07	0.00334872	0.277768	0.0120558	0.990381	0.998288	28.4049	26.0904	26.3683	31.5646	19.7041	35.611	1943.82	0.01341	0.114207	0.117419	0.906528	0.999799	39.7323	40.5676	34.5084	36.3135	40.4341	33.1681	0.49404	0.562623
AL607105.1	Not cell cycle	14.0924	2.22653	1.89912	1.1724	0.241036	0.710258	2.93367	0.946846	3.58627	0.709076	0	1.02531	21.8326	-0.0574968	0.72482	-0.0793256	0.936774	0.999799	1.31612	3.17991	2.31498	3.89679	0.892196	2.01016	0.997586	0.348951
Alad	Not cell cycle	12395.7	0.492126	0.190182	2.58766	0.009663	0.154157	628.511	362.618	563.389	339.998	348.592	485.496	3477.27	-0.155289	0.139541	-1.11285	0.265771	0.999799	122.477	115.548	131.462	125.465	125.241	147.485	0.922967	0.134978
Alas1	Not cell cycle	4563.44	0.17907	0.154685	1.15764	0.247012	0.715917	74.4984	90.5048	84.5123	92.2239	68.561	73.3406	2093.65	0.0651035	0.133851	0.486386	0.626694	0.999799	33.1717	35.8845	33.0729	35.4324	28.4862	29.481	0.727705	0.691489
Alas2	Not cell cycle	4307.62	0.756646	0.167163	4.52639	6.00009e-06	0.000698564	95.7108	127.41	96.8601	60.019	75.4804	68.7106	3255.53	-0.0882253	0.386729	-0.228132	0.819544	0.999799	81.5489	50.9508	56.5862	44.0347	100.812	54.3823	0.965897	0.264826
Alcam	Not cell cycle	6693.19	0.195323	0.175051	1.11581	0.264505	0.733947	104.685	95.5055	70.4867	81.2801	84.0065	57.679	7125.81	0.0366198	0.169206	0.216422	0.828659	0.999799	58.1053	44.4346	31.3806	39.8487	52.4349	37.3536	0.745888	0.625245
Aldh16a1	Not cell cycle	1961.41	0.098741	0.215748	0.457668	0.647191	0.932118	30.8332	26.0725	33.4544	29.656	21.7267	36.0072	1759.67	-0.0127813	0.140951	-0.0906788	0.927748	0.999799	19.1336	24.9353	24.1764	20.8379	22.4069	22.5611	0.625547	0.483175
Aldh18a1	Not cell cycle	3824.41	-0.103157	0.1571	-0.656635	0.511416	0.893297	36.0526	38.2623	38.6564	42.4934	49.8391	36.729	1789.1	-0.138418	0.128426	-1.0778	0.281122	0.999799	17.8862	18.1483	16.3398	19.8629	17.6094	18.8164	0.356873	0.161008
Aldh1a1	Not cell cycle	19580.9	-0.21153	0.129848	-1.62905	0.103302	0.519073	377.01	360.993	293.305	368.551	447.482	440.717	15519.4	-0.0311809	0.130791	-0.238402	0.811569	0.999799	287.757	294.43	264.374	322.633	246.104	271.869	0.236231	0.425079
Aldh1a2	Not cell cycle	7402.46	0.211005	0.13768	1.53258	0.12538	0.559	152.081	141.2	118.203	133.15	111.347	131.089	7324.58	-0.0716756	0.115955	-0.618131	0.536489	0.999799	126.734	114.528	110.077	120.042	121.241	118.674	0.761204	0.307303
Aldh1a3	Not cell cycle	719.021	0.569158	0.34367	1.65612	0.0976985	0.505839	11.1061	5.35318	12.9811	8.6373	6.26262	6.989	608.482	0.0275328	0.251611	0.109426	0.912864	0.999799	10.2238	6.48118	4.77911	8.18116	6.80405	5.58026	0.941225	0.60163
Aldh1a7	Not cell cycle	1624.5	0.0758169	0.252035	0.300819	0.763552	0.961419	23.274	40.4869	28.2835	34.4889	33.3843	24.1669	2602.89	-0.0220256	0.166213	-0.132514	0.894577	0.999799	58.4714	40.9228	40.6767	47.7076	46.6857	45.0694	0.595443	0.454882
Aldh1b1	Not cell cycle	11114.3	-0.0331886	0.190191	-0.174502	0.861471	0.979538	158.635	166.227	242.795	182.121	166.838	266.251	5871.09	-0.0828771	0.10524	-0.787505	0.430987	0.999799	90.5654	106.031	89.2279	99.2794	98.1022	95.9581	0.444847	0.279463
Aldh1l1	Not cell cycle	386.094	-0.102368	0.363951	-0.28127	0.778504	0.965213	4.10824	2.7138	3.5182	4.84087	4.59529	3.56001	201.366	-0.305647	0.288866	-1.05809	0.290013	0.999799	2.55497	2.53442	1.34866	2.86164	2.03218	2.64862	0.357703	0.0385544
Aldh2	Not cell cycle	20885	0.187593	0.101608	1.84624	0.0648578	0.420544	351.868	380.719	434.047	348.064	384.901	342.354	10484.4	-0.0741429	0.128155	-0.578539	0.5629	0.999799	183.476	178.457	146.158	169.427	168.368	178.226	0.736759	0.301343
Aldh3a2	Not cell cycle	2875.52	0.0791745	0.153046	0.517325	0.604929	0.920284	33.3493	39.253	34.8676	37.107	33.1016	37.2551	2764.35	-0.070867	0.123854	-0.57218	0.5672	0.999799	34.4267	32.8543	28.8148	35.0069	34.3422	29.2107	0.600649	0.309416
Aldh3b1	Not cell cycle	653.202	0.0606827	0.346539	0.175111	0.860993	0.979522	9.19191	15.1755	20.7613	14.4041	16.0793	15.4342	1105.15	-0.13045	0.124754	-1.04566	0.295719	0.999799	22.0794	24.1982	22.4068	23.7467	25.683	23.4294	0.575524	0.172778
Aldh4a1	Not cell cycle	1749.13	-0.0442429	0.20253	-0.218452	0.827077	0.973926	17.6965	18.5854	21.9603	19.0792	24.5607	19.9349	1355.15	-0.165589	0.123489	-1.34092	0.179945	0.999799	14.1176	14.7838	13.6796	15.505	15.309	15.5159	0.43021	0.121322
Aldh5a1	Not cell cycle	1909.11	-0.0419753	0.175792	-0.238778	0.811278	0.97182	12.0414	11.9155	12.2378	14.0346	11.4894	13.6865	1744.72	-0.0221501	0.135789	-0.163122	0.870422	0.999799	9.80892	11.6683	9.9304	10.5891	12.0049	8.51863	0.432549	0.454353
Aldh6a1	Not cell cycle	3300.98	-0.0135747	0.143248	-0.0947639	0.924502	0.991122	34.469	32.3111	37.4892	34.8472	37.4512	38.0249	3446.07	-0.0173317	0.125001	-0.138652	0.889725	0.999799	37.4304	34.4586	31.1393	34.3312	37.852	30.0134	0.470047	0.469066
Aldh7a1	Not cell cycle	5078.52	0.0368651	0.171134	0.215416	0.829443	0.974584	85.952	69.0467	105.132	96.3955	61.8244	96.6657	6778.36	-0.160382	0.111023	-1.44458	0.148575	0.999799	101.849	125.438	120.11	122.591	136.783	118.953	0.541874	0.127509
Aldh9a1	Not cell cycle	3703.42	-0.082105	0.150456	-0.545708	0.585267	0.91715	41.3379	48.2468	54.1204	56.4712	50.7655	53.3129	3352.13	0.0454802	0.130645	0.348119	0.727751	0.999799	45.1231	41.2753	44.8906	39.5382	40.6811	43.7545	0.38313	0.647427
Aldoa	Not cell cycle	23870	0.204255	0.112085	1.82232	0.0684065	0.431302	718.315	798.227	915.342	719.376	762.831	784.016	27238.4	-0.178937	0.130856	-1.36744	0.171488	0.999799	707.958	718.453	729.932	784.859	697.628	874.708	0.754263	0.107137
Aldoart1	Not cell cycle	139.492	0.297046	0.709189	0.418853	0.675323	0.941315	2.17637	4.12975	2.4832	4.8225	1.1919	1.54918	93.7781	-0.550233	0.342577	-1.60616	0.108239	0.969326	1.42184	1.16329	1.64158	1.99051	1.6722	2.40564	0.835295	0.0134299
Aldoc	Not cell cycle	947.947	0.28645	0.244913	1.1696	0.242163	0.7109	16.4769	20.8954	25.4158	18.6281	19.7058	18.1128	841.071	-0.165751	0.163218	-1.01552	0.309858	0.999799	16.6534	17.1211	17.7849	20.0248	16.3061	20.0118	0.827675	0.120869
Alg1	Not cell cycle	1385.33	0.15082	0.236095	0.63881	0.522947	0.898673	37.6514	41.4807	26.5783	36.2916	29.2535	35.5338	1499.52	0.00545297	0.131709	0.0414017	0.966976	0.999799	31.4387	40.1903	36.6807	34.6159	34.5892	35.7236	0.692546	0.540516
Alg10b	Not cell cycle	4275.43	-0.565634	0.135673	-4.16909	3.05823e-05	0.00269914	32.9765	35.3889	32.7504	50.0806	57.0994	50.0198	1680.46	0.154152	0.45837	0.336304	0.736641	0.999799	17.8859	19.2648	12.2975	13.637	23.1089	7.13621	0.0616418	0.829938
Alg11	Not cell cycle	2366.81	-0.200955	0.16468	-1.22028	0.222359	0.689507	17.0443	16.8291	15.0044	18.5509	20.6086	19.4844	1984.79	-0.0653294	0.148746	-0.4392	0.660517	0.999799	15.3041	12.8117	11.4656	13.9623	14.9556	11.6926	0.245662	0.326166
Alg12	Not cell cycle	509.718	-0.291507	0.316175	-0.921979	0.356539	0.809873	9.48678	8.31567	9.07306	10.8589	12.9769	9.57831	555.05	0.0304838	0.172826	0.176384	0.859992	0.999799	9.36532	12.9052	11.673	11.1401	9.73901	10.0635	0.172552	0.60925
Alg13	Not cell cycle	671.673	-0.00869479	0.329183	-0.0264132	0.978928	0.996333	27.4633	14.9383	22.4091	36.4404	21.6187	36.3737	1162.24	-0.0683672	0.242218	-0.282255	0.777748	0.999799	22.6532	50.7828	46.8215	36.2466	64.0958	25.2253	0.47729	0.316056
Alg14	Not cell cycle	672.888	0.39783	0.281196	1.41478	0.157133	0.600794	14.4688	29.1391	14.9822	24.7784	22.7394	18.4795	632.598	0.0268895	0.158231	0.169938	0.865059	0.999799	22.7043	22.6467	18.5808	16.8882	13.2595	15.4155	0.891731	0.600196
Alg2	Not cell cycle	5657.19	0.0478401	0.138364	0.345755	0.729527	0.954144	63.1824	73.1285	74.8974	67.4469	80.5668	67.01	2756.71	0.0128312	0.119988	0.106938	0.914839	0.999799	34.8447	33.0515	29.3045	31.8858	31.9039	30.2972	0.557115	0.560963
Alg3	Not cell cycle	697.229	-0.258782	0.303544	-0.852537	0.393916	0.834104	19.6329	19.0324	21.6752	21.8019	33.5652	20.7202	903.002	-0.181895	0.152962	-1.18915	0.234382	0.999799	22.2966	25.6291	26.6978	29.0769	25.3653	27.663	0.195413	0.104572
Alg5	Not cell cycle	523.279	0.493222	0.499252	0.987922	0.323191	0.786117	18.3659	22.7389	10.647	16.1968	4.21098	18.5007	1262.08	-0.0558368	0.132085	-0.422735	0.672489	0.999799	32.766	33.4496	31.69	33.6859	31.5316	34.0183	0.923495	0.353629
Alg6	Not cell cycle	665.881	-1.67163	0.332672	-5.02487	5.03779e-07	9.39777e-05	4.72625	3.94766	2.83857	13.7974	9.474	15.284	1333.32	0.039424	0.139053	0.283519	0.776779	0.999799	13.9667	15.1304	15.8591	14.0432	16.3942	12.602	0.00437604	0.633922
Alg8	Not cell cycle	1045.97	-0.353702	0.340196	-1.0397	0.298479	0.764107	24.9338	11.7751	15.6797	30.657	14.6361	25.4729	1681.41	-0.0236138	0.141948	-0.166356	0.867877	0.999799	25.3701	33.8255	32.0884	31.7317	32.4868	26.2339	0.13445	0.450204
Alg9	Not cell cycle	1627.07	0.209381	0.242915	0.861949	0.388716	0.831639	22.7859	26.9428	19.7877	25.5884	14.9525	23.181	1304.28	-0.120507	0.130643	-0.922415	0.356312	0.999799	15.9445	16.3654	15.2988	17.6224	15.9112	16.72	0.75962	0.192395
Alkbh1	Not cell cycle	1000.56	-0.181733	0.273132	-0.665365	0.505817	0.890109	7.74519	6.78103	12.0831	10.3274	10.5494	10.69	1874.6	-0.143467	0.119679	-1.19877	0.230619	0.999799	17.3669	17.8301	17.7006	21.1062	19.8759	20.7721	0.264977	0.153388
Alkbh2	Not cell cycle	201.104	-0.250447	0.565001	-0.443268	0.657572	0.935611	4.98591	15.1564	12.6416	14.0123	15.6051	10.8022	457.357	-0.211003	0.185775	-1.1358	0.256041	0.999799	18.2804	22.6936	22.5392	24.3407	21.5635	26.1338	0.202656	0.0817112
Alkbh3	Not cell cycle	484.705	-0.313921	0.326355	-0.961899	0.3361	0.796788	15.5833	12.1022	16.6731	23.5459	19.0251	17.4615	916.776	-0.155759	0.186352	-0.835835	0.403248	0.999799	27.1327	27.3681	28.9626	29.4607	25.0721	36.8562	0.158745	0.134148
Alkbh4	Not cell cycle	1153.04	-0.0922086	0.244142	-0.377684	0.705665	0.948765	28.3102	26.8342	26.2812	30.7696	37.0284	23.7501	676.878	0.00905917	0.173405	0.0522428	0.958335	0.999799	18.3782	14.4518	14.274	14.7876	15.2088	15.7683	0.371209	0.550626
Alkbh5	Not cell cycle	20551	0.199485	0.124025	1.60842	0.107742	0.528918	155.977	141.311	123.399	119.934	120.771	144.642	4507.32	0.441249	0.165045	2.67351	0.0075063	0.226577	22.509	39.8057	31.4861	20.795	24.7773	21.3068	0.750113	0.9579
Alkbh6	Not cell cycle	367.151	-0.358158	0.426584	-0.839595	0.401135	0.837463	14.3703	23.2064	13.6773	15.9681	29.839	23.8603	1160.73	-0.0744534	0.152201	-0.489177	0.624716	0.999799	59.352	56.7012	57.4276	59.6889	52.5481	64.8261	0.131583	0.300664
Alkbh7	Not cell cycle	312.365	0.682232	0.543574	1.25509	0.209447	0.674208	23.3506	28.5922	19.5981	17.5179	7.13179	22.5933	871.204	-0.229809	0.179692	-1.27891	0.200929	0.999799	49.9285	38.3948	46.6532	53.1355	47.145	53.1531	0.957975	0.0690358
Alkbh8	Not cell cycle	2176.58	-0.0493508	0.193732	-0.254738	0.798926	0.969626	12.8752	16.4616	12.0716	17.2701	14.8992	11.8168	2578.53	-0.0291562	0.126166	-0.231094	0.817242	0.999799	13.842	12.58	11.1515	12.5911	15.4118	10.1742	0.423118	0.432624
Alms1	Not cell cycle	3546.52	0.184655	0.134262	1.37534	0.169027	0.616304	11.7949	12.2369	13.506	11.9516	10.8258	11.9939	3413.56	0.991997	0.572994	1.73125	0.0834069	0.870786	9.08652	23.1005	11.345	7.04358	10.9884	3.37014	0.734043	0.9874
Alox12	Not cell cycle	174.981	0.121733	0.584344	0.208324	0.834976	0.975904	1.3286	2.02327	3.65659	1.79194	2.83896	2.7992	105.46	-0.247071	0.298225	-0.828475	0.407402	0.999799	1.13004	1.3615	1.21271	1.64546	1.43799	1.20929	0.655576	0.0602837
Alox5ap	Not cell cycle	160.537	-0.595184	0.701892	-0.847971	0.396454	0.834895	8.73961	2.85457	2.40833	7.65393	11.0941	3.66311	113.203	-0.163397	0.299914	-0.544813	0.585882	0.999799	3.41333	3.51365	4.04558	4.77771	3.43662	3.83204	0.0549268	0.123661
Alpk1	Not cell cycle	235.252	0.106525	0.478	0.222855	0.823649	0.973926	1.45018	1.64016	2.39524	1.37956	2.22635	1.72126	409.413	-0.171679	0.19696	-0.871645	0.383402	0.999799	2.72156	3.14893	2.67127	3.16864	3.85862	2.34651	0.636412	0.114154
Alpk3	Not cell cycle	163.12	-0.427016	0.580261	-0.735904	0.461789	0.868108	0.486161	0.732971	1.18554	1.43499	1.00158	0.999573	282.562	-0.446281	0.215909	-2.06699	0.0387356	0.609285	1.06287	1.50782	1.44417	1.83261	1.96889	1.48718	0.102761	0.0199185
Alpl	Not cell cycle	2136.67	-0.868323	0.330918	-2.62399	0.00869071	0.143528	24.1943	12.2657	32.4721	49.6066	24.9389	59.2084	1726.31	-0.463265	0.200937	-2.30553	0.0211372	0.439357	14.1597	24.4511	27.2799	26.8004	30.7344	30.2767	0.0251245	0.018485
Als2	Not cell cycle	3544.82	-0.700404	0.20328	-3.44551	0.000569992	0.0219647	15.9871	11.6095	17.903	26.7328	20.2452	31.1029	2275.23	-0.0442301	0.16187	-0.273245	0.784665	0.999799	9.93332	14.6897	11.9454	11.8689	15.041	9.75225	0.0408179	0.388788
Als2cl	Not cell cycle	482.736	-0.0139737	0.425505	-0.0328401	0.973802	0.996333	2.99956	4.0749	3.50967	5.44036	1.79245	4.16398	1431.63	-0.0456403	0.12828	-0.355786	0.722001	0.999799	9.75781	11.2216	9.5612	10.9758	10.4688	9.16595	0.469368	0.384865
Alx1	Not cell cycle	126.574	-0.236506	0.697509	-0.339072	0.734556	0.955315	1.91873	2.79623	1.92705	1.07129	3.92309	1.97788	114.196	0.476923	0.33571	1.42064	0.155422	0.999799	2.84039	2.3672	1.5115	1.24255	1.8298	1.72327	0.213068	0.963709
Alyref	Not cell cycle	7926.4	-0.106295	0.137094	-0.775346	0.438135	0.855687	78.8129	84.5083	84.1859	103.485	75.8983	100.362	4402.59	0.00969289	0.122273	0.0792727	0.936816	0.999799	42.2435	43.1328	44.039	37.739	46.209	41.9373	0.353026	0.552663
Alyref2	Not cell cycle	947.2	0.189245	0.260965	0.725173	0.468346	0.870594	35.8129	29.5154	36.2806	25.5368	37.8539	30.5575	328.981	-0.116804	0.228833	-0.510435	0.609747	0.999799	11.5489	10.0696	8.48089	12.6563	8.50884	10.6115	0.738117	0.199261
Amacr	Not cell cycle	2060.85	-0.483697	0.221337	-2.18534	0.0288637	0.286755	30.1581	20.7002	26.9351	37.0057	30.9386	46.624	878.231	-0.0954185	0.14741	-0.647301	0.517437	0.999799	10.5979	13.3251	11.7883	13.5469	11.7881	11.7277	0.0813339	0.248302
Ambra1	Not cell cycle	4227.2	0.0392333	0.134729	0.291201	0.770897	0.963018	28.65	33.1682	32.0401	30.5992	33.7579	34.0419	2792.64	-0.0102953	0.127732	-0.0806009	0.935759	0.999799	18.1034	24.9592	19.3994	20.4471	20.7686	19.4039	0.545043	0.490569
Amdhd2	Not cell cycle	568.842	0.019043	0.375587	0.050702	0.959563	0.993548	16.4388	14.7145	20.1983	21.4152	9.89871	22.6523	832.97	-0.18338	0.159417	-1.15032	0.250014	0.999799	22.0889	23.7897	23.9829	25.1565	22.8081	28.5862	0.516523	0.103214
Amer1	Not cell cycle	3553.31	0.0131768	0.176144	0.0748068	0.940368	0.991122	15.7087	13.7044	14.8658	14.4408	18.907	12.9005	2987.97	-0.0466618	0.147395	-0.316577	0.751565	0.999799	12.4649	12.4614	9.84756	11.1043	14.3649	9.68034	0.508375	0.381545
Amer2	Not cell cycle	382.199	-0.174612	0.392628	-0.444725	0.656518	0.935547	1.26595	3.15804	2.30467	3.04097	1.47025	1.27918	322.022	-0.128739	0.271411	-0.474331	0.635264	0.999799	1.75956	1.25055	0.861034	1.52565	1.85677	0.872949	0.272522	0.176173
Amfr	Not cell cycle	10771.2	-0.021216	0.130421	-0.162674	0.870775	0.982382	100.046	109.536	95.2578	115.698	90.8566	120.406	5042.72	0.0240009	0.100928	0.237801	0.812035	0.999799	45.6984	48.9343	43.8471	43.6468	46.5741	42.2833	0.460842	0.593406
Amhr2	Not cell cycle	8391.3	0.190747	0.119161	1.60075	0.109432	0.532901	203.073	198.563	213.806	181.625	209.017	179.884	9801.57	-0.0230467	0.12672	-0.181871	0.855684	0.999799	225.101	215.324	187.566	205.194	192.202	218.792	0.739928	0.451335
Amigo1	Not cell cycle	1209.7	0.179786	0.205909	0.873131	0.382592	0.828415	12.9797	17.5325	13.0238	14.6477	7.60225	13.5288	672.499	0.117465	0.151204	0.776865	0.437238	0.999799	4.64216	6.34688	4.36256	4.46096	5.51745	3.74454	0.728535	0.783386
Amigo2	Not cell cycle	1167.15	0.607802	0.288219	2.10882	0.0349598	0.318768	18.7448	16.956	19.3874	14.4172	7.6463	16.0771	910.171	-0.231798	0.145045	-1.59812	0.110017	0.975101	10.3116	11.4252	9.3107	13.0958	11.9076	10.4535	0.949072	0.0680549
Amigo3	Not cell cycle	102.239	0.307655	1.13986	0.269906	0.787232	0.966799	1.94747	1.74204	1.87136	2.70979	0	2.0604	281.559	0.126258	0.195351	0.646312	0.518077	0.999799	4.38283	5.07047	4.53804	4.45238	4.24251	3.67339	0.843745	0.79576
Ammecr1	Not cell cycle	2302.64	-0.45781	0.227556	-2.01186	0.0442347	0.355436	12.5919	13.1322	11.8178	19.8387	11.9001	22.3385	1391.25	0.345318	0.150498	2.29449	0.0217621	0.448587	7.67983	10.6488	9.60148	6.85372	8.33811	6.3315	0.0903124	0.938434
Ammecr1l	Not cell cycle	5029.1	0.0546871	0.137088	0.398921	0.689952	0.945745	40.4908	35.7291	39.3047	41.3772	33.8679	41.7648	3653.22	0.0472717	0.112477	0.420278	0.674282	0.999799	24.3705	30.0976	25.5318	25.5831	27.2607	22.5704	0.566697	0.651652
Amn	Not cell cycle	60.7652	1.1554	1.02084	1.13182	0.25771	0.726974	0.911012	1.98808	3.40931	0.746037	2.00127	0.285934	54.3461	-0.580535	0.424169	-1.36864	0.171112	0.999799	0.718423	1.07274	1.39464	1.47007	1.80526	1.34264	0.986042	0.01177
Amn1	Not cell cycle	1343.25	0.533374	0.246561	2.16326	0.0305216	0.296025	49.3456	51.3677	34.3941	32.2086	36.7158	28.4147	728.201	0.328093	0.169342	1.93746	0.0526896	0.713538	19.3071	26.2052	23.2313	18.5646	20.881	14.3066	0.934737	0.933756
Amot	Not cell cycle	7040.68	0.0740367	0.115048	0.64353	0.51988	0.89656	37.9115	36.8048	37.1953	39.3043	38.7062	34.295	3783.63	-0.181815	0.160557	-1.1324	0.257466	0.999799	20.2722	18.6803	14.231	18.1801	24.2561	17.1405	0.593104	0.104723
Amotl1	Not cell cycle	9778.59	0.130326	0.12045	1.08199	0.279258	0.747602	40.9004	40.1832	41.859	39.8577	42.2261	33.5933	3617.08	0.0147293	0.149179	0.0987358	0.921348	0.999799	14.3769	16.5985	11.28	13.4172	16.0627	11.1905	0.665837	0.567074
Amotl2	Not cell cycle	2513.43	0.160323	0.187398	0.85552	0.392263	0.833039	22.0461	20.0841	27.9996	21.4347	20.2507	24.5378	2279.29	0.0917047	0.139131	0.659124	0.509816	0.999799	20.7426	22.0942	17.0616	17.6309	21.0466	15.8905	0.704542	0.740984
Ampd2	Not cell cycle	2914.25	-0.0995592	0.164726	-0.604391	0.545584	0.90598	29.068	31.8803	33.9423	32.631	40.9066	34.4167	3190.17	-0.042424	0.111174	-0.3816	0.702758	0.999799	31.3538	38.3743	32.902	34.4852	35.0848	32.8811	0.361099	0.393391
Ampd3	Not cell cycle	687.57	0.219987	0.487925	0.450862	0.652089	0.934259	5.87561	11.9706	4.76626	10.3484	2.11026	7.61247	377.785	-0.0158586	0.182531	-0.0868816	0.930766	0.999799	3.30254	3.36414	3.47753	2.92917	3.56659	3.3414	0.771239	0.474046
Amph	Not cell cycle	1397.51	0.0143543	0.268235	0.0535137	0.957323	0.992952	14.7233	15.3382	18.2306	13.4933	23.1858	13.0699	756.353	0.0860387	0.168366	0.511022	0.609336	0.999799	9.06534	9.48762	7.20545	9.04149	7.8933	6.64606	0.510186	0.729742
Amt	Not cell cycle	202.363	-0.641394	0.478229	-1.34118	0.17986	0.633087	2.92316	3.22898	2.97879	4.96499	6.10066	3.96813	1048.24	-0.265536	0.150392	-1.76562	0.0774598	0.844577	15.0488	21.6333	17.0788	21.3059	22.8253	18.4399	0.0475328	0.0526633
Amz2	Not cell cycle	4986.4	-0.16495	0.155153	-1.06314	0.287718	0.7545	86.2319	83.5366	83.3071	101.512	121.464	82.7562	3097.25	-0.0104749	0.11227	-0.0933008	0.925665	0.999799	48.7887	54.4633	41.7964	44.6464	49.5864	42.6449	0.282632	0.490116
Anapc1	Not cell cycle	25466.8	-0.124754	0.0936211	-1.33254	0.182684	0.636581	120.272	106.714	119.151	127.389	128.411	137.967	9956.09	-0.00144257	0.120299	-0.0119916	0.990432	0.999799	33.8845	40.7952	36.6433	35.996	42.4973	30.5882	0.329938	0.518862
Anapc10	Not cell cycle	875.864	-0.0337851	0.271392	-0.124488	0.900929	0.988799	8.97257	11.0788	13.3992	12.361	8.66582	12.8891	1013.95	0.287613	0.141405	2.03397	0.0419549	0.634878	11.1563	12.6399	13.0866	9.79546	9.70272	9.98827	0.444092	0.919119
Anapc11	Not cell cycle	3678.53	-0.101384	0.139322	-0.727699	0.466798	0.870001	134.764	120.232	116.377	148.027	156.027	160.073	3068.22	-0.124729	0.142514	-0.875208	0.381461	0.999799	124.815	132.955	144.055	132.483	128.602	158.774	0.359212	0.184171
Anapc13	Not cell cycle	2360.9	0.0645111	0.163699	0.394082	0.69352	0.946273	295.762	263.059	267.454	258.335	285.225	294.143	2271.84	0.00254826	0.132913	0.0191724	0.984704	0.999799	241.247	234.272	255.382	239.596	213.979	251.428	0.580579	0.531387
Anapc15	Not cell cycle	2340.8	0.318493	0.178661	1.78267	0.0746401	0.449032	186.734	184.498	194.027	129.656	172.928	170.452	1486.57	0.280568	0.164963	1.70079	0.0889819	0.895967	55.7151	80.0568	76.8322	49.9664	60.7528	48.5726	0.851818	0.91595
Anapc16	Not cell cycle	1425.59	0.660142	0.255301	2.58574	0.009717	0.154418	53.1813	60.5328	42.8764	40.3993	26.7318	44.9444	3028.48	0.0327667	0.115876	0.282774	0.77735	0.999799	116.391	128.642	98.2707	113.668	102.703	109.652	0.955485	0.614758
Anapc2	Not cell cycle	9304.21	0.29176	0.134027	2.17687	0.02949	0.290407	117.405	127.24	141.543	110.836	96.1831	127.233	5684.54	0.0165963	0.107137	0.154908	0.876894	0.999799	67.8278	77.0431	70.4461	67.5731	67.8791	70.5427	0.831673	0.571676
Anapc4	Not cell cycle	9581.38	-0.117206	0.120009	-0.976642	0.328746	0.792029	88.3399	80.387	81.5513	99.0719	83.5544	102.742	7138.26	0.0872245	0.118396	0.736718	0.461294	0.999799	56.8507	73.6647	61.68	59.6908	65.809	51.2547	0.338766	0.732383
Anapc5	Not cell cycle	32497	0.0320791	0.0820661	0.390893	0.695876	0.946285	482.036	467.814	473.004	499.494	491.683	485.126	24102.5	0.0458463	0.104101	0.440404	0.659645	0.999799	339.638	395.102	341.96	352.385	356.199	294.917	0.534103	0.648483
Anapc7	Not cell cycle	5904.04	-0.0731383	0.122937	-0.594923	0.551895	0.90723	80.4148	71.5941	83.1143	93.2567	84.8593	82.697	3814.55	-0.0862315	0.113347	-0.760773	0.446793	0.999799	50.4311	48.2613	43.9114	50.4017	51.4969	45.3731	0.393466	0.270484
Ang	Not cell cycle	33.8598	-0.533209	1.72709	-0.308733	0.757525	0.960309	0	4.22097	1.5403	6.45562	0.086144	1.85006	95.8206	-0.11331	0.347646	-0.325934	0.744474	0.999799	7.32981	4.95591	4.45456	6.6016	4.44452	6.09377	0.0693376	0.207107
Angel1	Not cell cycle	3637.79	0.017654	0.197129	0.0895556	0.92864	0.991122	37.6865	28.3928	43.4422	30.7793	42.7411	40.9164	1127.61	0.468551	0.193895	2.41652	0.0156695	0.363929	8.48077	16.4997	12.815	8.42328	9.40381	8.45945	0.51426	0.962125
Angel2	Not cell cycle	3587.36	-0.293502	0.150086	-1.95555	0.0505177	0.378637	33.4952	31.2523	31.2863	47.3043	36.6057	39.48	3184.51	0.127373	0.121086	1.05192	0.292836	0.999799	28.4899	34.701	30.4656	28.4399	31.6603	24.4123	0.170515	0.797193
Angpt1	Not cell cycle	395.417	0.210118	0.354071	0.593434	0.552891	0.90759	3.36775	4.22332	2.97927	3.4319	3.12933	3.0281	372.691	0.134087	0.238575	0.562031	0.574095	0.999799	4.04849	2.67765	2.25804	2.72338	2.62066	2.69597	0.759997	0.806474
Angpt2	Not cell cycle	341.688	0.172123	0.510255	0.337327	0.73587	0.955697	2.42086	4.35706	4.25419	2.52148	5.88468	1.84323	160.482	0.0221068	0.259713	0.0851202	0.932166	0.999799	1.58531	1.94116	1.34348	1.56577	1.37102	1.69521	0.720386	0.587294
Angptl1	Not cell cycle	124.063	0.148153	0.654533	0.226349	0.82093	0.973926	1.59437	2.10412	2.80972	2.47342	2.44819	1.59989	122.727	0.0945826	0.309313	0.305783	0.75977	0.999799	2.24906	2.68676	1.62871	1.79235	1.56135	2.01819	0.688773	0.745813
Angptl2	Not cell cycle	3868.9	0.140251	0.151338	0.926739	0.354062	0.80866	45.6869	47.1653	47.6277	43.5408	51.7805	39.5386	2245.45	0.00696662	0.135391	0.0514555	0.958963	0.999799	27.4227	27.7028	21.8588	26.3062	23.5302	24.2731	0.679191	0.544289
Angptl4	Not cell cycle	1841.31	0.318578	0.175503	1.81522	0.0694897	0.435897	24.2904	25.7965	25.3006	23.4914	20.415	19.7852	2617.75	-0.170364	0.180302	-0.944882	0.344719	0.999799	37.6486	23.7	25.7889	32.2598	33.7243	30.1367	0.851969	0.115588
Angptl6	Not cell cycle	201.379	0.532515	0.569959	0.934305	0.350147	0.806625	5.4165	9.30287	5.62894	5.72074	2.3926	6.87055	204.05	0.0247412	0.316715	0.0781182	0.937734	0.999799	3.34568	8.74757	5.61777	5.55085	4.53674	6.3809	0.934586	0.59499
Angptl7	Not cell cycle	718.444	0.827044	0.297428	2.78065	0.005425	0.105268	16.6299	19.8555	14.6851	12.5451	10.1147	7.82501	770.668	-0.477283	0.231859	-2.05851	0.0395416	0.61631	11.0249	10.779	12.9203	16.9523	10.4706	19.3848	0.971556	0.0178059
Ank	Not cell cycle	1630.97	-0.0630843	0.228636	-0.275916	0.782612	0.965786	17.322	18.811	13.8164	14.4809	19.3496	21.241	688.343	0.120377	0.142513	0.844672	0.398294	0.999799	7.28023	7.67163	7.04059	6.27714	7.03303	6.39306	0.405613	0.787309
Ank1	Not cell cycle	3095.86	0.286837	0.67254	0.426498	0.669745	0.940334	6.22121	34.0743	14.085	21.1224	12.5813	14.5729	711.861	-0.128187	0.630774	-0.203222	0.838961	0.999799	6.35924	2.42443	7.84802	4.10427	7.49409	5.62062	0.828354	0.177003
Ank2	Not cell cycle	844.545	0.293446	0.301483	0.973341	0.330384	0.793289	4.45476	6.36645	6.13904	7.0227	2.38729	4.16957	404.851	0.00862167	0.174872	0.0493026	0.960678	0.999799	2.22666	2.42414	1.96037	2.21183	1.88671	2.4017	0.832579	0.548815
Ank3	Not cell cycle	3885.42	0.290703	0.137896	2.10813	0.0350198	0.318768	21.2767	24.9443	24.508	20.8964	19.2946	18.6187	1421.15	-0.130585	0.154826	-0.843433	0.398986	0.999799	8.18125	8.51608	6.06905	8.30304	10.5387	6.1646	0.830617	0.172552
Ankfy1	Not cell cycle	9559.53	-0.154308	0.102881	-1.49986	0.133649	0.571798	39.1042	37.8795	41.5071	48.5167	44.506	45.7108	5591.91	0.0554726	0.119512	0.464159	0.642534	0.999799	24.1185	25.8439	22.2162	22.9867	25.9118	18.9724	0.295156	0.66976
Ankhd1	Not cell cycle	12083	0.427577	0.126595	3.37752	0.00073142	0.0266796	66.2205	56.4275	50.6698	43.2001	46.0162	46.6441	5010.6	0.706091	0.181705	3.88593	0.000101941	0.00894182	20.036	33.5509	22.4302	15.2917	18.8459	11.2333	0.90335	0.979704
Ankib1	Not cell cycle	6000.27	0.255875	0.125667	2.03613	0.0417375	0.344476	34.9124	36.6677	33.876	32.5957	27.549	32.7298	2781.56	0.224041	0.134209	1.66935	0.095048	0.92224	14.5846	17.6686	14.1521	12.964	15.2388	10.6035	0.804285	0.885469
Ankle1	Not cell cycle	195.578	-0.0232073	0.488289	-0.0475279	0.962092	0.994422	3.41288	5.10071	4.72084	5.2555	5.63659	3.46625	1114.52	0.00529506	0.172973	0.0306121	0.975579	0.999799	17.584	23.3848	24.109	18.0337	26.008	18.9102	0.457975	0.539912
Ankle2	Not cell cycle	3603.26	-0.0141637	0.172822	-0.0819554	0.934682	0.991122	31.9288	29.5394	30.4597	35.2301	24.7942	38.0314	3671.47	0.00383654	0.112731	0.0340326	0.972851	0.999799	21.6793	27.6299	23.0644	23.2553	26.8098	20.4779	0.469217	0.535159
Ankmy2	Not cell cycle	3064.17	0.136018	0.166171	0.818539	0.413049	0.841814	49.882	52.6877	46.3129	48.1622	53.5812	40.8094	2385.36	-0.014241	0.149906	-0.0949994	0.924315	0.999799	39.9156	33.5741	29.8573	38.2366	33.4463	30.5211	0.67474	0.479025
Ankra2	Not cell cycle	711.093	-0.322536	0.300001	-1.07512	0.282322	0.74926	10.491	13.9283	17.0464	20.3951	17.1445	18.7776	1523.33	-0.00157015	0.130698	-0.0120136	0.990415	0.999799	31.2034	28.8075	27.1706	28.949	30.523	27.5377	0.152709	0.518334
Ankrd11	Not cell cycle	11952.1	0.257892	0.112507	2.29222	0.0218928	0.244203	59.0822	56.6454	63.4439	55.356	44.8438	52.1282	7614.24	-0.0124111	0.197902	-0.0627133	0.949995	0.999799	32.9273	47.4033	32.4186	33.1203	48.9934	25.9703	0.805794	0.484458
Ankrd12	Not cell cycle	2916.48	-0.100285	0.162394	-0.617542	0.536877	0.902052	10.8854	10.0099	10.5179	12.765	12.4581	10.0632	1949.2	0.188705	0.195798	0.963776	0.335158	0.999799	6.19406	9.01914	6.38758	6.60802	7.94608	4.04592	0.360495	0.860872
Ankrd13a	Not cell cycle	7578.14	0.0210954	0.140543	0.1501	0.880686	0.985158	68.5903	82.4512	80.5166	94.6338	69.4874	77.939	3676.79	0.000981546	0.119343	0.0082246	0.993438	0.999799	38.2026	36.6863	31.9181	34.8371	34.6435	34.2595	0.519768	0.526633
Ankrd13b	Not cell cycle	873.979	0.061036	0.261314	0.233573	0.815316	0.973248	10.6918	13.2753	10.9838	11.1221	9.96068	13.5767	1432.65	0.00472384	0.132847	0.0355584	0.971634	0.999799	14.4615	19.2338	16.9914	16.1552	16.5852	15.7044	0.575826	0.538253
Ankrd13c	Not cell cycle	1682.62	-0.48559	0.22965	-2.11447	0.0344748	0.316831	21.8086	25.1016	18.0168	33.7287	26.3255	29.9852	1972.11	0.10102	0.121936	0.828466	0.407407	0.999799	17.344	17.3576	17.7634	16.0236	16.0672	15.8821	0.0808058	0.75713
Ankrd13d	Not cell cycle	144.338	-0.376042	0.676032	-0.556249	0.578041	0.915957	2.58451	0.895652	5.34075	3.31771	4.231	2.46051	580.934	0.0835334	0.194713	0.429009	0.667917	0.999799	8.14652	13.0117	12.6416	10.8191	10.2214	9.69783	0.12268	0.725366
Ankrd16	Not cell cycle	177.223	0.0442634	0.581345	0.0761395	0.939308	0.991122	4.74519	2.45351	6.09821	6.03545	3.02643	4.61766	1709.58	-0.141481	0.125035	-1.13153	0.257834	0.999799	36.1797	44.7122	41.5017	43.8622	44.0407	43.4212	0.551154	0.155953
Ankrd17	Not cell cycle	18910.4	-0.0749832	0.101306	-0.740164	0.4592	0.866953	74.3168	77.3736	72.8676	86.4855	72.9237	85.7833	9357.25	0.121109	0.142911	0.847445	0.396747	0.999799	33.3234	43.9923	32.8721	30.2055	41.5236	26.17	0.391278	0.788366
Ankrd24	Not cell cycle	512.063	0.486487	0.315597	1.54148	0.1232	0.555029	7.37875	5.89109	6.35488	5.31532	4.07704	5.48172	2305.53	0.0540481	0.128881	0.419365	0.674949	0.999799	22.5674	29.606	23.283	24.7328	24.0083	21.3875	0.921156	0.666365
Ankrd26	Not cell cycle	1745.04	-0.158544	0.18486	-0.857648	0.391087	0.832495	7.10844	8.88913	8.21201	9.70469	9.72218	8.98542	1992.24	0.128883	0.180931	0.712334	0.476258	0.999799	8.60694	12.0418	8.5387	8.63777	11.2352	6.24489	0.28995	0.79908
Ankrd27	Not cell cycle	2072.31	-0.282042	0.17844	-1.5806	0.113969	0.539947	14.1204	15.3803	17.9512	20.6714	19.8275	20.5634	2030.14	-0.109088	0.113719	-0.959272	0.337422	0.999799	15.6818	18.6307	17.0166	17.5867	19.4898	16.7776	0.178663	0.215407
Ankrd28	Not cell cycle	4008.2	-0.23479	0.154546	-1.51923	0.128705	0.56342	25.4287	25.3424	23.4534	34.3367	31.7031	25.7083	2712.36	0.0490487	0.159178	0.308137	0.757978	0.999799	18.4403	19.1404	15.1583	16.6271	20.9174	12.5448	0.214124	0.654972
Ankrd29	Not cell cycle	476.671	0.493462	0.339006	1.45561	0.145499	0.586535	6.3717	8.62365	6.7172	7.52886	11.4948	8.61217	429.855	0.636749	0.210003	3.0321	0.0024286	0.103321	4.31992	7.65724	5.57042	3.64933	5.43632	2.85254	0.92357	0.976535
Ankrd31	Not cell cycle	1301.95	1.93425	0.373183	5.1831	2.18223e-07	4.6524e-05	16.1301	14.2306	7.6358	2.01323	5.51459	3.18157	619.434	1.41438	0.6236	2.2681	0.0233234	0.469343	2.17428	8.86906	4.98309	2.80889	1.20281	1.7	0.996756	0.993964
Ankrd34a	Not cell cycle	241.212	-0.671198	0.580247	-1.15674	0.247377	0.716339	2.87798	1.53939	4.13356	3.63903	8.02934	2.8291	294.458	-0.248408	0.213528	-1.16335	0.244686	0.999799	3.51528	4.98392	3.70725	5.26543	4.28631	4.32525	0.0433077	0.0596801
Ankrd35	Not cell cycle	312.965	-0.37419	0.509338	-0.734659	0.462547	0.868115	2.81862	3.50963	1.21426	2.70558	4.99136	2.64166	363.513	-0.125703	0.203268	-0.618413	0.536303	0.999799	3.27926	3.67707	2.50904	3.54228	2.98544	3.41672	0.12351	0.18153
Ankrd37	Not cell cycle	22.8443	0.632779	2.00773	0.31517	0.752632	0.960114	1.2166	0	3.24248	1.90247	0	1.1561	190.939	0.197537	0.239145	0.826016	0.408795	0.999799	11.2181	11.5123	9.36674	8.41811	11.1115	7.72078	0.952467	0.867134
Ankrd39	Not cell cycle	139.028	0.521079	1.00642	0.517755	0.604629	0.920284	2.76799	8.64148	1.46584	7.33291	0.128739	2.73271	534.881	-0.114153	0.19218	-0.593992	0.552518	0.999799	16.2198	16.7928	11.5561	13.7615	12.9186	14.3657	0.932322	0.205447
Ankrd42	Not cell cycle	829.096	0.404216	0.253791	1.59271	0.111225	0.535929	17.5118	15.1084	23.9564	14.114	17.9064	16.6194	468.64	0.205863	0.187793	1.09622	0.272981	0.999799	7.5842	7.38709	5.24048	5.60129	6.73843	4.77479	0.895201	0.874906
Ankrd44	Not cell cycle	1054.09	-0.446039	0.241614	-1.84608	0.0648799	0.420544	4.36245	6.00432	4.50881	7.84512	6.45446	7.10018	558.826	0.0916622	0.16333	0.561209	0.574655	0.999799	3.28012	3.24496	2.98598	2.70464	2.8981	3.09571	0.0943866	0.740908
Ankrd45	Not cell cycle	251.204	0.231598	0.592718	0.390739	0.69599	0.946285	5.94275	2.2586	3.32137	3.53517	0.668647	6.8947	333.123	-0.0991897	0.186434	-0.532037	0.5947	0.999799	3.09118	3.27355	2.56643	2.94971	3.60796	3.04253	0.781575	0.239022
Ankrd46	Not cell cycle	3476.76	-0.0907008	0.167194	-0.542488	0.587483	0.918312	50.6176	56.8345	48.8732	54.4367	69.3862	52.0906	3970.88	-0.0394319	0.121367	-0.324898	0.745258	0.999799	61.1784	57.8445	50.6477	60.5166	58.3575	51.352	0.372642	0.402671
Ankrd49	Not cell cycle	4324.21	0.357251	0.158716	2.25088	0.0243933	0.25965	141.349	118.892	113.002	95.1087	102.984	96.5531	2468.46	0.620703	0.140051	4.43199	9.33675e-06	0.00139199	37.6153	53.7936	43.6471	26.8121	32.4215	22.2291	0.874227	0.976007
Ankrd50	Not cell cycle	6544.56	0.0903749	0.195642	0.461941	0.644124	0.93091	65.6082	89.7999	65.9116	73.5344	46.5432	76.647	2886.37	0.135544	0.125445	1.0805	0.27992	0.999799	31.2614	41.2272	31.3328	29.6235	33.873	28.9722	0.614909	0.808963
Ankrd52	Not cell cycle	8511.88	-0.046044	0.136413	-0.337533	0.735715	0.955697	40.6929	46.1468	53.3762	52.3699	55.0608	45.5426	3546.55	0.00434376	0.446617	0.00972592	0.99224	0.999799	19.1677	24.6859	13.3174	18.3463	27.7369	9.55457	0.427795	0.536668
Ankrd54	Not cell cycle	1588.83	-0.00850935	0.187251	-0.0454435	0.963754	0.995049	33.2542	35.7186	33.4876	39.9578	36.8553	32.944	1588.36	-0.0262782	0.157258	-0.167102	0.867289	0.999799	38.4353	32.6103	31.0246	33.6144	30.1979	36.8802	0.477743	0.441603
Ankrd6	Not cell cycle	766.759	-0.0494369	0.292307	-0.169126	0.865697	0.980641	4.66885	6.50005	11.0008	7.62634	9.65728	7.12515	547.455	-0.104413	0.165333	-0.631529	0.527695	0.999799	4.54395	4.32085	3.71165	4.12058	4.76643	4.23121	0.422967	0.226799
Ankrd9	Not cell cycle	234.704	0.738642	0.503916	1.4658	0.142701	0.582588	5.10173	8.77329	5.75823	5.82696	2.84877	4.05128	313.272	-0.178359	0.220832	-0.807665	0.419284	0.999799	8.02093	6.60846	8.17864	6.50006	8.18092	9.59268	0.96469	0.107666
Anks1	Not cell cycle	4653.44	0.289809	0.125082	2.31695	0.0205064	0.236566	30.5502	33.7194	33.929	28.1748	27.9078	26.8708	1960	0.169712	0.166265	1.02073	0.307381	0.999799	10.0559	15.9601	11.4086	10.8497	11.755	9.17224	0.829787	0.844575
Anks3	Not cell cycle	765.514	-0.0678703	0.250251	-0.271209	0.78623	0.966364	12.944	11.8873	11.1013	13.7751	12.8654	13.2018	2261.92	0.0339629	0.120388	0.282111	0.777859	0.999799	32.1762	41.1815	33.3788	34.2038	34.9378	31.5106	0.399879	0.61853
Anks6	Not cell cycle	468.565	0.0236274	0.354807	0.0665923	0.946906	0.991122	5.44114	4.01013	5.7388	5.67912	3.96662	5.88741	589.886	-0.0927302	0.163147	-0.568383	0.569775	0.999799	5.80261	6.25897	5.0263	6.5017	6.14769	5.21938	0.52354	0.254791
Ankzf1	Not cell cycle	1308.63	0.183164	0.203817	0.89867	0.368828	0.818865	26.3203	18.1031	30.9007	22.9659	30.114	20.3516	2185.11	0.257901	0.153147	1.68401	0.0921805	0.914397	27.6887	45.3077	33.2121	29.6298	29.3052	26.1696	0.732383	0.90418
Ano1	Not cell cycle	7651.35	0.239419	0.138006	1.73484	0.0827688	0.470618	58.0021	64.1123	72.6771	59.8665	64.1431	50.695	4905.79	0.0151639	0.121378	0.124932	0.900578	0.999799	36.9882	43.7405	34.395	39.0612	40.0946	31.6217	0.788366	0.568583
Ano10	Not cell cycle	1609.12	0.249382	0.206713	1.20642	0.227657	0.696074	33.7746	28.9565	24.3331	28.82	23.7845	23.2358	1082.5	-0.0936079	0.147146	-0.636158	0.524674	0.999799	15.7915	16.5922	12.4467	15.8614	14.6837	16.1422	0.797948	0.252603
Ano4	Not cell cycle	243.407	0.250787	0.604506	0.414863	0.678242	0.942044	2.39303	2.38579	2.61744	2.77773	0.546483	4.3342	221.059	0.204192	0.22184	0.920449	0.357338	0.999799	1.93026	2.39416	1.73167	1.81533	1.6288	1.9665	0.799381	0.873397
Ano5	Not cell cycle	475.05	-0.314649	0.345431	-0.910888	0.362354	0.814739	2.14377	2.24523	3.6208	2.64826	4.00872	2.68332	308.282	0.0810411	0.189573	0.427492	0.669021	0.999799	1.22327	1.52401	1.31221	1.23828	1.65017	1.05105	0.15799	0.721593
Ano6	Not cell cycle	10536.7	0.139067	0.118173	1.17681	0.239269	0.709921	62.3696	76.0576	69.4303	65.0913	70.8657	63.047	5817.96	0.0176667	0.126578	0.139572	0.888998	0.999799	35.8965	39.0946	30.1585	34.966	37.8592	28.5659	0.677984	0.575298
Ano8	Not cell cycle	698.57	-0.0436691	0.300886	-0.145135	0.884604	0.986404	7.14141	6.60593	8.42562	9.15544	6.0086	9.58217	1481.85	-0.031239	0.147786	-0.21138	0.832591	0.999799	12.4552	17.9683	15.5997	15.3668	16.4648	13.4558	0.431115	0.425004
Anp32a	Not cell cycle	20047.5	0.393571	0.13679	2.8772	0.00401224	0.0858734	380.356	485.064	483.743	362.273	412.423	313.822	10672.2	-0.106913	0.134861	-0.792765	0.427915	0.999799	315.826	269.975	215.679	293.271	291.397	251.694	0.889995	0.220462
Anpep	Not cell cycle	9413.86	0.0691561	0.183967	0.375916	0.706979	0.948776	69.0165	83.8799	123.886	83.2675	102.639	93.8552	3193.29	-0.0289803	0.120096	-0.241308	0.809316	0.999799	28.0815	37.018	30.37	32.6264	31.3359	31.0272	0.586691	0.433228
Antxr2	Not cell cycle	2349.75	-8.0495e-05	0.163848	-0.000491277	0.999608	0.999913	15.8182	13.6612	18.2484	15.1351	19.2816	19.2696	1189.84	0.00210325	0.165866	0.0126804	0.989883	0.999799	8.77446	6.98719	5.92108	6.55339	7.46885	6.68305	0.489513	0.530104
Anxa1	Not cell cycle	564.604	0.051376	0.32268	0.159217	0.873498	0.98295	12.7671	16.4396	11.2622	12.1212	16.5275	12.53	721.93	0.0391364	0.187761	0.208437	0.834888	0.999799	14.9529	15.7949	18.4322	17.2025	12.8734	16.7046	0.561793	0.632715
Anxa11	Not cell cycle	1528.54	-0.158124	0.204135	-0.774602	0.438575	0.855687	25.2152	21.042	26.0823	25.3033	31.1512	28.9859	1540.33	-0.127279	0.136439	-0.932868	0.350888	0.999799	20.2735	25.8843	24.5856	23.6118	25.1848	25.7627	0.290252	0.178814
Anxa2	Not cell cycle	60560.7	0.21366	0.0915296	2.33433	0.0195786	0.230066	1815.19	1749.56	2020.26	1647.3	1680.52	1769.99	32799.7	-0.0894019	0.137542	-0.649995	0.515695	0.999799	1053.02	890.807	797.536	1004.4	882.217	954.674	0.764298	0.262185
Anxa3	Not cell cycle	1859.72	0.115132	0.191648	0.60075	0.548007	0.906068	55.7004	44.2763	44.1656	46.3379	50.3344	43.7736	1755.53	-0.186744	0.12643	-1.47705	0.139662	0.999799	44.4042	43.0699	42.5988	48.8642	42.3721	51.8602	0.646371	0.100121
Anxa4	Not cell cycle	4601.74	0.155256	0.142129	1.09236	0.274673	0.744065	93.0217	88.663	94.6213	87.0229	97.9038	76.2978	1898.39	-0.0431291	0.137854	-0.312861	0.754386	0.999799	37.7197	33.3008	31.0774	37.5223	35.0476	30.3076	0.698053	0.391731
Anxa5	Not cell cycle	10140.2	0.15524	0.129163	1.2019	0.229403	0.698383	291.606	223.497	244.356	226.006	252.483	241.691	6957.67	-0.0774504	0.128189	-0.60419	0.545718	0.999799	175.89	155.714	142.117	166.196	154.725	164.875	0.697978	0.292289
Anxa6	Not cell cycle	14250.8	0.282921	0.133464	2.11983	0.0340201	0.314417	225.167	229.381	267.295	195.324	245.344	185.832	11417.2	-0.0934929	0.123192	-0.758922	0.447899	0.999799	181.669	178.428	142.544	180.822	169.302	170.923	0.824808	0.252905
Anxa7	Not cell cycle	2880.69	-0.168518	0.168079	-1.00261	0.316048	0.78148	31.443	40.4559	37.5973	43.8212	46.8031	38.9311	3245.3	-0.208274	0.123734	-1.68324	0.0923295	0.914397	42.1667	37.6213	36.4317	43.8688	43.7265	43.198	0.279086	0.0840501
Anxa9	Not cell cycle	63.9915	-0.266896	1.27892	-0.208688	0.834692	0.975904	1.01837	1.29074	2.07197	2.41519	0	2.86243	187.175	-0.10258	0.23459	-0.437276	0.661911	0.999799	3.37943	3.76854	4.17595	4.15792	3.89446	3.76567	0.189377	0.231025
Aoc2	Not cell cycle	163.526	-1.00467	0.617035	-1.62823	0.103477	0.519313	1.77739	1.32225	2.10277	2.39149	7.21618	2.37888	270.25	0.0964689	0.202455	0.476495	0.633722	0.999799	3.66606	4.89059	4.3607	3.69447	4.16047	3.83638	0.0185604	0.749811
Aox3	Not cell cycle	548.063	0.532622	0.427976	1.24451	0.213311	0.678231	4.91844	7.00932	2.91113	4.7525	4.07753	2.02297	817.766	-0.00224012	0.213421	-0.0104962	0.991625	0.999799	8.63158	5.54486	4.78105	6.19867	7.1331	5.30904	0.934661	0.516146
Ap1ar	Not cell cycle	4926.34	-0.0258986	0.151085	-0.171418	0.863895	0.980415	64.6127	80.4701	62.3377	80.0414	64.5247	76.1396	3394.6	-0.0160618	0.106095	-0.151392	0.879667	0.999799	44.3816	48.8659	43.3204	46.6823	46.6369	41.5186	0.453448	0.473065
Ap1b1	Not cell cycle	8565.73	0.113374	0.11758	0.964227	0.334932	0.796006	81.5822	89.974	83.422	79.6075	83.3889	90.6564	2882.63	0.0439248	0.12357	0.355465	0.722241	0.999799	26.0326	29.1646	27.4659	23.3676	26.3341	28.3397	0.64456	0.643202
Ap1g1	Not cell cycle	17284.6	-0.0401172	0.119312	-0.336237	0.736692	0.955697	140.373	137.991	104.801	131.145	131.407	126.513	7189.47	0.17505	0.125385	1.3961	0.162684	0.999799	47.0768	58.5938	58.459	48.5807	47.394	48.7462	0.435114	0.849781
Ap1g2	Not cell cycle	482.989	-0.0218054	0.358127	-0.0608873	0.951449	0.99161	5.64548	8.2371	7.42158	7.63152	9.76937	5.72693	603.81	-0.0033308	0.169922	-0.0196019	0.984361	0.999799	7.44523	9.10773	9.93624	8.90493	8.24689	8.72845	0.460012	0.512147
Ap1m1	Not cell cycle	5869.62	0.473292	0.143965	3.28755	0.00101063	0.0337893	153.148	128.379	110.696	98.0565	100.788	100.08	3968.9	0.291777	0.118629	2.45957	0.0139103	0.337806	74.744	89.9306	83.8305	62.7141	65.0036	68.9783	0.916855	0.920779
Ap1m2	Not cell cycle	193.001	1.84098	0.516297	3.56574	0.000362835	0.0163938	8.04276	6.81153	6.07512	2.52043	2.11254	1.09201	178.412	-0.0925854	0.290183	-0.319058	0.749682	0.999799	3.59456	4.50583	3.38975	3.5741	2.69944	4.71134	0.996529	0.255093
Ap1s1	Not cell cycle	1974.5	0.0696523	0.194073	0.358897	0.719672	0.953103	60.605	77.0325	69.2471	71.2947	59.4991	78.4492	3259.93	0.0895045	0.13223	0.676886	0.498478	0.999799	111.676	105.761	97.9497	99.372	87.7096	100.701	0.587672	0.735778
Ap1s2	Not cell cycle	1404.52	-0.0395741	0.306798	-0.128991	0.897365	0.987585	21.1791	22.9609	12.7551	16.1776	33.2505	16.385	1205.56	0.717188	0.163267	4.39273	1.11937e-05	0.00165444	14.8834	21.7766	16.8191	12.1735	12.1413	10.5489	0.435718	0.980081
Ap1s3	Not cell cycle	364.615	-1.20891	0.495927	-2.43768	0.0147819	0.199784	4.45496	1.12764	2.75016	7.13475	5.84444	7.19893	799.173	0.0878192	0.185426	0.473607	0.63578	0.999799	7.60916	10.6107	11.8076	9.99463	8.96068	8.72398	0.0107892	0.733439
Ap2a1	Not cell cycle	14306.4	0.131619	0.112028	1.17487	0.240045	0.710258	155.823	172.881	189.69	175.622	156.076	170.647	3808.73	-0.0193585	0.120905	-0.160113	0.872792	0.999799	40.273	46.3518	42.8892	38.8681	41.6879	46.0544	0.667119	0.46303
Ap2a2	Not cell cycle	11088.3	-0.048812	0.105236	-0.463835	0.642766	0.930643	86.048	88.7417	82.0742	88.3625	94.9475	97.3611	4344.03	-0.0450199	0.103817	-0.433648	0.664544	0.999799	30.8466	35.8569	31.6893	32.1771	34.1336	32.1769	0.423947	0.3866
Ap2b1	Not cell cycle	20984	0.0201584	0.0918143	0.219557	0.826216	0.973926	158.89	161.338	154.334	149.325	158.821	165.365	6154.58	0.157664	0.111005	1.42034	0.15551	0.999799	39.4441	46.2115	36.6383	33.0356	40.5507	32.6277	0.518334	0.83273
Ap2m1	Not cell cycle	29072	0.00692061	0.116015	0.0596524	0.952432	0.99192	541.172	529.071	549.458	559.862	674.627	495.513	12376.2	-0.00850646	0.113034	-0.0752557	0.940011	0.999799	234.839	231.248	210.713	228.106	209.301	221.553	0.498793	0.495775
Ap2s1	Not cell cycle	2361.54	0.121025	0.171951	0.703834	0.481536	0.878788	155.772	139.145	181.378	156.606	155.697	151.301	3639.47	-0.117344	0.145765	-0.80502	0.420808	0.999799	253.033	217.92	234.304	247.861	221.192	270.57	0.654368	0.198129
Ap3b1	Not cell cycle	7013.39	0.197871	0.110885	1.78447	0.0743477	0.449032	64.1552	65.3118	65.896	63.2787	59.9342	56.4004	4686.16	0.00495621	0.117731	0.0420976	0.966421	0.999799	41.8042	43.1522	34.3298	39.395	41.4265	35.0978	0.748227	0.538781
Ap3b2	Not cell cycle	419.885	0.484613	0.489061	0.990906	0.321732	0.785452	4.43454	1.9863	7.82377	4.36544	2.57183	3.89896	1465.25	-1.19795	0.227867	-5.25726	1.46221e-07	4.91562e-05	5.48856	9.30532	11.1513	16.8007	25.3063	15.9606	0.920477	0.00173533
Ap3m1	Not cell cycle	3179.27	-0.0554458	0.222996	-0.24864	0.803639	0.97031	87.6856	94.2046	82.6863	86.9822	47.5423	98.5222	7974.57	0.0762913	0.104906	0.727237	0.467081	0.999799	71.9533	84.1184	62.2817	65.7251	80.1542	47.7499	0.415045	0.712615
Ap3m2	Not cell cycle	427.014	-0.12279	0.379159	-0.323847	0.746054	0.95853	5.2045	4.27214	3.66502	6.8472	3.67665	4.64801	497.928	-0.152535	0.167399	-0.911206	0.362187	0.999799	5.03746	5.0248	4.55795	5.77238	5.55569	4.49724	0.332051	0.138977
Ap3s1	Not cell cycle	3032.17	-0.134456	0.172815	-0.778036	0.436548	0.854766	125.917	107.025	95.5287	140.499	133.778	132.148	2801.02	-0.0255976	0.13115	-0.195179	0.845253	0.999799	81.3181	75.6704	74.1198	78.9396	77.6908	75.6688	0.317489	0.444017
Ap3s2	Not cell cycle	6657.5	-0.062058	0.131146	-0.473198	0.636072	0.927909	38.3617	39.8575	43.4797	41.8626	50.0114	41.7556	3210.14	-0.0100489	0.110041	-0.0913191	0.927239	0.999799	18.5942	20.372	18.8288	17.8215	20.7273	18.1125	0.406971	0.491248
Ap4b1	Not cell cycle	2155.95	0.40089	0.186849	2.14553	0.0319103	0.302967	45.2096	41.2112	44.1706	29.7449	40.8155	30.7448	1900.54	0.23663	0.13705	1.7266	0.0842393	0.873131	24.5833	33.3409	27.1219	23.7635	26.1445	20.9637	0.893692	0.892334
Ap4e1	Not cell cycle	1664.19	-0.479585	0.192202	-2.49522	0.012588	0.181456	12.0411	9.71628	10.3759	17.3366	14.992	15.1942	1433.06	0.135336	0.221204	0.611817	0.540659	0.999799	10.5009	14.891	9.02991	10.4276	13.9124	6.17216	0.0825411	0.808586
Ap4m1	Not cell cycle	2319.85	-0.179176	0.23239	-0.771015	0.440698	0.856267	23.603	22.7667	24.2003	27.2341	37.8856	19.4734	2850.43	-0.0175656	0.11198	-0.156863	0.875353	0.999799	29.8003	31.022	28.3339	29.0687	29.0651	29.4878	0.267466	0.468311
Ap4s1	Not cell cycle	200.013	0.0726736	0.560439	0.129672	0.896826	0.987585	7.98256	13.6858	6.3045	11.2339	5.45546	11.4348	560.744	0.0440604	0.160215	0.275008	0.78331	0.999799	24.2214	23.5152	25.0234	24.4098	22.4909	22.1704	0.591595	0.643655
Ap5b1	Not cell cycle	569.234	0.0162363	0.369186	0.0439787	0.964921	0.995206	6.62112	8.76283	7.23586	7.69833	4.87272	11.166	172.299	0.23282	0.269696	0.863269	0.38799	0.999799	2.163	2.82068	2.15074	2.36239	2.05007	1.4039	0.512298	0.890297
Ap5m1	Not cell cycle	1227.6	-0.0903655	0.298189	-0.303047	0.761854	0.961093	15.3249	13.4998	12.3749	18.4459	8.72358	18.9035	1243.09	0.514254	0.16214	3.17166	0.00151572	0.0725573	14.7652	18.6304	14.4207	10.5601	13.6839	8.57204	0.373095	0.966953
Ap5s1	Not cell cycle	807.177	0.0694474	0.266424	0.260665	0.794351	0.968513	26.3115	35.0886	23.4871	25.7126	28.2465	26.9778	747.605	-0.0975797	0.184853	-0.527878	0.597584	0.999799	21.6694	22.6689	19.253	22.0951	17.3369	25.3738	0.58737	0.243096
Ap5z1	Not cell cycle	657.767	0.382695	0.271827	1.40786	0.159171	0.602344	8.41298	8.56144	9.68035	7.28181	8.00523	7.73952	902.785	-0.242482	0.142491	-1.70174	0.0888041	0.895967	8.01046	10.2671	9.42356	10.505	10.4015	9.85016	0.885393	0.0623208
Apaf1	Not cell cycle	4455.1	-0.471616	0.133885	-3.52256	0.000427401	0.0181627	21.3524	20.9566	18.0266	30.3701	28.4425	29.3435	1598.72	0.0590309	0.156563	0.377041	0.706143	0.999799	8.5497	9.71168	7.46791	7.66818	9.79592	6.32935	0.0854082	0.677984
Apba1	Not cell cycle	405.894	-0.177071	0.361257	-0.490153	0.624026	0.923822	2.48468	1.76962	2.01971	2.39648	2.99082	2.10889	222.424	0.0642882	0.237831	0.27031	0.786922	0.999799	1.33556	1.39154	0.905113	1.18395	1.18147	0.995937	0.269956	0.689905
Apba3	Not cell cycle	705.448	0.00885695	0.287007	0.0308597	0.975381	0.996333	14.7631	11.8194	13.9271	12.5863	13.5252	17.31	1557.18	0.00923267	0.143211	0.064469	0.948597	0.999799	25.768	35.4047	29.521	29.5267	26.9759	29.9399	0.501811	0.551381
Apbb1	Not cell cycle	2344.04	0.00773054	0.172387	0.0448441	0.964232	0.995077	30.2412	39.5614	40.6038	34.476	38.2931	38.7207	1407.6	0.122052	0.131282	0.929694	0.352529	0.999799	24.9091	24.9367	24.6463	20.6709	20.2178	23.7618	0.5	0.789196
Apbb1ip	Not cell cycle	325.243	-0.278144	0.577503	-0.481632	0.630068	0.925804	2.57701	7.69517	1.79477	7.81626	3.39495	4.29402	99.0828	-0.412205	0.42898	-0.960896	0.336604	0.999799	1.14023	0.683309	1.42451	1.45712	0.784035	1.995	0.181379	0.022861
Apbb2	Not cell cycle	2437.91	-0.0311969	0.174139	-0.179149	0.85782	0.979522	14.8736	14.3711	17.3925	15.415	12.7945	17.1934	1078.47	-0.0184552	0.130238	-0.141704	0.887314	0.999799	5.5994	5.73453	5.06095	5.33421	5.90717	4.93064	0.446884	0.465595
Apc	Not cell cycle	4980.69	-0.330397	0.144382	-2.28836	0.0221168	0.244821	24.3355	14.6169	21.1695	29.71	16.6702	22.4107	5832.86	0.0607799	0.183913	0.330482	0.741036	0.999799	13.1246	20.0388	15.0855	14.3447	20.6401	10.4035	0.148031	0.681756
Apc2	Not cell cycle	641.932	0.272376	0.298624	0.912104	0.361714	0.814506	3.2265	2.69064	2.77429	2.34007	3.13684	2.17472	294.986	-0.0451484	0.217251	-0.207817	0.835372	0.999799	1.28134	1.26713	0.948092	1.2921	1.23855	0.952902	0.81681	0.386223
Apcdd1	Not cell cycle	2285.19	0.400818	0.16519	2.4264	0.0152496	0.202972	37.7764	34.3046	37.0982	27.0064	29.1342	31.3942	1091.81	0.515192	0.184699	2.78935	0.00528133	0.179464	21.766	17.5297	13.2809	12.0689	13.0881	10.6232	0.893542	0.967104
Apeh	Not cell cycle	3152.73	0.0087542	0.178888	0.0489367	0.96097	0.994031	39.8451	59.7128	48.1857	50.794	52.255	52.7799	3293.89	-0.051292	0.118357	-0.433367	0.664748	0.999799	52.7792	51.3215	46.5221	52.8321	53.5704	45.3777	0.501509	0.367285
Apex1	Not cell cycle	1318.79	-0.0993686	0.224468	-0.442684	0.657994	0.935611	45.0958	44.0463	54.2393	63.528	44.3367	54.1563	5162.27	-0.222173	0.109042	-2.0375	0.0416001	0.630299	160.73	158.372	157.979	178.814	197.886	168.645	0.3614	0.0737136
Aph1a	Not cell cycle	7414.54	0.0413907	0.137653	0.300689	0.763652	0.961419	112.281	102.592	120.675	105.82	126.578	102.562	3581.02	-0.1304	0.142223	-0.916875	0.359208	0.999799	68.0457	65.2835	67.1866	65.1437	63.4018	80.295	0.547382	0.172929
Aph1b	Not cell cycle	1769.77	0.254297	0.244979	1.03803	0.299254	0.764626	35.7076	20.4515	15.4707	16.7553	11.5168	13.8775	894.709	0.326615	0.13646	2.39348	0.0166894	0.377493	6.58573	8.73853	6.6819	5.50591	5.61103	4.99619	0.803229	0.933077
Aph1c	Not cell cycle	158.613	1.23025	1.01482	1.21228	0.225406	0.692942	5.85679	11.4659	0.883291	4.07945	0.00962588	3.91509	229.305	0.533206	0.247808	2.15169	0.0314216	0.551506	1.88155	4.1303	3.00213	1.97921	3.42524	1.66197	0.987626	0.968689
Api5	Not cell cycle	12227.9	-0.158104	0.120343	-1.31378	0.188921	0.646246	121.151	107.721	109.332	140.767	114.894	140.904	6925.8	0.121183	0.115614	1.04817	0.294562	0.999799	62.0721	70.2537	64.0568	59.4295	67.5961	50.0311	0.290327	0.788441
Apip	Not cell cycle	813.233	0.253133	0.335699	0.754047	0.450821	0.863555	54.2695	47.8236	38.3927	52.2385	23.929	48.7568	1048.7	-0.107467	0.14964	-0.71817	0.472653	0.999799	50.1712	52.0993	59.0614	55.1714	55.9354	58.6246	0.801947	0.219028
Apitd1	Not cell cycle	673.889	-0.311306	0.271092	-1.14834	0.250828	0.720043	35.2567	41.0336	42.9415	46.1874	46.4261	49.462	731.467	0.284309	0.176237	1.61322	0.106697	0.968891	34.0523	44.2776	45.3939	27.9547	32.6695	32.4203	0.160329	0.917912
Aplf	Not cell cycle	1869.81	0.0563336	0.199225	0.282763	0.777358	0.964906	29.4432	31.9257	40.8582	35.7949	37.1127	32.4304	1065.42	-0.143341	0.128322	-1.11704	0.263977	0.999799	14.7181	17.3752	15.8327	17.522	18.4645	15.5598	0.569413	0.153463
Apln	Not cell cycle	645.523	0.0108786	0.291678	0.0372966	0.970249	0.995935	6.89863	8.70238	7.95811	6.79058	8.87294	8.99868	348.183	-0.128483	0.183074	-0.70181	0.482798	0.999799	3.75352	4.24568	3.35863	3.70602	4.40134	3.94002	0.504301	0.176324
Aplnr	Not cell cycle	6773.34	0.136584	0.135358	1.00906	0.312947	0.77803	62.6675	77.0558	76.9584	64.9322	75.6991	67.3159	1699.83	-0.00782683	0.156146	-0.050125	0.960023	0.999799	17.695	17.6526	14.2777	14.2897	15.6308	18.4362	0.675268	0.497661
Aplp1	Not cell cycle	1455.18	-0.134607	0.219052	-0.614498	0.538887	0.902998	24.5047	21.7956	28.4534	24.7583	29.996	32.2148	1673.01	-0.0992694	0.124827	-0.795255	0.426465	0.999799	26.4803	29.7469	26.3725	26.3162	29.1672	30.2398	0.317338	0.23872
Aplp2	Not cell cycle	34973.9	0.13012	0.100633	1.29301	0.196006	0.655746	352.586	384.978	389.717	349.755	399.082	338.882	11407.6	0.158454	0.112445	1.40917	0.158785	0.999799	119.169	136.713	102.985	106.171	109.743	97.1429	0.665158	0.833937
Apmap	Not cell cycle	641.337	-0.0171107	0.301098	-0.0568277	0.954682	0.992275	9.55051	13.8885	9.34899	12.7463	11.4101	10.926	1123.86	-5.69416e-05	0.146551	-0.000388546	0.99969	0.999799	20.8746	19.2779	15.906	18.296	19.7024	16.6769	0.465671	0.523842
Apoa2	Not cell cycle	8.6565	-0.439244	3.03918	-0.144527	0.885084	0.986404	4.64572	0	0	4.78184	0	1.9611	60.3688	-1.24974	0.764948	-1.63376	0.102309	0.953831	2.44528	4.2727	10.568	3.55014	3.93244	29.3388	0.0980081	0.00143353
Apobec1	Not cell cycle	62.3686	-0.531823	1.00199	-0.530767	0.59558	0.919594	1.33054	1.3454	0.132308	1.5693	1.4598	1.29903	129.128	0.00541305	0.295195	0.0183372	0.98537	0.999799	2.1455	2.06052	2.57654	2.01768	2.82003	1.84132	0.0697148	0.540365
Apobec3	Not cell cycle	1282.84	-0.00150724	0.242127	-0.006225	0.995033	0.998893	19.7764	24.0481	32.3717	30.7635	22.9971	27.5622	1315.57	-0.0851245	0.138423	-0.614959	0.538582	0.999799	24.5909	23.1556	20.7805	24.8027	24.8205	20.8283	0.487475	0.273804
Apoc1	Not cell cycle	82.744	-0.0401093	0.944028	-0.0424875	0.96611	0.995206	22.2155	16.2504	23.6361	6.80549	52.2912	7.81489	777.68	-0.156823	0.24079	-0.651285	0.514862	0.999799	196.966	102.744	130.505	145.246	123.134	187.944	0.435189	0.13279
Apoe	Not cell cycle	2523.72	0.487026	0.171358	2.84216	0.00448087	0.0929936	136.078	134.705	96.0613	107.361	73.805	75.4551	6813.92	-0.245702	0.133916	-1.83475	0.0665428	0.791726	242.985	231.022	211.084	238.676	248.283	298.206	0.921382	0.0608118
Apol8	Not cell cycle	171.623	-0.456655	0.67914	-0.672402	0.501328	0.888459	1.44969	4.72413	1.89156	4.48264	5.72479	1.93355	201.433	-0.0445498	0.849365	-0.0524507	0.95817	0.999799	4.96788	0.781853	4.01602	1.80166	5.37271	3.1527	0.0906142	0.387581
Apold1	Not cell cycle	559.631	0.0479029	0.383365	0.124954	0.90056	0.988799	5.09954	8.40682	4.2835	7.51919	4.00136	6.59718	544.824	0.00366646	0.166739	0.0219892	0.982457	0.999799	4.97042	5.7033	5.27433	4.48643	5.69502	5.34539	0.557266	0.534405
Apom	Not cell cycle	18.7072	-0.609635	2.46398	-0.247418	0.804585	0.970675	0	2.09376	0	2.40172	0	1.02168	30.3126	-0.778344	0.729069	-1.06759	0.285708	0.999799	0.463907	1.22639	1.43312	1.12337	0.581254	3.38393	0.0527388	0.00641316
Apoo	Not cell cycle	442.51	0.0386738	0.409429	0.0944579	0.924745	0.991122	24.2593	39.9547	13.5754	21.8658	23.7197	28.7437	1325.78	0.244733	0.144467	1.69404	0.0902578	0.902841	56.5415	76.5221	72.2333	54.3767	55.9428	54.7577	0.544062	0.89754
Apool	Not cell cycle	1103.91	-0.122105	0.231943	-0.526442	0.598581	0.919808	38.3957	33.886	43.3683	54.6865	42.9184	37.2022	1702.09	0.0566039	0.130223	0.434668	0.663803	0.999799	58.54	56.2381	53.7397	55.4126	53.2604	44.2352	0.333032	0.673004
Apopt1	Not cell cycle	638.508	0.313799	0.41006	0.765251	0.444122	0.858539	41.5281	27.159	20.6182	32.1506	12.685	30.6141	1215.7	-0.170528	0.138382	-1.2323	0.217835	0.999799	52.4424	46.1357	48.5444	57.8659	54.1828	56.6152	0.84782	0.115437
App	Not cell cycle	27423.6	0.160732	0.123764	1.2987	0.194048	0.654507	339.951	334.123	333.942	297.297	379.264	276.741	7339.03	-0.0271085	0.142639	-0.19005	0.84927	0.999799	86.4369	89.567	72.9374	78.1246	73.4988	94.046	0.70507	0.439037
Appbp2	Not cell cycle	7990.65	-0.0369229	0.130245	-0.283488	0.776803	0.964745	46.4026	41.0463	40.3945	49.4342	39.851	48.415	6710.12	0.101485	0.116903	0.868112	0.385333	0.999799	34.5144	39.0041	31.9234	32.4361	36.5497	27.1912	0.438962	0.758337
Appl1	Not cell cycle	5153.93	-0.124692	0.133626	-0.933143	0.350746	0.806915	23.4389	22.3867	20.1418	25.0245	23.6744	26.7876	4082.75	0.246557	0.13417	1.83764	0.0661157	0.791035	17.9071	21.09	16.9098	15.977	18.0147	12.1854	0.330089	0.898597
Appl2	Not cell cycle	1616.32	-0.0796792	0.195859	-0.406819	0.684141	0.944187	16.9889	19.0505	21.9267	20.3179	20.7152	23.3094	3502.56	-0.00782049	0.119934	-0.0652065	0.94801	0.999799	38.6427	47.2342	36.7819	42.801	41.6618	35.447	0.386148	0.497737
Aprt	Not cell cycle	3006.7	0.0694925	0.176544	0.393626	0.693857	0.946273	188.677	178.811	240.008	193.646	226.916	192.237	3528.47	-0.195771	0.135352	-1.44638	0.148069	0.999799	224.119	203.163	225.946	239.841	225.537	261.113	0.587445	0.0932549
Aptx	Not cell cycle	1175.39	0.243641	0.253822	0.959888	0.337112	0.797348	8.43752	7.63749	12.5618	11.5454	9.24717	9.39855	1694.83	-0.0135235	0.209236	-0.0646326	0.948467	0.999799	13.4276	15.1092	20.1321	12.8141	14.871	20.0202	0.79327	0.480308
Aqp1	Not cell cycle	940.3	0.306089	0.299242	1.02288	0.306364	0.771484	13.0077	18.6139	14.5403	12.0481	17.686	9.70805	800.107	0.11174	0.199543	0.559978	0.575495	0.999799	14.4657	9.84673	12.3404	10.8307	9.78769	12.378	0.842764	0.775992
Aqp11	Not cell cycle	443.48	0.531578	0.360551	1.47435	0.140388	0.579632	6.78312	4.99257	3.96285	3.92336	3.37756	4.17249	289.983	0.00352295	0.205096	0.017177	0.986295	0.999799	2.85801	2.91622	2.46327	3.04189	2.40838	2.53282	0.934359	0.534329
Aqp3	Not cell cycle	108.668	0.41508	1.08859	0.381301	0.70298	0.948088	0.459843	6.36192	2.29606	4.5535	0.121624	2.59794	103.406	-0.158043	0.490373	-0.322292	0.747232	0.999799	2.81137	0.746384	3.07471	1.49657	2.47271	3.38517	0.899276	0.130828
Aqp5	Not cell cycle	242.173	-0.318416	0.533514	-0.596827	0.550623	0.906828	4.194	4.67525	11.0842	7.81559	10.954	7.07639	180.15	-0.201634	0.253649	-0.794932	0.426653	0.999799	4.06113	4.51735	5.45858	4.3255	5.85621	5.70955	0.155123	0.0887279
Aqr	Not cell cycle	5302.83	0.0159128	0.130807	0.121651	0.903175	0.988799	38.2469	37.44	43.6748	45.3115	37.3732	41.2217	3789.94	0.00399421	0.127667	0.0312862	0.975041	0.999799	26.1214	28.4202	23.4323	25.8193	29.237	20.9417	0.512147	0.535763
Araf	Not cell cycle	2886.9	-0.202427	0.147988	-1.36786	0.171357	0.619739	51.286	49.1991	48.2924	53.9482	57.8262	62.23	5913.06	-0.0406757	0.11448	-0.355308	0.722359	0.999799	86.6347	108.825	107.398	98.6733	101.528	95.6469	0.24453	0.398823
Arap1	Not cell cycle	8826.45	0.326737	0.137213	2.38123	0.0172549	0.216977	80.7817	91.1899	107.996	76.4347	84.0604	74.2493	4161.98	-0.0058084	0.126751	-0.0458254	0.963449	0.999799	41.5383	42.4841	33.8364	39.3871	36.6003	39.7442	0.857175	0.504225
Arap2	Not cell cycle	805.689	-0.693282	0.290593	-2.38575	0.0170443	0.215064	3.20267	2.06663	3.21788	5.34455	3.93039	5.12945	545.781	-0.046961	0.187345	-0.250666	0.802072	0.999799	2.05168	2.74656	2.29057	2.43078	2.91719	1.82157	0.0412706	0.380489
Arap3	Not cell cycle	1868.37	0.129956	0.216227	0.601015	0.54783	0.906068	12.6661	13.4426	15.552	13.7897	16.1854	10.3579	1488.71	-0.0273365	0.125132	-0.218461	0.82707	0.999799	10.3018	11.1518	9.26975	9.48526	10.9108	9.95893	0.664931	0.437679
Arcn1	Not cell cycle	19897.5	-0.139946	0.106621	-1.31256	0.189331	0.646406	173.238	161.799	151.27	201.496	170.541	191.521	14128.4	0.129428	0.114667	1.12873	0.259012	0.999799	114.604	136.684	112.068	111.398	122.22	91.4964	0.31183	0.799909
Arel1	Not cell cycle	4701.5	0.29008	0.171366	1.69275	0.0905024	0.487111	38.5217	33.5509	29.4705	25.5858	26.5712	35.262	2793.67	0.175287	0.123508	1.41923	0.155832	0.999799	17.5592	20.96	17.5009	16.143	18.4084	13.8039	0.830089	0.850234
Arf1	Not cell cycle	24862.5	0.0387296	0.0914477	0.423516	0.671919	0.940812	616.808	562.45	567.573	618.939	602.459	574.713	18039.9	0.0184322	0.096328	0.191348	0.848253	0.999799	379.593	405.533	372.363	374.308	375.057	360.67	0.544213	0.577109
Arf2	Not cell cycle	2898.21	-0.0625182	0.155847	-0.401152	0.688308	0.944959	54.7629	51.7171	45.6479	57.6193	56.6525	52.7252	2870.62	0.170743	0.125301	1.36266	0.172989	0.999799	54.1708	49.5513	44.1598	44.267	42.8472	40.8147	0.405991	0.845632
Arf3	Not cell cycle	24745.8	-0.26453	0.147734	-1.79059	0.0733594	0.446191	208.48	227.241	279.119	261.955	365.731	275.648	8247.54	0.0174935	0.104598	0.167245	0.867177	0.999799	82.6052	93.514	83.6057	77.7834	92.2196	79.0627	0.191489	0.574468
Arf4	Not cell cycle	9802.03	0.0605188	0.161256	0.375296	0.707441	0.948848	206.209	186.312	153.335	191.103	140.514	203.933	10802.5	0.0448413	0.108092	0.414844	0.678256	0.999799	227.597	239.75	227.717	221.733	203.408	229.147	0.575147	0.645918
Arf5	Not cell cycle	6702.87	0.135919	0.15011	0.905458	0.365223	0.816631	346.569	414.58	385.969	320.625	415.741	379.81	5632.74	-0.0556961	0.176234	-0.316035	0.751976	0.999799	271.133	210.64	228.898	223.485	209.009	291.701	0.674589	0.353931
Arf6	Not cell cycle	3893.81	0.0171333	0.157806	0.108572	0.913542	0.990296	128.909	102.43	109.894	139.803	108.897	111.382	2321.13	0.0422565	0.123036	0.343449	0.731261	0.999799	65.0064	61.2815	58.7158	54.8144	59.8115	60.5765	0.513656	0.63943
Arfgap1	Not cell cycle	1908.7	-0.0976416	0.175522	-0.556293	0.578011	0.915957	34.4488	40.7564	34.419	43.6918	31.9322	39.2156	3317.79	-0.0342979	0.11563	-0.296619	0.766758	0.999799	46.9427	51.784	47.4391	45.9541	46.8434	51.417	0.36389	0.416629
Arfgap2	Not cell cycle	4238.28	0.00938564	0.140352	0.0668721	0.946684	0.991122	55.7542	64.736	53.6925	63.6756	60.8902	60.9823	4896.15	0.0839172	0.114019	0.735992	0.461736	0.999799	69.0757	68.9574	58.3595	62.0577	61.9783	56.4769	0.502565	0.726347
Arfgap3	Not cell cycle	2152.02	-0.254817	0.177258	-1.43755	0.150563	0.591176	27.2079	28.8992	30.5132	35.8166	41.0412	32.0762	1778.49	0.0498052	0.117996	0.422091	0.672958	0.999799	25.6873	26.7381	23.4826	23.7559	23.9856	23.5346	0.199185	0.656557
Arfgef1	Not cell cycle	13190.5	-0.0899788	0.126435	-0.711663	0.476673	0.876344	61.6588	60.1506	62.866	75.9293	56.1117	74.2161	6636.57	0.152005	0.151988	1.00011	0.317258	0.999799	27.1107	38.2786	31.7175	27.4632	35.4227	22.7148	0.373849	0.827675
Arfgef2	Not cell cycle	6027.18	0.373299	0.20335	1.83575	0.0663949	0.424266	29.6203	30.3951	21.4364	24.9149	15.0615	26.5045	1936.53	0.368463	0.168079	2.19221	0.0283647	0.51901	6.2575	10.7252	8.29632	6.3855	7.08278	5.49463	0.881093	0.943941
Arfip1	Not cell cycle	3910.13	-0.291666	0.142668	-2.04437	0.0409169	0.341623	63.3956	84.5673	72.4838	89.9842	110.678	87.2936	2458.25	0.0720668	0.118314	0.609115	0.542448	0.999799	37.4502	36.2871	30.4055	34.0189	36.3014	27.8019	0.172401	0.704617
Arfip2	Not cell cycle	2734.19	-0.0527858	0.180115	-0.293068	0.76947	0.962342	67.5165	64.218	89.193	70.868	88.455	58.3148	3862.86	0.112471	0.114931	0.978602	0.327777	0.999799	70.0491	80.0309	67.1924	66.9141	63.6118	58.3722	0.418515	0.777124
Arfrp1	Not cell cycle	1876.57	0.447314	0.215444	2.07624	0.037872	0.330497	67.5964	75.6923	65.0634	65.0993	41.6731	58.7223	1981.36	0.310474	0.155207	2.00038	0.0454589	0.665579	40.1889	60.0181	47.6947	41.6839	35.4944	35.4301	0.909386	0.92772
Arg1	Not cell cycle	119.316	0.157821	0.725462	0.217545	0.827783	0.973926	2.52351	3.74111	4.70697	1.47244	5.90425	2.88952	122.049	-0.456483	0.271483	-1.68145	0.0926763	0.914958	2.7924	2.97953	2.73111	3.81287	3.63428	3.92362	0.701524	0.019164
Arhgap1	Not cell cycle	6268.71	0.0474329	0.142968	0.331772	0.740062	0.955996	88.9598	85.062	85.7609	79.0473	103.825	83.0701	5146.44	0.0033046	0.112456	0.0293857	0.976557	0.999799	70.6031	68.6387	60.0945	65.5981	64.6529	62.6053	0.556209	0.533801
Arhgap10	Not cell cycle	2289.42	0.134271	0.176063	0.76263	0.445684	0.860047	31.7047	26.571	27.3777	29.5558	25.1516	28.4647	1281	-0.0484985	0.126423	-0.383621	0.70126	0.999799	14.4261	15.3108	13.5741	14.1039	14.6247	14.8689	0.671873	0.375962
Arhgap11a	Not cell cycle	2232.84	-0.598791	0.158701	-3.77308	0.000161242	0.00897271	15.1416	13.8982	14.8595	23.2689	20.9871	22.6801	1847.75	0.0312096	0.159361	0.195842	0.844734	0.999799	11.9413	14.6184	12.5408	11.3426	16.0018	9.92825	0.0542478	0.611287
Arhgap12	Not cell cycle	6671.46	-0.047827	0.134853	-0.354659	0.722845	0.953525	58.5788	49.2681	47.5324	55.6879	54.4812	57.941	5684.79	0.229564	0.122975	1.86675	0.0619365	0.766542	43.72	52.221	41.4702	38.5351	44.3979	31.3511	0.425004	0.888411
Arhgap17	Not cell cycle	3573.82	-0.0864437	0.150496	-0.574393	0.565702	0.911073	43.3347	37.6008	42.3058	46.5867	41.6793	49.4092	2866.49	-0.0284816	0.113802	-0.250273	0.802376	0.999799	30.1259	33.9152	30.7341	33.2676	30.484	30.1673	0.377546	0.434435
Arhgap18	Not cell cycle	2011.43	0.0137382	0.177438	0.0774254	0.938285	0.991122	19.8706	18.2847	21.1772	20.6739	22.5908	18.3638	2089.9	0.00260033	0.131767	0.0197343	0.984255	0.999799	20.3762	20.427	16.1959	19.5382	20.0179	16.1641	0.509129	0.531764
Arhgap20	Not cell cycle	1904.72	-0.0550212	0.225288	-0.244226	0.807056	0.970675	9.98336	10.4897	10.1853	9.01059	13.8673	7.8115	820.57	0.318667	0.165098	1.93017	0.0535858	0.718318	3.98298	5.12602	3.55783	3.35133	3.82214	2.68547	0.415497	0.930436
Arhgap21	Not cell cycle	8324.44	0.184421	0.128593	1.43415	0.151531	0.592487	43.0989	46.9292	46.656	46.4396	34.6419	43.6055	4314.87	0.112978	0.154066	0.73331	0.46337	0.999799	19.1066	24.3067	20.0021	18.708	24.1202	14.6869	0.733665	0.777878
Arhgap22	Not cell cycle	633.071	0.0661568	0.291939	0.226612	0.820726	0.973926	9.7604	12.0913	10.9581	10.5386	11.9048	10.2459	747.665	-0.0862049	0.190801	-0.451805	0.651409	0.999799	10.7937	12.3805	14.1833	11.6941	10.8865	15.5385	0.582918	0.27056
Arhgap23	Not cell cycle	10063	0.135099	0.164102	0.823263	0.410358	0.840286	51.4571	73.9301	81.6967	73.2044	69.7539	60.174	3049.23	-0.136241	0.123102	-1.10674	0.268408	0.999799	27.7682	30.125	30.8637	29.7488	30.9702	38.3361	0.67308	0.1638
Arhgap24	Not cell cycle	919.852	0.192773	0.229774	0.838966	0.401488	0.837463	11.7905	13.4328	12.2643	11.4243	10.9508	11.6178	637.745	-0.0277358	0.181835	-0.152533	0.878767	0.999799	9.10386	7.95523	6.09028	7.79216	7.91256	7.51629	0.742417	0.436321
Arhgap25	Not cell cycle	145.197	-0.247601	0.667862	-0.370737	0.710834	0.950017	2.8827	1.19191	1.61299	3.1264	1.09124	3.10949	98.4527	0.284204	0.334542	0.849534	0.395584	0.999799	1.17665	1.85902	1.32671	0.993324	0.867749	1.29371	0.204693	0.917761
Arhgap26	Not cell cycle	3544.15	0.106183	0.162527	0.653328	0.513545	0.894424	20.553	18.5263	23.632	15.8533	18.0362	18.9701	1655.58	0.0954082	0.126495	0.754242	0.450704	0.999799	6.44978	8.20167	6.9959	8.44196	7.24568	5.80186	0.636034	0.74785
Arhgap27	Not cell cycle	492.038	-0.056004	0.309444	-0.180982	0.856381	0.979522	5.63176	6.69204	4.42703	6.46498	5.96356	6.95643	438.756	-0.145054	0.18465	-0.78556	0.432125	0.999799	3.90416	5.42844	4.55367	4.38683	5.29813	5.37394	0.414441	0.150596
Arhgap28	Not cell cycle	6393.92	-0.0788872	0.152271	-0.518072	0.604408	0.920284	46.1376	35.1191	39.9282	41.9595	51.6306	41.2644	2677.64	-0.0395478	0.127144	-0.311048	0.755765	0.999799	18.3692	16.5081	15.1272	16.6199	18.3975	15.4008	0.387204	0.402218
Arhgap29	Not cell cycle	21013.6	0.0630741	0.0886068	0.711842	0.476562	0.87626	130.215	125.181	125.782	130.537	128.132	124.583	21655.5	0.130981	0.14035	0.933242	0.350695	0.999799	128.807	142.009	110.806	114.738	138.806	88.3264	0.578316	0.802475
Arhgap31	Not cell cycle	2693.52	-0.019445	0.161329	-0.12053	0.904063	0.988799	10.9958	11.9534	12.8783	12.5837	14.0136	11.7929	919.15	-0.0351898	0.142141	-0.24757	0.804467	0.999799	3.83923	4.38658	3.38466	3.62671	4.01649	3.89504	0.462879	0.414365
Arhgap32	Not cell cycle	6913.11	-0.200534	0.13997	-1.4327	0.151944	0.593053	17.6232	20.0954	22.7757	24.6618	19.8339	27.5156	2973.36	0.221387	0.189277	1.16965	0.242143	0.999799	8.43596	13.4881	8.76268	7.70696	11.8031	5.89638	0.245963	0.883356
Arhgap33	Not cell cycle	707.796	-0.299115	0.305191	-0.980093	0.32704	0.790793	6.61541	6.87397	3.93708	7.54607	7.05801	7.9162	1240.85	0.0942295	0.146739	0.642156	0.520772	0.999799	9.50388	12.5965	11.9172	8.96487	11.126	10.5919	0.166968	0.744907
Arhgap35	Not cell cycle	15604.9	0.149697	0.109469	1.36749	0.171472	0.62002	66.184	63.7464	61.4368	55.0326	65.9811	60.8032	4775.79	0.316033	0.130687	2.41824	0.0155959	0.363929	17.9853	23.9135	17.2652	14.4279	17.7901	14.1529	0.690961	0.929229
Arhgap36	Not cell cycle	222.04	0.204524	0.516622	0.395886	0.692189	0.946273	4.168	2.45769	2.37994	1.95041	3.39447	2.57803	79.1396	-0.261915	0.361843	-0.723835	0.469167	0.999799	0.837719	1.08006	0.668115	1.06079	0.782267	1.12389	0.754565	0.0538705
Arhgap39	Not cell cycle	1982.87	0.290858	0.194282	1.49709	0.134369	0.573123	71.6879	51.1718	33.0802	40.9938	19.9977	44.6543	1740.15	-0.107404	0.126516	-0.848936	0.395917	0.999799	16.7124	23.7187	16.5606	26.2102	21.835	18.4246	0.830768	0.219104
Arhgap4	Not cell cycle	433.124	-0.114464	0.36113	-0.31696	0.751274	0.959909	4.76856	4.94389	6.93393	8.04106	5.23119	6.00477	881.111	0.0479891	0.141967	0.33803	0.73534	0.999799	9.85777	11.6242	10.5576	10.137	10.528	9.10898	0.341708	0.653086
Arhgap42	Not cell cycle	3966.49	-0.0720726	0.160734	-0.448396	0.653867	0.935007	25.2967	18.292	24.2349	25.2308	21.3637	25.7083	3276.12	0.0335222	0.121182	0.276626	0.782067	0.999799	17.4409	20.1588	17.6811	17.9019	20.0237	14.8614	0.394975	0.617399
Arhgap44	Not cell cycle	948.212	-0.533216	0.279644	-1.90676	0.0565514	0.395407	10.0661	6.28099	5.94239	11.0521	10.1345	12.2604	575.271	0.0727636	0.195146	0.372867	0.709248	0.999799	3.95256	6.74779	5.44177	4.87436	4.77952	5.12317	0.0692621	0.706579
Arhgap45	Not cell cycle	583.646	0.269992	0.403917	0.668434	0.503857	0.889867	7.23771	8.42517	4.58371	9.09002	3.46627	5.34076	1297.81	-0.217827	0.125576	-1.73462	0.0828083	0.870786	12.7526	13.1695	11.8671	14.4863	14.0395	13.8155	0.814999	0.0764298
Arhgap5	Not cell cycle	10450.2	0.212432	0.142258	1.49328	0.135363	0.574388	82.0229	82.2223	61.447	69.4788	63.005	70.9661	7062.76	0.669048	0.172988	3.86759	0.000109916	0.00942258	57.135	81.9505	61.5958	42.1767	55.0224	31.1102	0.762713	0.977893
Arhgap6	Not cell cycle	267.669	0.000741601	0.435767	0.00170183	0.998642	0.999607	2.37086	3.86309	3.34593	3.75738	3.90157	3.52506	152.031	0.3052	0.269277	1.13341	0.257044	0.999799	1.37592	1.7807	1.24211	0.974618	1.21015	1.28427	0.490192	0.925004
Arhgap8	Not cell cycle	122.766	0.300757	0.708579	0.42445	0.671238	0.940812	4.59479	4.52125	3.02991	4.34132	1.21309	4.89981	73.1598	0.286905	0.366226	0.78341	0.433386	0.999799	2.58103	1.98739	2.16801	1.88218	1.45327	2.06074	0.838087	0.918742
Arhgap9	Not cell cycle	131.345	0.509593	0.640858	0.795172	0.426513	0.849525	2.94483	5.25327	2.46525	3.64422	1.77768	2.54699	97.97	0.0734846	0.410773	0.178894	0.858021	0.999799	2.02359	1.45497	2.91396	1.78441	1.25778	2.84981	0.92855	0.707862
Arhgdia	Not cell cycle	20716.2	0.123978	0.0929884	1.33327	0.182444	0.636034	486.879	460.285	486.579	451.392	487.657	457.254	10823.3	-0.120071	0.126729	-0.947465	0.343402	0.999799	208.436	236.839	220.45	214.879	218.429	262.459	0.658745	0.193451
Arhgdib	Not cell cycle	607.383	-0.363159	0.436472	-0.832033	0.40539	0.838547	15.4113	20.3335	28.966	24.1954	43.6343	15.4744	532.719	-0.285135	0.221043	-1.28995	0.197067	0.999799	20.0717	17.0364	17.7583	25.7748	16.4252	24.6045	0.128414	0.0452694
Arhgdig	Not cell cycle	403.738	-0.152255	0.392786	-0.387628	0.698292	0.946285	15.3489	17.4232	21.4353	24.1592	13.6371	26.2494	741.262	-0.202403	0.190822	-1.06069	0.288832	0.999799	27.2946	36.1077	37.9021	39.4661	30.8887	41.9392	0.297344	0.0879734
Arhgef1	Not cell cycle	5171.79	0.140543	0.128997	1.0895	0.275933	0.744591	63.084	63.4245	71.1133	69.9363	60.7726	60.8387	4111.84	-0.0196138	0.110419	-0.17763	0.859013	0.999799	42.9128	50.0644	47.0409	43.2365	46.3427	47.2103	0.679644	0.462426
Arhgef10	Not cell cycle	2614.47	0.022247	0.187955	0.118364	0.905779	0.988846	19.099	15.0257	18.3788	14.7851	20.0096	19.6895	1421.06	-0.115308	0.127753	-0.902585	0.366746	0.999799	9.03536	9.1285	8.21848	9.78991	9.69432	8.4	0.521578	0.202429
Arhgef10l	Not cell cycle	1251.12	0.305098	0.230909	1.32129	0.186404	0.643129	11.5073	9.92286	14.2148	9.49712	10.8801	9.8393	677.703	-0.110114	0.150282	-0.73272	0.463729	0.999799	5.7722	6.5868	5.48841	6.16003	6.40102	6.56585	0.842085	0.212766
Arhgef11	Not cell cycle	6774.01	0.246446	0.121865	2.02229	0.0431465	0.351162	36.81	38.3836	42.1917	33.4585	33.449	37.6107	3194.05	0.245198	0.130083	1.88494	0.0594383	0.756829	15.5246	21.499	16.2957	14.6193	15.8956	13.0362	0.795609	0.897767
Arhgef12	Not cell cycle	12113.6	-0.0109907	0.116075	-0.0946863	0.924564	0.991122	40.212	40.5306	39.7244	46.1728	37.0821	45.5388	4838.21	0.141683	0.149293	0.949026	0.342607	0.999799	15.4048	19.1076	14.1612	13.8961	17.6476	11.4894	0.473895	0.815603
Arhgef15	Not cell cycle	902.52	-0.118712	0.292701	-0.405574	0.685055	0.944496	5.92223	8.34628	8.49195	8.19018	10.7361	6.59496	507.221	-0.135573	0.182424	-0.743178	0.457374	0.999799	4.6861	3.82402	3.95381	4.01546	4.67281	4.69128	0.337106	0.16463
Arhgef16	Not cell cycle	112.881	-0.294342	0.677314	-0.434572	0.663873	0.937607	1.14824	2.06606	0.971316	1.33767	2.11797	1.8161	85.2105	0.253734	0.329778	0.76941	0.44165	0.999799	1.14354	1.43712	1.22786	1.17607	0.890685	0.950336	0.169685	0.901992
Arhgef17	Not cell cycle	14415.9	0.185405	0.1176	1.57658	0.114892	0.540853	56.6343	61.7618	69.8481	62.7788	54.0166	63.0834	7316.07	0.0223069	0.131198	0.170025	0.864991	0.999799	39.7495	48.6504	39.4698	44.176	43.2446	36.9746	0.735023	0.587898
Arhgef18	Not cell cycle	2177.69	0.232364	0.168777	1.37675	0.168589	0.615457	15.1632	17.9085	16.6372	15.5277	13.7926	15.4611	2331.02	0.00602777	0.130878	0.0460565	0.963265	0.999799	15.6983	18.4565	13.732	15.5169	17.1169	13.5834	0.782707	0.541723
Arhgef19	Not cell cycle	1343.81	0.591401	0.214516	2.75691	0.00583501	0.110482	15.7698	20.2051	19.6978	13.9155	11.7608	13.6861	1625.86	0.0316554	0.12621	0.250816	0.801957	0.999799	17.3	20.6601	17.4264	18.4669	17.1186	16.6188	0.946431	0.612343
Arhgef2	Not cell cycle	5976.77	0.155264	0.123797	1.25418	0.209776	0.674437	63.9761	54.7829	62.2936	59.562	56.9636	56.465	3967.67	-0.0257951	0.123863	-0.208256	0.835029	0.999799	32.3062	38.1397	28.1806	33.0552	34.8411	29.3618	0.698129	0.44364
Arhgef25	Not cell cycle	2264.44	0.157873	0.19711	0.800937	0.423168	0.848329	40.8397	43.6169	43.4141	36.0215	49.8639	33.583	4372.84	-0.115813	0.117192	-0.988235	0.323038	0.999799	66.3652	79.1835	66.0298	74.3134	69.8957	77.4585	0.701675	0.201524
Arhgef26	Not cell cycle	515.972	0.373739	0.441202	0.847093	0.396943	0.834923	3.06331	4.49266	3.30078	4.31977	1.23488	3.32156	288.308	0.0789534	0.19231	0.410552	0.681401	0.999799	1.71642	1.8192	1.84808	1.71704	1.63091	1.6172	0.881394	0.718123
Arhgef28	Not cell cycle	795.761	-0.280531	0.280847	-0.998876	0.317855	0.782352	4.45731	4.05655	5.45169	5.41525	5.17895	7.376	421.04	0.035925	0.189478	0.1896	0.849622	0.999799	2.21437	3.24484	2.67658	2.59368	2.90902	2.19487	0.179493	0.623057
Arhgef3	Not cell cycle	711.641	0.4676	0.316703	1.47646	0.13982	0.579632	10.0184	7.49577	10.2089	8.07432	4.36025	7.70353	725.161	0.00469098	0.159562	0.029399	0.976546	0.999799	7.80818	7.61752	5.95159	7.39726	7.37223	6.00845	0.915422	0.538026
Arhgef39	Not cell cycle	257.757	-0.589186	0.438565	-1.34344	0.179129	0.631897	5.86669	4.88829	5.73912	6.52917	9.2159	10.3976	852.545	-0.306601	0.176657	-1.73558	0.0826389	0.870786	16.0189	17.9314	22.4716	21.0715	26.5067	20.6375	0.0564358	0.0384035
Arhgef4	Not cell cycle	747.23	0.159626	0.259875	0.614239	0.539057	0.902998	9.21785	10.1896	8.26287	9.86035	8.46027	7.83437	592.618	-0.031522	0.183436	-0.171842	0.863562	0.999799	7.84404	6.24057	5.97081	7.0748	6.19463	6.57995	0.703712	0.424249
Arhgef40	Not cell cycle	4110.98	0.233922	0.164058	1.42585	0.153913	0.596606	31.1051	34.1325	32.8802	36.5133	25.2091	26.5934	2728.41	-0.101888	0.121262	-0.840226	0.400782	0.999799	18.5052	21.1421	16.2222	19.3523	20.6325	17.6137	0.783688	0.232684
Arhgef5	Not cell cycle	2523.15	0.0875208	0.229933	0.380636	0.703474	0.948186	16.3913	17.1583	17.2117	15.993	22.8377	11.665	1762.49	-0.0563855	0.16857	-0.334494	0.738007	0.999799	11.4692	12.7564	8.73212	11.8815	13.0535	8.43963	0.611438	0.351818
Arhgef6	Not cell cycle	202.26	-0.0281878	0.505894	-0.0557187	0.955566	0.992448	1.6174	1.50514	2.72869	1.60867	2.34521	1.62247	207.663	-0.063169	0.229453	-0.275303	0.783084	0.999799	1.63362	1.40442	1.45305	1.72886	1.54671	1.33481	0.450581	0.331749
Arhgef7	Not cell cycle	4466.76	0.0413332	0.16204	0.25508	0.798661	0.969626	35.2186	38.1063	38.0933	33.5294	46.4284	35.0459	2701.74	-0.077824	0.111325	-0.699069	0.484509	0.999799	21.018	23.1104	19.2698	21.9781	22.7961	20.1823	0.547306	0.291082
Arhgef9	Not cell cycle	991.946	0.00205836	0.259961	0.00791797	0.993682	0.998893	10.869	8.75492	8.89222	10.2851	17.3346	6.94013	1184.59	0.106658	0.174787	0.610221	0.541716	0.999799	10.7595	9.05392	6.59071	8.00073	8.87802	6.51766	0.492455	0.768145
Arid1a	Not cell cycle	15878.6	-0.0290199	0.110341	-0.263002	0.792549	0.968482	66.2421	67.8055	77.9011	78.8271	69.8039	80.7629	8919.87	-0.000918917	0.143742	-0.00639281	0.994899	0.999799	34.1962	48.3119	34.4663	36.3889	45.1462	31.8128	0.449449	0.520447
Arid1b	Not cell cycle	7405.66	0.0731931	0.144214	0.507532	0.611782	0.920421	33.0582	36.4528	42.7378	34.7497	41.8605	35.3007	3682.52	-0.00951247	0.141836	-0.0670665	0.946529	0.999799	16.1313	17.1361	12.4331	13.9318	18.5924	11.8756	0.592274	0.492908
Arid2	Not cell cycle	9568.14	0.150633	0.136842	1.10078	0.270992	0.740624	40.2362	47.2421	35.8088	42.9451	34.7589	40.739	4856.28	0.0666111	0.133489	0.499001	0.617779	0.999799	19.6378	22.6036	17.4323	18.0593	23.8809	15.4579	0.692168	0.694356
Arid3a	Not cell cycle	868.07	-0.111671	0.293141	-0.380948	0.703242	0.948129	4.2614	7	7.21608	7.80034	7.53335	5.89768	1205.71	-0.300443	0.148806	-2.01903	0.0434846	0.649428	7.21141	7.54135	6.6912	8.92983	9.86467	6.82092	0.345782	0.0405161
Arid3b	Not cell cycle	1931.31	-0.442357	0.300854	-1.47034	0.14147	0.581578	27.6888	24.4001	33.4553	45.1594	19.0166	45.8274	1550.82	-0.21513	0.204208	-1.05348	0.292119	0.999799	9.52949	15.9896	16.1447	13.6343	20.5149	12.4612	0.0964237	0.0787687
Arid4a	Not cell cycle	2184.1	0.0461895	0.210654	0.219267	0.826442	0.973926	11.5617	15.9653	17.5104	15.9271	17.127	12.7033	1823.43	-0.228657	0.162263	-1.40918	0.158782	0.999799	11.4046	12.301	8.91278	12.4044	15.3234	9.74835	0.553946	0.0697903
Arid4b	Not cell cycle	7069.41	0.20085	0.154698	1.29833	0.194173	0.654564	47.8918	46.3983	35.4461	43.4893	34.3001	40.7029	4625.79	0.163775	0.14712	1.11321	0.265619	0.999799	27.3297	29.7488	23.0362	22.6851	29.1291	18.4351	0.751169	0.838917
Arid5a	Not cell cycle	207.038	0.0964953	0.463181	0.208332	0.83497	0.975904	3.29996	2.54098	3.29917	2.15371	1.48735	2.22572	140.258	-0.0107055	0.307309	-0.0348362	0.97221	0.999799	1.12996	1.78443	1.83256	1.30988	1.269	1.80522	0.622906	0.489362
Arid5b	Not cell cycle	4968.41	0.18047	0.131288	1.37461	0.169252	0.616473	26.1322	24.9919	22.2948	22.0796	22.9484	23.1849	2015.81	-0.141458	0.143107	-0.988476	0.322919	0.999799	8.84667	8.79575	7.17961	8.93531	10.7122	7.33807	0.729667	0.156028
Arih1	Not cell cycle	8618.69	-0.218826	0.126562	-1.729	0.0838085	0.472909	69.6415	60.1396	62.8867	72.4287	59.9005	72.541	6738.96	0.00939907	0.109207	0.0860664	0.931414	0.999799	37.9399	47.8645	32.2599	37.63	49.2456	26.4761	0.228233	0.551833
Arih2	Not cell cycle	5323.56	0.174798	0.145808	1.19882	0.230596	0.699325	53.901	60.118	47.1553	49.1624	46.0177	55.3522	3400.95	0.138671	0.12221	1.1347	0.256502	0.999799	28.1442	37.6627	32.3701	28.5099	31.3158	26.6354	0.72348	0.81266
Arl1	Not cell cycle	6386.27	-0.0615259	0.141219	-0.435676	0.663072	0.937426	132.566	118.159	102.404	141.54	120.297	126.149	5653.08	0.0899241	0.122962	0.731317	0.464585	0.999799	110.74	97.84	98.3873	92.0074	94.6805	95.4075	0.407651	0.736759
Arl10	Not cell cycle	735.063	0.240903	0.279211	0.862798	0.388248	0.831288	34.2809	38.057	48.7423	33.6775	35.3814	39.8041	352.705	0.044622	0.211658	0.210822	0.833026	0.999799	18.1857	17.2627	14.8434	17.9629	17.3412	11.9386	0.789724	0.645315
Arl13b	Not cell cycle	1014.21	-0.0344954	0.263205	-0.131059	0.895729	0.987585	8.15336	9.8787	12.9021	13.1995	10.2994	9.711	996.276	0.156912	0.133369	1.17652	0.239386	0.999799	10.2545	10.7083	9.08231	8.93774	9.5213	7.89275	0.443036	0.832277
Arl14ep	Not cell cycle	2928.17	-0.133545	0.155545	-0.858561	0.390583	0.832215	51.8658	66.0302	68.497	68.3859	61.3921	66.9697	2709.7	0.0330963	0.113718	0.291039	0.771022	0.999799	28.5442	31.799	27.1874	25.7872	33.3123	25.8339	0.318923	0.615588
Arl14epl	Not cell cycle	1018.88	-0.658574	0.314457	-2.09432	0.0362312	0.323202	13.0322	12.7107	18.4906	26.114	14.541	32.0929	330.247	0.0914041	0.314555	0.290582	0.771371	0.999799	2.78744	7.08305	7.87224	4.91934	5.22197	6.03199	0.0451185	0.740531
Arl15	Not cell cycle	2327.35	-0.143602	0.173381	-0.828242	0.407533	0.839512	25.0757	37.9331	34.9286	33.8641	65.8778	38.0515	1333.63	-0.114182	0.142128	-0.803372	0.42176	0.999799	13.3892	12.7069	12.743	13.3321	17.2007	11.8165	0.307379	0.205372
Arl16	Not cell cycle	120.399	1.3316	1.09147	1.22001	0.222463	0.689697	8.54318	14.0321	6.21622	4.17053	0	7.90046	433.508	-0.191323	0.181516	-1.05403	0.291869	0.999799	24.8031	23.9436	19.1697	27.0895	24.0821	23.8475	0.990041	0.0966501
Arl2	Not cell cycle	1000.93	0.158415	0.232121	0.682467	0.494944	0.884787	46.1537	41.5607	45.2431	48.4039	36.227	41.8586	1401.15	-0.109134	0.152508	-0.715592	0.474244	0.999799	58.0954	52.4566	54.285	59.3471	50.6936	62.4916	0.702354	0.215105
Arl2bp	Not cell cycle	3153.45	-0.147852	0.147004	-1.00577	0.314528	0.779361	56.4209	54.9546	60.3195	62.1178	81.4392	72.1575	3556.12	-0.0207319	0.128076	-0.161872	0.871407	0.999799	75.0846	69.2303	61.3057	67.4566	65.8112	67.5248	0.302927	0.458579
Arl3	Not cell cycle	1653.09	-0.0753415	0.240609	-0.313129	0.754183	0.960114	110.481	90.1217	111.709	97.0002	150.952	98.313	1744.14	-0.0915398	0.15056	-0.607996	0.54319	0.999799	113.121	104.016	93.038	101.766	99.0979	119.806	0.390675	0.258337
Arl4c	Not cell cycle	2574.82	0.110698	0.193614	0.571747	0.567493	0.911839	26.9125	18.9205	29.5969	24.1861	24.9282	24.3686	1370.26	0.0436951	0.153177	0.285258	0.775446	0.999799	13.8303	12.1285	10.3327	11.1387	13.0905	10.195	0.641467	0.642598
Arl4d	Not cell cycle	387.51	0.0679644	0.394216	0.172404	0.86312	0.980213	17.0592	10.9633	9.4565	13.0603	14.6812	10.0835	566.057	-0.0724468	0.171432	-0.422599	0.672588	0.999799	17.7562	16.9554	16.8563	19.1432	15.6012	17.8571	0.58488	0.305191
Arl5a	Not cell cycle	6376.91	-0.290647	0.149561	-1.94333	0.0519764	0.383481	40.634	42.7823	32.5511	54.0969	44.2252	50.3497	4833.28	-0.0081771	0.124021	-0.065933	0.947431	0.999799	33.0129	30.1008	27.4245	30.987	32.7227	25.6969	0.17308	0.496907
Arl5b	Not cell cycle	3386.2	-0.273264	0.169208	-1.61495	0.106321	0.527137	17.6208	14.8537	12.9419	19.0456	34.8012	18.3808	2567.38	-0.00365978	0.156219	-0.0234273	0.981309	0.999799	13.1666	12.5862	9.70754	11.918	13.9256	9.08653	0.184774	0.510865
Arl5c	Not cell cycle	107.802	0.550185	0.668504	0.82301	0.410503	0.840286	2.57913	3.77222	6.09975	1.75639	3.43422	2.67428	180.091	0.0128604	0.256082	0.0502198	0.959947	0.999799	6.56288	6.56058	5.64004	6.72542	4.462	5.42121	0.938207	0.561038
Arl6	Not cell cycle	904.833	-0.351197	0.251562	-1.39606	0.162696	0.60659	15.8951	22.2175	20.4435	25.1815	39.5581	25.3159	540.323	-0.0236921	0.178668	-0.132604	0.894507	0.999799	17.8623	13.0753	13.7129	14.7738	14.3963	13.4637	0.136261	0.449977
Arl6ip4	Not cell cycle	464.218	0.624747	0.403616	1.54787	0.121653	0.552934	14.5419	27.6787	23.7635	15.6492	8.72691	18.1034	2070.02	-0.119942	0.124639	-0.962312	0.335893	0.999799	69.6027	75.5647	73.4012	76.9257	72.2312	81.4677	0.951562	0.193828
Arl6ip5	Not cell cycle	2810.82	0.0377253	0.150196	0.251173	0.80168	0.970029	79.2517	80.8218	85.3928	79.2851	90.5192	82.9641	2292.51	-0.0845204	0.156407	-0.540387	0.58893	0.999799	72.2221	57.8507	54.9757	66.7625	57.9461	66.3569	0.54293	0.275238
Arl6ip6	Not cell cycle	2279.26	-0.259254	0.165564	-1.56589	0.117375	0.545645	33.6993	30.1855	29.2494	38.4831	38.3792	39.0149	1692.57	0.185498	0.133719	1.38722	0.165374	0.999799	25.744	24.3095	23.2598	20.0847	24.4816	18.9317	0.19496	0.858307
Arl8a	Not cell cycle	2307.29	0.222017	0.204643	1.0849	0.277965	0.746576	54.157	50.8658	78.34	58.2086	57.2715	50.4768	1619.84	-0.0823097	0.164592	-0.500082	0.617017	0.999799	36.972	37.403	36.6136	37.2787	31.8323	44.7205	0.773201	0.281047
Arl8b	Not cell cycle	11268.1	-0.293789	0.102808	-2.85766	0.00426777	0.0898714	92.041	101.756	85.9042	110.039	131.368	99.6831	5124.49	-0.0644362	0.106381	-0.60571	0.544707	0.999799	51.5605	54.3383	42.0222	46.969	59.555	37.5718	0.170213	0.327976
Armc10	Not cell cycle	4627.83	-0.0972881	0.146183	-0.66552	0.505718	0.890089	76.4682	75.5758	78.8229	87.8008	73.6899	98.9977	3620.41	-0.0692498	0.106395	-0.650875	0.515127	0.999799	56.7348	57.3683	55.1459	57.7379	60.5955	55.8261	0.364343	0.31432
Armc2	Not cell cycle	155.783	0.286562	0.610959	0.469037	0.639043	0.928941	2.52094	2.81546	0.744303	1.83164	4.13613	3.22198	256.773	-0.0096079	0.211658	-0.0453935	0.963794	0.999799	3.35883	3.38045	3.872	3.93326	3.1564	2.87639	0.827826	0.492455
Armc5	Not cell cycle	1663.31	0.0117051	0.182535	0.0641252	0.948871	0.991149	18.448	16.0037	17.0767	17.3963	18.7941	18.1571	1160.94	0.030767	0.130018	0.236636	0.812939	0.999799	10.3264	12.3335	11.825	10.9059	11.0113	10.7092	0.50581	0.610005
Armc6	Not cell cycle	1753.02	-0.0922441	0.251704	-0.366478	0.714008	0.951393	35.6137	28.7844	29.6891	30.7545	49.0675	26.5068	804.14	0.276938	0.148736	1.86194	0.0626114	0.767863	13.4772	17.7764	15.6289	12.7921	12.2158	12.2925	0.370982	0.913611
Armc7	Not cell cycle	495.586	-0.132273	0.350733	-0.377132	0.706076	0.948765	8.6462	5.71131	10.6509	9.19952	9.35746	10.4913	322.559	-0.0930724	0.185443	-0.501891	0.615744	0.999799	5.41144	5.42808	5.23166	5.38494	5.50588	5.74716	0.32013	0.253961
Armc8	Not cell cycle	3368.6	-0.110191	0.144932	-0.760297	0.447077	0.860805	30.8059	26.7571	28.6433	35.7381	32.843	38.1557	2992.77	0.144282	0.156619	0.921225	0.356933	0.999799	21.8797	32.6332	30.5611	24.1226	29.0922	19.7438	0.348121	0.818923
Armc9	Not cell cycle	970.295	0.302478	0.237916	1.27137	0.203598	0.665571	15.6283	15.6485	15.3246	16.2198	13.2906	13.994	870.085	-0.0153519	0.13831	-0.110996	0.911619	0.999799	10.7759	10.372	10.0343	10.2058	11.3322	9.05736	0.839897	0.475479
Armcx1	Not cell cycle	2151.71	-0.0645258	0.211014	-0.30579	0.759765	0.960686	36.4204	35.7687	32.8155	36.3954	50.5639	31.8819	2820.55	-0.0508824	0.132523	-0.383951	0.701015	0.999799	48.5797	44.2836	37.9615	45.8801	43.3731	43.1387	0.404104	0.369021
Armcx2	Not cell cycle	7489.85	0.00899761	0.133189	0.0675553	0.94614	0.991122	80.6246	85.2595	81.9448	88.0146	97.6014	73.5426	6496.8	0.0034379	0.132071	0.0260307	0.979233	0.999799	78.8363	74.3	58.8946	70.0438	69.7022	66.5936	0.502263	0.534178
Armcx3	Not cell cycle	3558.71	-0.0631979	0.182614	-0.346073	0.729288	0.954144	58.416	47.3545	48.928	55.3549	61.9303	49.7427	4418.52	-0.00946231	0.116741	-0.0810536	0.935399	0.999799	51.9905	54.7392	41.4412	52.1907	53.5668	38.3007	0.405387	0.492983
Armcx4	Not cell cycle	5138.06	0.171128	0.124599	1.37342	0.169621	0.616993	21.9188	23.9095	25.3559	21.6463	22.8908	22.1835	3177.78	-0.00196145	0.167582	-0.0117044	0.990661	0.999799	14.7146	15.6004	10.637	13.4698	16.3348	10.1799	0.719405	0.516901
Armcx5	Not cell cycle	1128.96	-0.365351	0.252184	-1.44875	0.147408	0.588065	15.6119	14.2654	9.83541	17.8628	17.4966	18.5976	1204.99	0.335644	0.173586	1.93359	0.0531639	0.715387	12.3312	21.1732	17.1516	13.0524	13.9806	11.9806	0.127358	0.935642
Armcx6	Not cell cycle	1745.14	0.0270787	0.293798	0.0921677	0.926565	0.991122	32.4205	28.7844	44.1248	28.5882	55.0149	25.6472	2752.5	-0.0183629	0.125866	-0.145893	0.884006	0.999799	53.3234	54.5175	46.5827	52.6393	47.1393	52.0722	0.528444	0.465897
Armt1	Not cell cycle	2231.46	-0.140453	0.163026	-0.861533	0.388945	0.831714	28.5608	34.0301	31.2142	35.3718	36.659	42.955	2753.41	-0.0371892	0.134091	-0.277343	0.781517	0.999799	29.1921	35.4624	33.8263	35.615	33.9116	29.0089	0.311453	0.409461
Arnt	Not cell cycle	6268.66	0.0551365	0.118881	0.463796	0.642794	0.930643	71.6134	72.6121	71.1999	76.6467	71.986	69.9972	4509.74	0.044183	0.116604	0.378915	0.704751	0.999799	38.6997	42.929	33.4582	37.2736	41.1461	30.3283	0.567678	0.643881
Arnt2	Not cell cycle	3127.59	0.0633358	0.169188	0.374352	0.708142	0.948938	19.7915	15.2777	21.9357	19.7821	18.9071	18.9905	1796.24	0.075205	0.135388	0.555477	0.578569	0.999799	10.7357	12.2217	9.07271	9.81989	11.0544	8.6846	0.578769	0.710804
Arntl	Not cell cycle	514.568	-0.554968	0.35997	-1.5417	0.123145	0.555029	6.85835	5.7274	5.73033	8.06331	11.6474	6.49603	620.884	-0.149437	0.149304	-1.0009	0.316877	0.999799	7.86428	7.99334	7.71659	8.22687	9.273	7.95986	0.0638298	0.14373
Arntl2	Not cell cycle	152.063	-0.390829	0.720676	-0.542309	0.587605	0.918417	1.56141	2.53798	0.859651	1.38104	4.35011	1.12672	523.731	-0.239745	0.171898	-1.39469	0.163108	0.999799	5.07489	6.45955	6.00788	7.31534	7.25851	5.62737	0.116795	0.063528
Arpc1a	Not cell cycle	11232.7	0.400289	0.167244	2.39344	0.0166913	0.212233	338.039	310.644	289.005	200.757	327.393	221.912	6038.61	0.509628	0.127445	3.99882	6.36592e-05	0.00632593	145.361	204.033	169.037	119.24	114.421	118.74	0.893013	0.966425
Arpc1b	Not cell cycle	3354.71	0.342473	0.155988	2.19551	0.0281274	0.281377	80.8438	108.937	111.054	75.8046	82.8516	84.497	6005.98	-0.0752118	0.114819	-0.655045	0.512439	0.999799	164.969	157.303	142.187	159.189	164.874	155.85	0.866531	0.299004
Arpc2	Not cell cycle	9475.81	0.146124	0.117649	1.24203	0.214225	0.680096	301.28	298.471	272.303	276.806	300.172	253.78	11083.4	-0.0365307	0.115691	-0.315762	0.752183	0.999799	329.081	299.933	281.945	314.793	301.857	295.892	0.686661	0.411423
Arpc3	Not cell cycle	5295.64	0.19271	0.126054	1.52879	0.126317	0.560103	325.765	353.913	318.184	319.234	269.715	312.654	3505.25	-0.084719	0.152337	-0.556128	0.578124	0.999799	207.004	166.74	193.101	188.006	184.034	217.57	0.742342	0.274936
Arpc4	Not cell cycle	9992.57	0.0508082	0.121392	0.418545	0.675549	0.941315	237.847	217.02	213.262	265.552	208.344	222.372	3873.38	-0.0603459	0.144399	-0.41791	0.676013	0.999799	125.23	132.617	139.049	123.833	125.066	146.445	0.561038	0.339445
Arpc5	Not cell cycle	4863.04	-0.191917	0.150209	-1.27767	0.201367	0.662719	102.459	92.1867	91.7134	131.21	96.1712	115.301	4810.29	-0.105563	0.131898	-0.800332	0.423519	0.999799	97.444	83.5024	85.8203	89.4972	92.9279	99.1204	0.254037	0.224159
Arpc5l	Not cell cycle	1413.37	0.121047	0.258951	0.467453	0.640176	0.929517	52.1796	52.1984	41.0513	54.7175	31.7042	54.4499	2708.87	0.000157732	0.120095	0.00131339	0.998952	0.999799	80.617	83.3635	83.3134	78.9254	78.9333	83.2333	0.654519	0.52437
Arpin	Not cell cycle	1188.61	0.278846	0.284955	0.978561	0.327797	0.791574	20.0081	15.753	32.2822	17.8275	19.6592	21.5882	699.506	0.0469623	0.173277	0.271025	0.786372	0.999799	13.6921	11.7263	9.94377	10.7429	10.8837	11.6834	0.821714	0.650747
Arpp19	Not cell cycle	8860.14	0.0372816	0.126584	0.29452	0.76836	0.962302	279.077	274.14	193.905	233.827	231.579	238.911	7200.08	0.155381	0.105714	1.46983	0.141608	0.999799	261.665	264.999	248.755	235.976	260.895	242.177	0.542478	0.83107
Arrb1	Not cell cycle	3936.77	-0.0169999	0.240989	-0.0705423	0.943762	0.991122	15.1751	29.0365	20.4403	26.4816	21.1541	25.7119	2375.92	-0.0765437	0.188046	-0.407048	0.683972	0.999799	13.9691	8.47434	11.4334	11.1588	13.7112	10.4336	0.465746	0.295156
Arrb2	Not cell cycle	1935.44	-0.489665	0.217722	-2.24904	0.0245099	0.260039	30.2285	30.1121	46.1581	56.2103	52.232	49.7895	1522.14	-0.113279	0.154882	-0.73139	0.464541	0.999799	26.2326	34.7777	36.3741	34.3562	32.2	35.1507	0.0795986	0.207334
Arrdc1	Not cell cycle	572.145	-0.551464	0.302574	-1.82258	0.0683674	0.431302	11.5355	11.0377	14.7765	20.7874	21.3058	17.8746	877.624	0.0204694	0.160847	0.12726	0.898735	0.999799	20.0388	24.8394	25.5624	24.9848	20.6851	21.9357	0.0648861	0.582617
Arrdc2	Not cell cycle	299.842	0.590109	0.457289	1.29045	0.196895	0.655889	4.65276	8.11871	5.15758	4.56286	2.74871	5.3552	578.575	-0.0598658	0.187721	-0.318908	0.749796	0.999799	7.0707	11.1276	10.3305	8.76226	10.1481	9.77553	0.945752	0.340652
Arrdc3	Not cell cycle	3622.96	-0.324694	0.202745	-1.60149	0.109269	0.532901	46.605	27.4254	36.7067	41.0681	72.7729	43.2206	3540.71	-0.218426	0.148133	-1.47453	0.14034	0.999799	25.4925	25.6457	28.4878	26.2943	37.8443	27.5096	0.151124	0.0759771
Arrdc4	Not cell cycle	2488.45	-0.323711	0.217083	-1.49118	0.135913	0.574761	25.3746	29.6796	42.6281	54.0615	42.6517	32.9382	2038.53	-0.212011	0.135876	-1.56033	0.118682	0.999799	19.1943	22.4178	21.9539	22.2792	28.8598	20.3716	0.151728	0.0810321
Arsa	Not cell cycle	2515.99	0.238192	0.180454	1.31996	0.186849	0.64378	29.6287	27.1934	31.3028	23.9702	31.1656	23.9397	1395.16	-0.0369022	0.143949	-0.256357	0.797675	0.999799	15.8628	15.5248	12.7901	14.85	13.7123	15.2474	0.787536	0.41014
Arsb	Not cell cycle	2261.46	-0.263819	0.181691	-1.45202	0.146495	0.587338	21.33	16.7683	16.9695	22.6543	25.503	21.91	614.232	0.19865	0.170414	1.16569	0.243739	0.999799	6.45696	5.59819	5.3139	4.38858	5.63005	4.79497	0.191942	0.868266
Arsg	Not cell cycle	309.649	0.592577	0.418985	1.41432	0.157269	0.600794	5.91139	3.84596	3.39835	3.08224	4.7785	3.41585	274.639	-0.185763	0.214886	-0.864469	0.38733	0.999799	4.27642	4.27316	3.63139	4.37693	3.57032	5.72212	0.946658	0.1008
Arsi	Not cell cycle	566.727	0.0511025	0.392792	0.130101	0.896487	0.987585	7.81626	8.76931	6.85329	5.04673	12.5573	6.26736	340.954	0.131478	0.206786	0.63582	0.524894	0.999799	4.74866	5.14246	4.04214	4.88957	3.7284	3.63133	0.561415	0.803305
Arsk	Not cell cycle	731.426	-0.426289	0.280804	-1.5181	0.128989	0.56346	5.769	5.50806	7.17034	8.85942	9.94391	6.99837	1100.75	0.0642314	0.150964	0.425474	0.670491	0.999799	11.2105	10.3032	9.4136	11.1533	9.56491	8.28666	0.103139	0.689829
Art3	Not cell cycle	76.8603	0.3993	0.9112	0.438213	0.661232	0.936967	2.57168	3.6672	1.57107	0.7658	4.79576	1.0672	36.3945	0.0425843	0.481221	0.0884922	0.929486	0.999799	0.954996	0.897971	1.03486	1.08233	1.20137	0.673158	0.892636	0.640335
Art4	Not cell cycle	402.045	0.191363	0.426851	0.448313	0.653927	0.935012	5.5649	9.79674	4.20931	4.84658	7.28567	5.95049	339.748	-0.137348	0.273586	-0.502027	0.615649	0.999799	6.03911	3.39654	4.62149	3.64287	6.42377	5.21855	0.740758	0.162517
Arv1	Not cell cycle	309.579	0.00619382	0.464133	0.0133449	0.989353	0.998231	14.5761	14.4924	7.18829	10.9615	17.0082	10.137	339.831	-0.0811201	0.203292	-0.399033	0.689869	0.999799	10.3807	15.0612	11.813	14.5974	12.3042	11.1781	0.497887	0.284367
Arvcf	Not cell cycle	2926.53	-0.529568	0.187387	-2.82607	0.00471226	0.0962146	20.5946	17.3449	25.4571	33.6951	26.0777	36.688	1623.2	-0.117164	0.156149	-0.750337	0.453052	0.999799	11.5306	15.5748	13.9679	12.1654	18.1402	13.2276	0.0703938	0.198506
Arx	Not cell cycle	4111.73	-0.0612451	0.173082	-0.353849	0.723452	0.953681	59.891	60.8567	51.6803	63.277	76.5885	51.3566	2333.48	-0.0846832	0.126487	-0.669504	0.503174	0.999799	31.3504	30.3513	30.2155	28.3721	37.1908	29.6789	0.408103	0.275011
Arxes1	Not cell cycle	2711.71	-0.351755	0.215079	-1.63547	0.101951	0.516951	62.1013	68.9719	46.9305	80.9308	95.7947	62.1644	972.684	-0.0117721	0.155238	-0.0758322	0.939553	0.999799	26.2809	21.7033	20.3751	23.2642	23.2129	21.2175	0.135884	0.486495
Arxes2	Not cell cycle	10236.5	0.212411	0.109403	1.94155	0.0521921	0.384052	268.579	274.004	315.874	255.396	271.537	250.144	4003.78	-0.0766834	0.133215	-0.575638	0.56486	0.999799	107.813	89.5732	89.6264	105.209	101.154	90.785	0.762638	0.294477
As3mt	Not cell cycle	2655.13	0.0484954	0.165461	0.293093	0.769451	0.962342	59.6911	54.6656	71.6933	62.1042	64.0705	63.3382	1904.31	-0.0584379	0.163994	-0.356341	0.721585	0.999799	49.6322	39.6297	32.4089	43.6592	42.3144	37.7708	0.558548	0.345028
Asah1	Not cell cycle	2387.99	-0.313947	0.24313	-1.29127	0.196609	0.655746	36.1459	20.4306	26.7283	30.8164	31.8057	46.2525	6403.59	-0.0199886	0.104277	-0.191688	0.847987	0.999799	81.0503	85.2093	77.2795	82.5895	87.4249	71.4369	0.158669	0.461219
Asah2	Not cell cycle	583.856	-0.305604	0.30317	-1.00803	0.313439	0.778276	3.34236	3.53509	4.89099	5.44081	4.53278	5.21106	503.441	0.248571	0.172333	1.44239	0.149193	0.999799	3.97811	4.34594	3.42422	3.12152	3.81146	2.72436	0.163196	0.899502
Asap1	Not cell cycle	9614.91	0.0647572	0.115628	0.560049	0.575446	0.915391	59.166	71.367	61.1928	65.6295	67.7779	61.4188	3338.12	0.00298974	0.113366	0.0263725	0.97896	0.999799	20.8598	22.9655	18.6925	18.0418	22.8387	18.6263	0.581108	0.532594
Asap2	Not cell cycle	3496.2	-0.270593	0.181544	-1.49051	0.13609	0.574761	22.5713	22.8482	31.7764	29.087	29.1639	34.3756	1484.01	-0.0264551	0.135774	-0.194846	0.845514	0.999799	8.19803	10.5926	9.41783	8.90774	10.4507	8.71338	0.186812	0.441225
Asap3	Not cell cycle	964.374	0.524041	0.283747	1.84686	0.0647678	0.420544	8.55505	8.81336	12.439	8.2555	5.3364	8.41675	1051.23	-0.0455156	0.137839	-0.330208	0.741243	0.999799	8.56221	9.56016	8.56985	9.716	9.19069	7.77709	0.93285	0.385544
Asb1	Not cell cycle	3459.52	0.619702	0.190839	3.24724	0.00116529	0.0372893	28.0016	35.4775	29.835	13.9856	30.5122	22.0179	966.195	0.729007	0.202299	3.60361	0.000313833	0.0217841	5.69585	10.5353	7.17876	4.44038	5.91492	3.41293	0.951109	0.98061
Asb10	Not cell cycle	85.0394	0.256804	0.762215	0.336917	0.736179	0.955697	1.43711	1.59649	2.55314	2.13161	2.24375	2.31699	74.792	-0.210791	0.34166	-0.61696	0.537261	0.999799	1.31477	1.75655	1.0758	1.60162	1.97937	1.41378	0.804965	0.0817866
Asb13	Not cell cycle	417.752	-0.498371	0.439177	-1.13478	0.256465	0.725468	3.50765	2.04308	2.89652	3.17825	6.47546	2.80774	736.809	-0.110404	0.152236	-0.725214	0.468321	0.999799	5.35141	6.27438	5.60064	6.31787	5.55757	6.16452	0.0777878	0.212313
Asb3	Not cell cycle	2354.86	0.189726	0.256985	0.738275	0.460348	0.867532	42.6106	33.7976	38.5829	47.2547	25.4429	40.2477	1584.42	-0.066161	0.140382	-0.471293	0.637432	0.999799	26.5317	23.1598	22.2042	26.6644	25.2025	21.0895	0.739022	0.322695
Asb4	Not cell cycle	1010.34	0.242864	0.263313	0.922339	0.356352	0.809864	14.0759	12.5251	12.4903	12.6218	11.2151	12.7511	1557.06	-0.645406	0.173396	-3.72216	0.000197527	0.0152549	17.5118	15.854	10.4529	22.4036	25.3434	17.8773	0.791912	0.00958201
Asb6	Not cell cycle	503.553	0.291635	0.316163	0.922418	0.356311	0.809864	4.7498	5.50302	5.12056	5.38312	3.90092	4.04667	1210.76	0.0186877	0.142968	0.130712	0.896003	0.999799	11.3244	10.7571	10.344	10.7684	9.5051	10.7382	0.831372	0.577486
Asb7	Not cell cycle	1711.92	-0.00061838	0.182552	-0.00338742	0.997297	0.999245	11.3135	12.4654	14.0237	12.9133	13.2378	13.5248	970.785	0.0955624	0.136045	0.702431	0.48241	0.999799	6.40644	7.34265	6.66671	6.65323	6.57384	5.41532	0.488984	0.748302
Asb8	Not cell cycle	3091.55	-0.0585677	0.165068	-0.354809	0.722733	0.953525	79.2922	98.967	93.448	86.3626	105.119	84.0255	1914.98	-0.0762872	0.117634	-0.648511	0.516654	0.999799	35.3414	38.7269	33.6029	36.5165	36.7513	33.141	0.411423	0.295684
Ascc1	Not cell cycle	2758.33	0.339729	0.196069	1.7327	0.0831496	0.471217	98.9796	92.474	71.1452	79.0625	58.6828	81.4093	2163.84	0.0372884	0.138427	0.269372	0.787644	0.999799	56.4581	60.7446	64.7149	58.9672	52.3018	60.8979	0.865173	0.627433
Ascc2	Not cell cycle	3771.03	0.131533	0.147997	0.888755	0.374135	0.822207	41.4808	45.5438	36.0189	38.5047	39.3208	35.2231	3389.2	0.242708	0.136044	1.78404	0.0744172	0.834456	25.9657	38.0389	28.9132	26.0618	28.4096	22.1835	0.667044	0.896635
Ascc3	Not cell cycle	3687.39	-0.448942	0.176352	-2.54571	0.0109054	0.165548	15.5484	14.3895	10.5485	21.8755	18.9546	19.6309	1877.8	0.241279	0.158305	1.52414	0.127474	0.999799	7.86114	10.0282	8.04131	7.59257	8.48242	5.20149	0.0933303	0.89573
Ascl2	Not cell cycle	45.8806	-0.625971	1.61659	-0.387217	0.698596	0.946383	0.602437	0	2.31559	1.70421	0.0335714	3.09624	92.6425	-0.528184	0.328429	-1.60822	0.107788	0.969326	1.44005	2.83621	2.08928	2.90463	2.79697	2.71565	0.0503999	0.014788
Asf1a	Not cell cycle	1555.23	-0.153828	0.271811	-0.565936	0.571437	0.913744	72.5828	117.139	76.6151	118.846	54.8492	96.8165	1908.49	-0.00834339	0.141578	-0.0589315	0.953007	0.999799	77.1993	65.1521	71.899	76.385	68.826	70.2481	0.295684	0.496454
Ash1l	Not cell cycle	9439.73	0.0239446	0.118786	0.201578	0.840247	0.976953	26.0225	27.0801	31.4608	31.3676	29.2279	26.7698	5374.75	0.166055	0.185887	0.893311	0.371691	0.999799	13.9409	20.6788	13.5507	13.6345	18.3752	9.91695	0.52437	0.841331
Ash2l	Not cell cycle	5772.29	-0.102545	0.138704	-0.739311	0.459718	0.867241	88.7256	85.5039	96.6544	110.357	85.2279	103.553	6452.36	-0.156674	0.122943	-1.27435	0.202538	0.999799	79.9563	101.072	90.8978	92.9355	112.749	86.9722	0.357402	0.133092
Asic1	Not cell cycle	528.15	0.360261	0.414324	0.869517	0.384565	0.828812	2.76802	7.32354	7.87296	4.63361	4.65969	5.5284	525.656	-0.244362	0.174615	-1.39943	0.161684	0.999799	4.53934	5.02436	4.65505	4.50678	5.93635	5.91037	0.875434	0.0615663
Asic2	Not cell cycle	431.17	-0.155807	0.35673	-0.436764	0.662283	0.937386	4.81431	6.12444	3.64597	5.70981	5.35108	5.58703	380.81	-0.120099	0.183022	-0.656196	0.511698	0.999799	3.46311	3.94807	4.40928	4.1529	4.32055	4.09217	0.293044	0.193376
Asic4	Not cell cycle	135.089	1.21321	0.629557	1.92708	0.0539698	0.388924	2.68754	4.58229	2.1698	2.07632	1.19461	1.01654	133.727	-0.0808846	0.380504	-0.212572	0.831661	0.999799	3.37931	1.51602	1.37	2.09182	1.82422	2.45799	0.987174	0.28482
Asl	Not cell cycle	1458.76	0.160807	0.223536	0.719377	0.471909	0.872972	30.0076	33.9743	40.2528	30.6452	39.3256	29.0002	1460.21	-0.148422	0.160238	-0.926259	0.354311	0.999799	34.0823	29.6858	25.3187	32.6086	28.5189	34.215	0.705297	0.145239
Asna1	Not cell cycle	2580.83	0.0918991	0.199054	0.46168	0.644311	0.93091	90.2085	87.8648	110.758	107.797	72.2284	107.503	4238.38	-0.144302	0.130511	-1.10567	0.26887	0.999799	133.143	142.535	153.384	149.045	145.29	166.001	0.616946	0.151879
Asns	Not cell cycle	3952.79	-0.240625	0.197423	-1.21883	0.22291	0.690101	54.6789	79.7691	77.4587	103.992	66.6658	93.4859	4401.41	-0.315827	0.162322	-1.94569	0.0516924	0.708286	74.12	58.9539	82.8958	90.0795	99.4366	75.5792	0.210427	0.0362155
Asnsd1	Not cell cycle	3684.09	-0.0858056	0.180091	-0.476456	0.633749	0.926497	63.2095	52.7158	48.6235	65.3647	49.2651	69.4435	5404.94	0.14243	0.114098	1.24831	0.211918	0.999799	87.0963	88.7879	95.1317	80.6318	84.9501	77.3279	0.378452	0.816885
Aspa	Not cell cycle	91.3399	1.24282	0.8914	1.39424	0.163246	0.607293	2.85177	5.21314	1.70721	0.553895	3.20317	0.698701	97.6244	0.306246	0.468868	0.65316	0.513653	0.999799	1.04159	3.90724	2.21337	2.27265	0.984438	2.30643	0.988004	0.925532
Asph	Not cell cycle	4555.43	-0.0889211	0.128192	-0.693653	0.4879	0.881506	36.0309	34.205	32.541	43.2203	34.9785	38.0797	3494.45	0.111942	0.118574	0.944072	0.345133	0.999799	27.0702	38.3342	30.0197	26.0931	32.9682	24.6154	0.374755	0.776294
Asphd1	Not cell cycle	81.7439	-0.552222	0.760742	-0.725899	0.467901	0.870375	1.83745	1.71642	1.93052	2.03425	4.42266	2.00241	40.4975	-0.0398754	0.477842	-0.083449	0.933495	0.999799	1.46717	1.93881	2.12248	1.58006	0.69795	1.37869	0.0647352	0.401388
Asphd2	Not cell cycle	368.501	-0.14746	0.355627	-0.414649	0.678399	0.942182	5.04529	5.37963	4.98226	5.24942	6.69936	6.05748	253.415	-0.0863785	0.205557	-0.420218	0.674327	0.999799	3.4309	3.4341	3.70399	3.54463	3.59029	3.77642	0.30338	0.270183
Aspm	Not cell cycle	1895.93	-0.599955	0.208939	-2.87143	0.00408613	0.0872275	6.24831	5.82413	7.06232	12.0548	8.53626	10.9477	3190.06	-0.263292	0.186102	-1.41477	0.157136	0.999799	9.58908	10.2513	9.12926	10.3422	15.3974	9.14183	0.0540214	0.0534178
Aspn	Not cell cycle	181.002	0.108279	0.55721	0.194324	0.845923	0.977197	4.46813	2.58584	1.84689	3.14369	2.7427	2.82954	195.686	-0.794765	0.437364	-1.81717	0.0691909	0.809516	2.0518	2.0713	2.05895	2.39003	1.39951	6.43567	0.639052	0.00633771
Aspscr1	Not cell cycle	5096.71	0.0193885	0.152634	0.127026	0.89892	0.988092	153.086	111.133	152.902	153.502	139.661	137.384	3192.65	-0.0812006	0.132892	-0.611025	0.541183	0.999799	70.2527	73.078	79.3705	69.0383	75.8523	84.5956	0.517127	0.284065
Asrgl1	Not cell cycle	1399.41	-0.433177	0.201904	-2.14546	0.0319158	0.302967	10.4223	11.0817	9.42359	16.0701	13.3169	14.6715	1075	-0.0370928	0.13372	-0.277392	0.781479	0.999799	8.51301	9.09325	8.54128	9.25703	9.39315	7.53756	0.0998944	0.409763
Ass1	Not cell cycle	477.77	-0.0798288	0.369182	-0.216232	0.828807	0.97408	12.6639	7.86714	13.6923	10.4889	11.7655	15.9355	545.276	-0.210285	0.196357	-1.07093	0.2842	0.999799	11.564	10.7544	13.6683	11.0786	14.3877	15.1661	0.385921	0.0821639
Aste1	Not cell cycle	250.368	-0.20365	0.455767	-0.446829	0.654998	0.935484	4.5303	2.77128	2.75609	4.17142	4.59497	4.93696	465.165	0.316847	0.196786	1.61011	0.107373	0.968951	7.89952	12.3675	11.0845	6.89058	8.79346	7.17088	0.243549	0.929606
Astn2	Not cell cycle	244.456	-0.621924	0.541063	-1.14945	0.250371	0.71968	1.95677	1.56288	0.97675	1.46451	3.88472	1.95653	154.663	0.0121726	0.318472	0.0382219	0.969511	0.999799	1.44422	1.39362	0.774581	0.98006	1.01306	1.4688	0.0511544	0.559077
Asxl2	Not cell cycle	2035.77	0.0138116	0.223436	0.0618147	0.95071	0.991478	8.98999	10.3133	10.4079	12.8057	7.92519	9.32325	3605.13	0.241078	0.181009	1.33186	0.182908	0.999799	10.9312	17.8024	13.4581	11.4612	14.679	8.63512	0.509356	0.895277
Asxl3	Not cell cycle	1075.25	0.350241	0.227921	1.53667	0.124373	0.557313	3.45336	3.62928	3.58152	3.44964	2.61355	2.78038	778.878	0.0487681	0.177274	0.2751	0.783239	0.999799	2.57398	2.16275	1.88407	1.97089	2.55806	1.76709	0.870756	0.654519
Asz1	Not cell cycle	2398.22	-0.347622	0.203599	-1.70739	0.0877502	0.481195	47.9015	48.4327	51.0075	73.2835	47.5937	75.7403	1404.14	-0.278468	0.217407	-1.28086	0.200243	0.999799	16.4832	30.8735	32.9416	31.6845	29.6247	33.6118	0.137921	0.0473819
Atad1	Not cell cycle	4157.24	-0.0240527	0.149246	-0.161162	0.871966	0.982609	55.7458	57.7122	46.2086	59.1069	54.0099	57.0747	4244.37	0.0863106	0.119563	0.721886	0.470365	0.999799	53.1593	53.5527	50.143	49.5267	55.0222	40.7041	0.456919	0.730421
Atad2	Not cell cycle	13659.6	0.312769	0.123189	2.53894	0.0111188	0.167686	86.3749	93.0167	93.9962	80.9153	63.9085	85.8714	8418.72	0.51615	0.219286	2.35378	0.0185838	0.402298	38.7664	71.8506	59.6169	34.0829	55.5715	27.2549	0.847367	0.967331
Atad2b	Not cell cycle	3393.04	-0.205798	0.178106	-1.15548	0.247894	0.717079	12.2536	15.3303	13.4317	19.6019	13.3358	16.7591	3144.97	0.10643	0.144509	0.736495	0.461429	0.999799	12.6182	14.4555	12.0288	11.4208	14.7752	9.44143	0.242191	0.767542
Atad3a	Not cell cycle	2787.33	0.0281562	0.163885	0.171804	0.863591	0.980409	46.7862	40.8165	47.1641	53.0503	41.1304	46.2358	2352.69	-0.0131375	0.124974	-0.105122	0.916279	0.999799	32.1048	41.9863	38.5019	36.36	37.4209	36.0939	0.529651	0.481741
Atad5	Not cell cycle	1806.21	-0.0924168	0.212608	-0.434682	0.663794	0.937607	8.52732	9.17726	6.67428	9.61079	7.59638	10.123	2057.64	0.561291	0.171426	3.27425	0.00105943	0.0555474	9.18481	11.77	11.0012	6.57672	9.31049	5.40603	0.370605	0.970952
Atat1	Not cell cycle	1536	-0.219825	0.237764	-0.924549	0.3552	0.809745	36.1028	35.6835	43.9716	36.4974	55.0488	36.3113	2106.57	-0.0666232	0.117132	-0.568789	0.569499	0.999799	51.8043	57.0729	48.5095	56.3373	52.5488	52.1411	0.22695	0.321262
Ate1	Not cell cycle	3738.37	-0.11122	0.153003	-0.726913	0.467279	0.870008	27.8215	32.5363	24.6185	30.7496	29.879	33.837	2950.73	0.247992	0.142433	1.7411	0.0816652	0.863757	21.0769	29.9285	23.7465	20.1066	23.8787	16.6532	0.346537	0.899125
Atf1	Not cell cycle	6072.34	-0.537243	0.13506	-3.9778	6.95572e-05	0.00498024	77.1834	74.5429	82.5901	117.117	133.5	104.974	2696.05	0.0180941	0.124082	0.145823	0.884061	0.999799	37.264	41.7764	43.911	38.3235	43.2662	37.2652	0.0685076	0.576128
Atf2	Not cell cycle	3597.8	-0.470823	0.16668	-2.82471	0.00473228	0.0963836	30.5875	27.6196	24.3818	37.8957	34.2383	38.9033	4491.87	0.0931918	0.112619	0.827492	0.407958	0.999799	36.9245	40.7798	37.341	36.2416	39.0092	30.8342	0.0857854	0.743247
Atf3	Not cell cycle	115.393	0.0428135	0.652195	0.0656452	0.94766	0.991122	3.30008	2.12307	1.86244	2.46349	1.74174	3.16841	121.634	-0.0618097	0.306999	-0.201335	0.840437	0.999799	2.14781	2.23501	2.50519	1.66084	2.73365	2.67844	0.549419	0.335295
Atf4	Not cell cycle	6116.89	0.0348109	0.172681	0.201591	0.840236	0.976953	126.172	171.109	147.795	164.733	177.836	118.766	5399.55	-0.0954096	0.136701	-0.697942	0.485213	0.999799	132.129	106.193	117.596	117.597	126.562	127.282	0.538781	0.248378
Atf5	Not cell cycle	1404.12	0.123918	0.242686	0.510609	0.609625	0.920284	75.9737	45.9602	75.6807	54.4635	84.3333	68.7111	1362.81	-0.0660623	0.142274	-0.464333	0.642409	0.999799	30.3337	32.6052	31.4136	28.585	30.3992	35.5809	0.658594	0.323072
Atf6	Not cell cycle	3266.51	0.0147621	0.158923	0.0928881	0.925992	0.991122	17.7982	15.625	13.905	17.6145	15.4873	16.1862	2000.34	0.305392	0.142631	2.14113	0.0322637	0.555617	10.2334	11.977	8.68836	8.49291	9.22855	6.64701	0.510865	0.92523
Atf6b	Not cell cycle	4586	0.225878	0.147666	1.52966	0.126101	0.560103	73.0891	76.5991	91.744	72.1644	65.8221	81.318	2975.06	0.29515	0.129226	2.28398	0.0223724	0.455012	44.9106	58.8259	50.8372	40.537	37.8137	42.5161	0.776671	0.922212
Atf7	Not cell cycle	7366.22	-0.367439	0.167456	-2.19424	0.0282181	0.281631	104.32	116.224	46.6649	79.3937	105.337	108.05	3047.34	0.164906	0.140979	1.16972	0.242115	0.999799	27.3273	48.3203	42.2192	33.2889	36.9981	51.4609	0.126754	0.840199
Atf7ip2	Not cell cycle	2079.94	1.10934	0.231478	4.79243	1.64777e-06	0.000260095	48.9284	48.3592	31.4817	18.5439	30.6101	32.2402	1174.95	1.39748	0.472272	2.95905	0.0030859	0.122976	9.95192	33.5512	22.2314	7.00415	9.66889	7.01864	0.984533	0.993889
Atg10	Not cell cycle	567.23	-0.567668	0.368442	-1.54073	0.123383	0.555377	16.7096	10.7143	7.60082	21.0226	16.5532	16.8597	518.088	0.090359	0.193389	0.467239	0.640329	0.999799	15.0064	11.2123	12.7709	12.2671	11.1207	12.5696	0.0611136	0.737513
Atg101	Not cell cycle	1414.99	0.102913	0.218131	0.471792	0.637075	0.928547	41.9353	59.2287	53.9367	49.74	53.5829	50.3829	1551.51	0.0225691	0.120251	0.187684	0.851124	0.999799	57.2987	58.1201	55.295	55.6932	55.008	52.1812	0.631885	0.588577
Atg12	Not cell cycle	3781	-0.273757	0.161102	-1.69928	0.0892662	0.484341	58.1539	52.7426	43.935	64.0503	70.6078	61.6385	3551.82	-0.0107206	0.119405	-0.089783	0.92846	0.999799	51.4781	50.2121	51.5508	52.0191	55.4219	43.9397	0.184397	0.489286
Atg13	Not cell cycle	3927.14	0.12298	0.167721	0.733239	0.463412	0.868323	37.5216	43.0312	47.5963	36.6044	48.7856	38.9017	2268.25	-0.0186195	0.120313	-0.15476	0.877011	0.999799	21.6221	23.5385	23.1278	20.5595	24.2133	22.489	0.657537	0.465218
Atg14	Not cell cycle	2834.57	-0.146165	0.174726	-0.836537	0.402853	0.837824	27.5525	32.9873	25.7101	35.2076	28.8775	36.5898	2386.7	-0.0183501	0.115216	-0.159267	0.873459	0.999799	24.1364	25.7683	23.3508	24.0842	26.8256	21.5371	0.304738	0.465973
Atg16l1	Not cell cycle	1961.7	0.254531	0.201075	1.26585	0.205567	0.667441	24.8924	31.0669	20.8531	22.3978	21.3951	24.7827	1753.51	0.0377171	0.137352	0.274601	0.783623	0.999799	18.1881	24.9498	20.3565	20.9446	21.6866	17.6263	0.803456	0.628867
Atg16l2	Not cell cycle	283.188	-0.519556	0.508877	-1.02098	0.307262	0.773028	2.95173	5.37256	1.95289	4.83284	2.3465	3.92721	643.484	-0.190607	0.175668	-1.08504	0.277904	0.999799	7.17717	9.92441	8.90269	10.8173	9.68198	8.0773	0.0727328	0.0971782
Atg2a	Not cell cycle	3482.66	0.102509	0.149677	0.684866	0.493429	0.884095	20.0844	20.0758	23.2747	21.953	18.8656	21.9104	2148.86	0.0940479	0.131781	0.71367	0.475431	0.999799	11.448	15.4711	11.8842	11.6253	12.7262	10.6756	0.631281	0.74453
[truncated: 11,610 more rows]

## Sheet: Fig 1D statistics
Cell cycle phase	Dataset	Statistical test	Multiple hypothesis testing correction	Tails	p.val	p.adj.BH
[truncated: 10 more rows]

[truncated: 1 more sheets: Fig S1B EdU in SYCP3 oocytes]
