# Supplementary material for: MEIOC prevents continued mitotic cycling and promotes meiotic entry during mouse oogenesis
Source: Development. 2026 Jan 12;153(1):dev205037. doi: 10.1242/dev.205037 (PMC12848572; doi:10.1242/dev.205037)
Supplement: Table S3. Supplemental data for Fig. S2. [file develop-153-205037-TableS3.xlsx]

## Sheet: Description
Supplemental Table S3: Supplemental data for Figure S2
Tab Name	Description
Fig S2B cell cycle	Cell cycle phase (designated via Seurat) by oogenic cell cluster. Data from scRNA-seq of Pou5f1:EGFP-positive oogenic cells from E14.5 ovary (Zhao et al., 2020)
Fig S2C percent by celltype	Percentage of each celltype identified in E14.5 scRNA-seq data, relative to all oogenic cells identified
Fig S2E,F scRNA-seq	Genes were tested for enriched and depleted expression within each oogenic cluster relative to all other oogenic cell clusters.

## Sheet: Fig S2B cell cycle
Oogenic cell cluster	G1 (%)	S (%)	G2M (%)
Mit	6.62401	39.9862	53.3898
pMei G1	69.1341	26.0475	4.81844
pMei eS	31.2053	50.1193	18.6754
pMei lS	51.5391	38.9622	9.49868
L	86.5698	9.00071	4.42948
Z	93.9435	3.63392	2.42261

## Sheet: Fig S2C percent by celltype
Celltype	No. cells	Percentage of oogenic cells
Mit	1057	12.0607
pL G1	1379	15.7348
pL eS	1628	18.576
pL lS	1136	12.9621
L	2821	32.1885
Z	743	8.47786
Soma	163	NA

## Sheet: Fig S2E,F scRNA-seq
p_val	avg_log2FC	pct.1	pct.2	p_val_adj	cluster	gene
0	1.84057	0.975	0.613	0	Mit	Cox8a
0	1.78461	0.95	0.418	0	Mit	Cox7b
0	1.7307	0.977	0.389	0	Mit	Phlda2
0	1.69853	0.998	0.662	0	Mit	Tuba1b
0	1.53466	0.995	0.663	0	Mit	Dppa3
0	1.36402	0.989	0.743	0	Mit	Mdh2
0	1.28752	0.946	0.447	0	Mit	Utf1
0	1.28061	0.747	0.167	0	Mit	Ccnb1
0	1.26841	0.99	0.711	0	Mit	Hnrnpa1
0	1.24116	0.956	0.501	0	Mit	Txn1
0	1.15056	0.996	0.884	0	Mit	Dppa5a
0	1.12684	0.966	0.555	0	Mit	Pou5f1
0	1.11061	0.992	0.806	0	Mit	Rhox9
0	1.02029	0.837	0.28	0	Mit	Ckb
0	0.997804	0.816	0.267	0	Mit	Dnd1
0	0.954233	1	0.917	0	Mit	Hmgn1
0	0.815854	0.716	0.163	0	Mit	Tdh
0	0.714799	1	0.996	0	Mit	Hspe1
0	-1.3587	0.846	0.977	0	Mit	Arpc1a
0	-1.39495	0.96	0.992	0	Mit	Ndufa1
0	-1.43063	0.979	0.998	0	Mit	Smc1b
0	-1.55522	0.882	0.98	0	Mit	Pigp
0	-1.57642	0.904	0.989	0	Mit	Selenok
0	-1.93904	0.371	0.887	0	Mit	Taf7l
0	-1.97456	0.746	0.977	0	Mit	Tex12
0	-2.10977	0.613	0.965	0	Mit	Tex101
0	-2.15656	0.701	0.968	0	Mit	Sycp3
1.01823e-307	-1.2185	0.699	0.946	1.6698e-303	Mit	Cited1
6.75686e-307	0.857652	0.78	0.262	1.10806e-302	Mit	Ccna2
1.71086e-306	0.666432	0.623	0.141	2.80564e-302	Mit	Trp53
3.58877e-305	-1.57737	0.245	0.792	5.88523e-301	Mit	Dmrtc2
8.81872e-305	-1.74267	0.268	0.799	1.44618e-300	Mit	H2-K1
1.2727e-304	0.848475	0.788	0.263	2.0871e-300	Mit	Pgam1
3.03395e-304	-1.56936	0.638	0.916	4.97537e-300	Mit	M1ap
8.06496e-304	1.02935	0.981	0.622	1.32257e-299	Mit	C1qbp
9.82434e-303	0.509187	1	1	1.61109e-298	Mit	Rps8
6.54554e-302	0.922723	0.99	0.886	1.0734e-297	Mit	U2af1
3.3954e-298	0.688176	0.699	0.182	5.56811e-294	Mit	Slc9a3r1
1.80017e-297	0.744893	1	0.977	2.95209e-293	Mit	Mif
1.5935e-295	-0.819985	0.996	0.998	2.61318e-291	Mit	Snu13
3.1712e-290	-1.15198	0.764	0.949	5.20045e-286	Mit	Pde6d
5.42561e-290	1.24107	0.957	0.599	8.89745e-286	Mit	Ube2c
6.90365e-290	0.410628	0.414	0.056	1.13213e-285	Mit	Calcoco2
3.62078e-289	0.735921	1	0.989	5.93772e-285	Mit	Tubb5
4.36412e-289	0.651786	0.652	0.162	7.15671e-285	Mit	Cd24a
6.88022e-289	0.800888	1	0.969	1.12829e-284	Mit	Anp32b
1.71888e-288	-1.07148	0.975	0.996	2.8188e-284	Mit	Mphosph8
2.03697e-287	-1.33307	0.732	0.939	3.34043e-283	Mit	4930447C04Rik
1.00871e-284	0.912746	0.999	0.948	1.65418e-280	Mit	Eif4a1
3.97833e-282	1.05825	0.972	0.635	6.52406e-278	Mit	Ifitm3
1.00367e-279	-1.73513	0.182	0.741	1.64592e-275	Mit	H2-D1
4.34124e-279	0.499955	0.454	0.073	7.11921e-275	Mit	Tcl1
2.21942e-278	0.846624	0.798	0.293	3.63963e-274	Mit	Eif4ebp1
3.21814e-275	0.897455	0.991	0.867	5.27743e-271	Mit	Set
4.72819e-272	-1.16226	0.772	0.968	7.75377e-268	Mit	Sycp1
2.95524e-268	-0.795023	0.991	0.998	4.8463e-264	Mit	Tbca
1.78467e-267	0.922357	0.983	0.734	2.92668e-263	Mit	Chchd10
2.15218e-267	0.662789	0.657	0.179	3.52936e-263	Mit	Rad21
1.50684e-266	0.751934	0.997	0.951	2.47106e-262	Mit	Ranbp1
5.99333e-264	0.484543	0.479	0.088	9.82846e-260	Mit	Gjb3
6.55516e-264	0.900446	0.994	0.855	1.07498e-259	Mit	Lgals1
2.44104e-262	0.888269	0.984	0.847	4.00307e-258	Mit	Ybx1
2.64872e-261	0.412546	0.43	0.069	4.34363e-257	Mit	Tfap2c
8.42009e-261	0.805193	0.997	0.911	1.38081e-256	Mit	Dut
6.33081e-260	0.462132	0.425	0.069	1.03819e-255	Mit	Tuba1c
1.01513e-259	-1.27661	0.326	0.788	1.66472e-255	Mit	Xlr4a
1.94713e-256	-1.36557	0.45	0.822	3.19309e-252	Mit	Tex15
2.99204e-256	-1.30967	0.315	0.779	4.90665e-252	Mit	Xlr4b
7.91446e-256	0.881901	0.906	0.456	1.29789e-251	Mit	G3bp1
3.64383e-255	0.826902	0.985	0.788	5.97551e-251	Mit	Hnrnpab
8.88695e-255	0.870557	0.95	0.52	1.45737e-250	Mit	Glrx2
1.07792e-254	-1.11048	0.883	0.97	1.76769e-250	Mit	Lrrc42
1.09445e-253	0.818323	0.829	0.363	1.79478e-249	Mit	9130401M01Rik
1.54871e-252	0.970092	0.967	0.606	2.53973e-248	Mit	Slc25a5
1.8624e-252	0.638773	0.66	0.191	3.05414e-248	Mit	Srm
4.50235e-251	0.769069	0.764	0.277	7.38341e-247	Mit	Rest
1.02465e-249	0.888125	0.992	0.836	1.68032e-245	Mit	Ifitm1
1.55606e-249	-1.28321	0.679	0.897	2.55179e-245	Mit	Tpgs2
1.43406e-248	-1.06581	0.808	0.948	2.35171e-244	Mit	Iqcb1
2.19187e-248	0.610705	0.589	0.149	3.59445e-244	Mit	Cep89
3.72097e-243	0.789484	0.994	0.863	6.10202e-239	Mit	Nudc
2.15595e-242	0.940304	0.994	0.759	3.53554e-238	Mit	Rhox5
8.08202e-242	0.724277	0.999	0.922	1.32537e-237	Mit	Gpx4
3.11065e-241	0.945474	0.997	0.893	5.10116e-237	Mit	Actg1
3.24642e-241	0.622255	0.996	0.984	5.3238e-237	Mit	Serbp1
7.95554e-241	0.852241	0.987	0.824	1.30463e-236	Mit	Slc25a4
2.48207e-237	-1.02518	0.84	0.954	4.07035e-233	Mit	Med21
3.17225e-237	-1.07747	0.882	0.966	5.20218e-233	Mit	Zcwpw1
4.2949e-237	0.320403	0.322	0.039	7.0432e-233	Mit	Gdf3
1.83574e-235	0.564875	0.999	0.995	3.01043e-231	Mit	Naca
2.12921e-235	-1.05854	0.773	0.931	3.49169e-231	Mit	Rbmx2
3.77699e-235	0.830613	0.956	0.636	6.19388e-231	Mit	Hnrnpa3
4.12675e-233	0.876544	0.899	0.478	6.76746e-229	Mit	Ldhb
5.03518e-233	-0.797703	0.991	0.996	8.25719e-229	Mit	Atp6v1g1
8.74888e-233	-1.22183	0.324	0.762	1.43473e-228	Mit	Xlr4c
1.10851e-232	0.559164	0.999	0.995	1.81784e-228	Mit	Atp5g1
1.74429e-232	-1.1529	0.766	0.922	2.86046e-228	Mit	Vps29
1.00818e-231	0.491873	0.494	0.107	1.65331e-227	Mit	Acot1
1.16514e-228	-1.0361	0.657	0.887	1.91072e-224	Mit	Rbpms2
8.66305e-228	-1.01553	0.714	0.908	1.42065e-223	Mit	Syce1
4.93109e-227	-0.66049	0.999	1	8.08649e-223	Mit	Atp5f1
5.18995e-227	0.851171	0.963	0.735	8.51101e-223	Mit	Ssbp1
2.2642e-224	-0.725562	0.994	0.999	3.71307e-220	Mit	Swi5
1.88727e-221	-1.07589	0.949	0.978	3.09494e-217	Mit	Stra8
1.92793e-221	-0.843922	0.994	0.998	3.16161e-217	Mit	Syce2
5.59253e-221	-0.99934	0.673	0.894	9.1712e-217	Mit	Asf1b
7.68589e-221	-0.85779	0.943	0.977	1.26041e-216	Mit	Stk31
2.87689e-220	-1.03885	0.711	0.901	4.71781e-216	Mit	Dnajb11
4.54008e-220	-0.92656	0.812	0.947	7.44528e-216	Mit	Ttc3
2.16184e-217	0.744727	0.704	0.258	3.5452e-213	Mit	Bub3
1.24183e-216	-0.951512	0.819	0.953	2.03647e-212	Mit	Slc25a31
1.56209e-216	0.81242	0.876	0.449	2.56168e-212	Mit	Arpc1b
2.43732e-216	-1.36137	0.464	0.798	3.99696e-212	Mit	Syce3
2.86384e-216	-0.990705	0.674	0.897	4.69642e-212	Mit	Tmem59
4.27239e-216	-1.36093	0.172	0.661	7.0063e-212	Mit	Inca1
1.55135e-215	-1.03824	0.818	0.937	2.54406e-211	Mit	Hprt
3.66136e-215	0.450641	1	0.999	6.00426e-211	Mit	Rpl5
1.54415e-214	0.837593	0.951	0.592	2.53225e-210	Mit	Aldoa
1.1657e-213	0.748538	0.978	0.848	1.91163e-209	Mit	Nhp2
8.71352e-213	0.822384	0.968	0.689	1.42893e-208	Mit	Impdh2
1.01007e-212	0.767157	0.933	0.527	1.65642e-208	Mit	Gadd45gip1
1.80359e-212	-0.613371	0.998	0.999	2.95771e-208	Mit	Pfdn5
3.05448e-211	-0.904212	0.969	0.989	5.00904e-207	Mit	Tex30
3.41022e-211	0.807166	0.904	0.479	5.59242e-207	Mit	Pttg1
1.33285e-210	0.532893	0.578	0.163	2.18574e-206	Mit	Pdlim4
2.04254e-210	0.508497	0.588	0.163	3.34955e-206	Mit	Mettl9
3.04476e-209	0.486601	0.535	0.134	4.9931e-205	Mit	Cdx2
3.73739e-207	0.618948	0.694	0.242	6.12894e-203	Mit	Ppp1r14b
1.28428e-206	0.563342	0.684	0.225	2.10609e-202	Mit	Sall4
2.12574e-206	0.802027	0.959	0.605	3.48601e-202	Mit	Ccnb2
1.46962e-205	-0.93501	0.739	0.906	2.41002e-201	Mit	Kdm5a
4.71984e-205	-1.10994	0.201	0.665	7.74006e-201	Mit	Figla
4.932e-205	-1.15649	0.545	0.828	8.08799e-201	Mit	Fmr1nb
6.72911e-205	0.562502	1	0.998	1.10351e-200	Mit	Hsp90ab1
2.93616e-204	0.272721	0.286	0.036	4.81501e-200	Mit	Hexb
6.43446e-204	-1.03476	0.281	0.713	1.05519e-199	Mit	Tsc22d3
2.9143e-203	0.473701	0.521	0.131	4.77916e-199	Mit	Igfbpl1
3.21715e-203	0.495131	0.447	0.098	5.2758e-199	Mit	Plk1
3.76944e-203	-1.08984	0.738	0.895	6.18151e-199	Mit	Chchd6
1.22615e-202	0.382342	1	1	2.01076e-198	Mit	Rps3a1
2.32303e-202	0.490986	0.605	0.177	3.80954e-198	Mit	Ptbp1
7.54053e-202	0.750859	0.816	0.384	1.23657e-197	Mit	Rbm3
3.67002e-201	-1.0271	0.408	0.763	6.01847e-197	Mit	Haus8
3.94998e-201	0.724475	0.924	0.536	6.47758e-197	Mit	Dpy30
9.09266e-201	-1.06696	0.587	0.848	1.49111e-196	Mit	1700013H16Rik
3.00464e-197	0.245201	0.225	0.021	4.92731e-193	Mit	Blnk
4.58354e-197	0.251799	0.252	0.027	7.51655e-193	Mit	1700019D03Rik
5.29341e-197	0.681597	0.987	0.883	8.68067e-193	Mit	H2afv
1.75633e-196	0.521902	0.602	0.181	2.88021e-192	Mit	Klf5
1.75072e-195	-1.08693	0.13	0.612	2.87101e-191	Mit	Spdya
2.22919e-195	0.744516	0.946	0.601	3.65565e-191	Mit	Gpx1
3.51443e-193	0.709837	0.887	0.443	5.76331e-189	Mit	Jund
7.03857e-193	0.313143	1	1	1.15425e-188	Mit	Rpl6
3.95146e-192	0.622772	0.705	0.262	6.48e-188	Mit	Dppa4
1.86162e-190	0.323424	1	1	3.05287e-186	Mit	Rpl8
1.63953e-188	-0.788151	0.875	0.963	2.68866e-184	Mit	Mael
2.68825e-187	-0.913491	0.608	0.842	4.40846e-183	Mit	Sec22b
5.11009e-187	0.289302	0.312	0.049	8.38003e-183	Mit	Dppa2
3.39577e-186	0.749567	0.907	0.547	5.56872e-182	Mit	Apex1
3.68408e-185	0.29296	1	1	6.04152e-181	Mit	Rpl18
1.43587e-183	-0.561975	0.997	0.999	2.35468e-179	Mit	Micos10
2.30505e-183	0.284618	1	1	3.78005e-179	Mit	Rps3
3.35872e-183	0.366874	0.384	0.078	5.50796e-179	Mit	Pecam1
5.74673e-183	0.739172	0.905	0.557	9.42406e-179	Mit	Phb
8.10784e-182	0.374678	0.405	0.088	1.3296e-177	Mit	Runx1t1
3.7386e-181	0.909056	0.994	0.808	6.13094e-177	Mit	Actb
3.79536e-181	0.516002	0.619	0.202	6.22401e-177	Mit	Prdx6
7.81547e-181	0.495257	1	0.995	1.28166e-176	Mit	Ran
2.58864e-180	0.462311	0.523	0.148	4.24511e-176	Mit	Socs2
3.38554e-180	-0.829977	0.816	0.932	5.55195e-176	Mit	Oaz2
5.4814e-180	0.567674	0.997	0.954	8.98896e-176	Mit	Selenoh
1.73078e-179	0.645456	0.703	0.284	2.83831e-175	Mit	Incenp
2.44709e-179	-0.500259	0.999	0.999	4.01298e-175	Mit	Hint1
5.25066e-179	-0.893852	0.616	0.848	8.61057e-175	Mit	Cdkn2a
2.47036e-178	-0.892503	0.625	0.844	4.05114e-174	Mit	Eif1ad
2.83717e-178	0.37891	0.429	0.1	4.65268e-174	Mit	Ap3b2
9.76877e-178	-0.679652	0.977	0.989	1.60198e-173	Mit	Ndufv2
1.04336e-177	-0.81102	0.93	0.967	1.71101e-173	Mit	Smarca5
1.8671e-177	-0.889421	0.606	0.832	3.06186e-173	Mit	Emc7
2.98481e-177	0.298951	0.322	0.056	4.89479e-173	Mit	Plcd1
9.73001e-177	0.807392	0.944	0.654	1.59562e-172	Mit	Cenpa
1.95673e-175	-0.663901	0.98	0.992	3.20884e-171	Mit	Srp14
2.03742e-175	0.695616	0.92	0.596	3.34117e-171	Mit	Ralbp1
2.34043e-175	0.677265	0.995	0.875	3.83807e-171	Mit	Cct6a
3.92051e-175	0.757453	0.967	0.759	6.42925e-171	Mit	Rhox6
4.72875e-175	0.601535	0.992	0.929	7.75468e-171	Mit	Gapdh
5.93216e-175	-0.487082	0.999	0.999	9.72816e-171	Mit	Uqcrh
2.76829e-174	-0.839397	0.609	0.851	4.53973e-170	Mit	Hdgfl2
7.30474e-172	0.239052	1	1	1.1979e-167	Mit	Rpl13
1.23585e-171	-0.817974	0.974	0.985	2.02667e-167	Mit	Cenpw
2.04884e-171	0.609793	0.986	0.889	3.35989e-167	Mit	H2afy
1.92074e-170	0.65192	0.938	0.563	3.14983e-166	Mit	Rexo2
2.312e-170	-1.1751	0.738	0.878	3.79146e-166	Mit	Hspb11
2.70391e-169	-0.881145	0.747	0.893	4.43415e-165	Mit	Esco2
4.88157e-169	-0.852281	0.784	0.901	8.00529e-165	Mit	Rpp21
5.83412e-169	0.640723	0.855	0.444	9.56737e-165	Mit	Rcc2
6.33649e-168	-0.883851	0.622	0.835	1.03912e-163	Mit	Gpat2
1.17947e-167	0.316549	0.363	0.075	1.93422e-163	Mit	Fam3c
4.65058e-167	-0.735385	0.9	0.95	7.62648e-163	Mit	Timm10b
7.30604e-167	0.650922	0.986	0.806	1.19812e-162	Mit	Psma4
6.30666e-166	0.600914	0.984	0.922	1.03423e-161	Mit	Cycs
1.51578e-164	0.63328	0.986	0.835	2.48573e-160	Mit	Fkbp4
3.74043e-164	-0.788237	0.694	0.871	6.13393e-160	Mit	Rnf138
3.81678e-164	0.668158	0.862	0.474	6.25914e-160	Mit	Cdk4
4.38901e-164	-0.899704	0.638	0.828	7.19753e-160	Mit	Luzp1
4.90712e-164	0.496887	0.607	0.212	8.04719e-160	Mit	Ndufaf4
1.46068e-163	-0.8322	0.612	0.824	2.39536e-159	Mit	Stk25
6.42318e-163	0.628672	0.853	0.443	1.05334e-158	Mit	Slc25a39
7.05049e-162	-0.815825	0.649	0.848	1.15621e-157	Mit	Bod1l
9.53624e-162	-0.754633	0.887	0.953	1.56385e-157	Mit	Sod2
9.74235e-162	-0.884005	0.408	0.718	1.59765e-157	Mit	Dmc1
1.21937e-161	-0.892415	0.062	0.509	1.99965e-157	Mit	Lypd4
1.88625e-161	0.61503	0.981	0.874	3.09326e-157	Mit	Trim28
2.89953e-161	0.379126	0.447	0.116	4.75495e-157	Mit	Pdlim1
5.62737e-161	0.596725	0.986	0.867	9.22832e-157	Mit	Slc25a3
5.63085e-161	0.645402	0.968	0.76	9.23403e-157	Mit	Dnajc8
7.95224e-161	0.165321	0.164	0.012	1.30409e-156	Mit	Nanog
5.65458e-160	-0.832387	0.673	0.854	9.27294e-156	Mit	Nipbl
5.89026e-160	-0.860632	0.711	0.873	9.65943e-156	Mit	Spata5
6.19866e-160	0.601427	0.781	0.358	1.01652e-155	Mit	Emb
8.56089e-160	-0.777094	0.3	0.684	1.4039e-155	Mit	Meioc
1.30798e-159	0.633464	0.803	0.404	2.14495e-155	Mit	Nolc1
2.73929e-159	-0.819859	0.739	0.879	4.49217e-155	Mit	Rab6a
3.54224e-159	-0.787221	0.795	0.912	5.80891e-155	Mit	Rtn3
4.81901e-159	0.566911	0.743	0.325	7.9027e-155	Mit	Tyms
1.90426e-158	-0.82672	0.172	0.581	3.12279e-154	Mit	4930524B15Rik
3.4612e-158	-0.755766	0.729	0.88	5.67602e-154	Mit	Hsf2bp
9.80551e-158	0.389165	0.457	0.125	1.608e-153	Mit	Cotl1
1.11171e-156	0.492027	0.462	0.133	1.8231e-152	Mit	Aurka
3.30286e-156	0.631991	0.904	0.551	5.41637e-152	Mit	Ssrp1
1.25406e-155	-0.827361	0.734	0.866	2.05653e-151	Mit	Rex1bd
1.27132e-155	-0.780476	0.803	0.903	2.08484e-151	Mit	Nrbp1
1.5453e-155	-0.755012	0.696	0.858	2.53413e-151	Mit	Dcps
1.86817e-155	0.284244	1	1	3.06361e-151	Mit	Rps17
3.06816e-155	0.632378	0.959	0.664	5.03147e-151	Mit	Prdx2
5.69091e-155	-0.922814	0.226	0.614	9.33252e-151	Mit	Mlf1
6.99773e-155	-0.818076	0.679	0.835	1.14756e-150	Mit	Wnk1
8.22456e-155	0.651479	0.988	0.741	1.34875e-150	Mit	Marcksl1
2.25385e-154	-0.940485	0.077	0.509	3.69609e-150	Mit	H2-Ab1
4.09302e-154	0.279303	1	1	6.71214e-150	Mit	Rps15
4.60671e-154	-0.905787	0.738	0.871	7.55454e-150	Mit	Cdk11b
1.77948e-153	0.188509	0.171	0.015	2.91817e-149	Mit	Dapl1
4.30507e-153	0.624413	0.997	0.874	7.05988e-149	Mit	Ifitm2
5.86994e-153	0.456781	0.533	0.173	9.62611e-149	Mit	Eno1
6.12935e-153	-0.81806	0.758	0.889	1.00515e-148	Mit	Ddx10
2.48926e-152	0.293618	0.341	0.072	4.08213e-148	Mit	Myo10
2.63835e-152	-0.775746	0.787	0.896	4.32663e-148	Mit	Fmr1
3.63059e-152	0.544666	0.708	0.298	5.95381e-148	Mit	Cnn3
5.11668e-152	-0.682581	0.951	0.983	8.39084e-148	Mit	Polr2k
1.9522e-151	-0.834043	0.43	0.715	3.20141e-147	Mit	Uba6
2.2454e-151	-0.909557	0.271	0.629	3.68223e-147	Mit	Acer3
8.08015e-151	-0.83812	0.615	0.821	1.32506e-146	Mit	Swt1
1.33909e-150	-0.734155	0.655	0.849	2.19598e-146	Mit	Tmed3
1.66391e-150	-0.690825	0.991	0.996	2.72865e-146	Mit	Eif2s2
2.42634e-149	0.442659	0.566	0.19	3.97896e-145	Mit	Pcbp4
6.37419e-149	0.296846	0.345	0.075	1.0453e-144	Mit	Elovl6
6.93508e-149	0.591964	0.981	0.841	1.13728e-144	Mit	Phb2
1.02599e-148	0.30784	0.343	0.075	1.68252e-144	Mit	Mogat2
1.97275e-148	0.608811	0.859	0.461	3.23511e-144	Mit	Galk1
7.0868e-148	0.638975	0.94	0.605	1.16216e-143	Mit	Pmm1
8.21041e-148	0.492555	0.996	0.981	1.34642e-143	Mit	Nme2
9.38517e-148	-0.741743	0.865	0.93	1.53907e-143	Mit	2310061I04Rik
1.19306e-147	-0.704271	0.763	0.888	1.9565e-143	Mit	Sdhc
1.38082e-147	0.558751	0.425	0.119	2.26441e-143	Mit	Mt2
1.43716e-147	0.533173	0.719	0.307	2.35679e-143	Mit	Tmem97
1.46719e-147	-0.606561	0.963	0.985	2.40604e-143	Mit	Lamtor2
6.44168e-147	0.404221	0.553	0.182	1.05637e-142	Mit	Alkbh7
1.88099e-146	0.148654	0.141	0.009	3.08464e-142	Mit	Khdc1a
9.06617e-146	0.610026	0.858	0.488	1.48676e-141	Mit	Tspan3
3.34799e-145	0.294399	0.354	0.08	5.49037e-141	Mit	Tet1
9.30146e-145	-0.586075	0.973	0.985	1.52535e-140	Mit	Timm17b
1.17894e-144	0.473159	1	0.996	1.93335e-140	Mit	H3f3b
1.6688e-144	-0.735406	0.668	0.843	2.73666e-140	Mit	Macrod2
2.40377e-144	0.489214	0.667	0.264	3.94194e-140	Mit	Anp32a
2.20136e-143	0.237904	0.277	0.05	3.61001e-139	Mit	Actn2
7.65514e-143	0.407414	0.599	0.211	1.25537e-138	Mit	Porcn
8.06747e-143	0.444835	0.614	0.225	1.32298e-138	Mit	Fscn1
1.1525e-142	-0.811682	0.558	0.777	1.88998e-138	Mit	Dazap2
1.26103e-142	0.346138	0.391	0.101	2.06797e-138	Mit	Gstm3
4.4607e-142	0.652104	0.848	0.464	7.3151e-138	Mit	Ung
9.71707e-142	-0.830294	0.379	0.678	1.5935e-137	Mit	Ecsit
1.1588e-141	0.555106	0.697	0.303	1.90032e-137	Mit	Fdft1
3.24166e-141	0.361958	0.445	0.125	5.31599e-137	Mit	Txndc5
6.32578e-141	0.540827	0.779	0.375	1.03737e-136	Mit	Nudt4
9.48048e-141	-0.422765	1	1	1.5547e-136	Mit	Cox5a
1.0201e-140	0.58785	0.801	0.42	1.67287e-136	Mit	Eef1e1
2.98e-140	0.624767	0.868	0.541	4.8869e-136	Mit	Map1lc3b
9.57513e-140	0.614404	0.991	0.874	1.57023e-135	Mit	Pkm
1.04078e-138	-0.839754	0.218	0.581	1.70678e-134	Mit	Zfp672
1.31506e-138	0.618168	0.935	0.703	2.15657e-134	Mit	Lyar
1.3448e-138	0.545851	0.988	0.892	2.20534e-134	Mit	Psma7
1.46902e-138	-0.74141	0.876	0.933	2.40904e-134	Mit	Ddx24
1.89826e-138	-0.745436	0.916	0.958	3.11295e-134	Mit	Esf1
6.1181e-138	-0.866838	0.121	0.511	1.00331e-133	Mit	Tesmin
7.29558e-138	-0.783136	0.185	0.559	1.1964e-133	Mit	Ddb2
1.27399e-137	-0.455951	0.999	0.999	2.08922e-133	Mit	Atp5mpl
1.78177e-137	0.513842	0.728	0.325	2.92193e-133	Mit	Ccnd3
2.64605e-137	0.546018	0.719	0.331	4.33925e-133	Mit	BC048679
9.72803e-137	0.318721	0.389	0.102	1.5953e-132	Mit	Tst
1.72845e-136	0.47746	0.99	0.952	2.83449e-132	Mit	Nap1l1
3.73747e-136	0.52809	0.991	0.924	6.12908e-132	Mit	Hmgn2
3.86473e-136	0.508623	0.991	0.914	6.33778e-132	Mit	Mrpl23
1.19381e-135	0.281741	0.354	0.085	1.95774e-131	Mit	Trip10
2.06183e-135	0.470999	1	0.993	3.38119e-131	Mit	Atp5b
3.14282e-135	0.602965	0.967	0.713	5.15391e-131	Mit	Dusp9
4.46769e-135	-0.606008	0.987	0.996	7.32657e-131	Mit	Uqcr10
4.60835e-135	0.45803	0.529	0.183	7.55724e-131	Mit	Nusap1
6.10466e-135	-0.755123	0.864	0.93	1.0011e-130	Mit	Ube2t
1.06667e-134	0.234309	0.27	0.051	1.74923e-130	Mit	Aurkb
1.86455e-134	-0.695523	0.766	0.878	3.05767e-130	Mit	Vamp3
2.1192e-134	-0.588153	0.988	0.996	3.47527e-130	Mit	Ndufb6
3.36856e-134	0.307812	1	0.999	5.5241e-130	Mit	Rpl30
4.55328e-134	-0.618085	0.94	0.969	7.46693e-130	Mit	Tmem147
6.19876e-134	0.294423	1	1	1.01653e-129	Mit	Rpl4
1.26486e-133	-0.724528	0.545	0.758	2.07425e-129	Mit	Ptpra
1.66035e-133	0.864969	0.948	0.801	2.72281e-129	Mit	Cks2
2.13983e-133	0.371938	0.998	0.999	3.5091e-129	Mit	Rpl38
2.22331e-133	-0.911842	0.084	0.469	3.64601e-129	Mit	Prdm9
2.46676e-133	-0.65224	0.983	0.993	4.04524e-129	Mit	Hsp90b1
3.64716e-133	0.379563	0.486	0.157	5.98097e-129	Mit	Foxr1
1.82833e-132	-0.782633	0.407	0.687	2.99828e-128	Mit	Arhgap5
2.07816e-132	0.57526	0.913	0.601	3.40798e-128	Mit	Timm17a
2.90096e-131	-0.731602	0.444	0.705	4.75729e-127	Mit	Synj2bp
5.95641e-131	0.418184	0.61	0.233	9.76791e-127	Mit	Nr2f6
1.24081e-130	0.566696	0.866	0.527	2.0348e-126	Mit	Gar1
1.86207e-130	0.210366	0.262	0.048	3.0536e-126	Mit	Prdx3
2.47015e-130	0.217396	0.238	0.041	4.0508e-126	Mit	Arid5b
2.53271e-130	0.413051	0.999	0.998	4.1534e-126	Mit	Dynll1
5.09973e-130	-0.750848	0.348	0.642	8.36305e-126	Mit	Cdip1
7.30997e-130	-0.679938	0.96	0.972	1.19876e-125	Mit	Nmt2
7.46901e-130	0.558758	0.833	0.473	1.22484e-125	Mit	Ddx18
2.94866e-129	0.556925	0.886	0.544	4.83551e-125	Mit	Cks1b
4.1406e-129	0.323017	1	1	6.79018e-125	Mit	Rplp0
4.2508e-129	-0.74799	0.646	0.816	6.97088e-125	Mit	Stag3
5.96304e-128	0.267958	1	1	9.77879e-124	Mit	Rpl24
6.51839e-128	0.541948	0.667	0.296	1.06895e-123	Mit	Pim1
7.2467e-128	0.353826	1	0.998	1.18839e-123	Mit	Eef1g
2.37338e-127	0.268957	1	1	3.89211e-123	Mit	Rpl29
6.58462e-127	0.476558	0.619	0.247	1.07981e-122	Mit	Pdpn
1.46079e-126	0.391979	0.487	0.164	2.39555e-122	Mit	Tpd52
7.42847e-126	0.412974	0.6	0.235	1.21819e-121	Mit	Dctd
9.21718e-126	0.382108	0.494	0.168	1.51153e-121	Mit	Shmt1
1.11311e-125	0.536046	0.989	0.771	1.82539e-121	Mit	Hmgb3
3.41411e-125	-0.780157	0.48	0.711	5.5988e-121	Mit	Sec11c
5.16757e-125	-0.738469	0.322	0.629	8.4743e-121	Mit	Rspry1
5.31973e-125	-0.712778	0.378	0.67	8.72382e-121	Mit	Baz1a
1.91378e-124	0.549976	0.939	0.681	3.1384e-120	Mit	Pgp
4.24407e-124	-0.553884	0.977	0.986	6.95986e-120	Mit	Emc6
5.58657e-124	0.311949	0.397	0.112	9.16142e-120	Mit	Nfyb
6.50342e-124	0.450517	0.675	0.292	1.0665e-119	Mit	Tspan13
7.10766e-124	-0.625715	0.956	0.973	1.16558e-119	Mit	Mrpl20
1.84057e-123	-0.732456	0.253	0.578	3.01835e-119	Mit	Ccdc181
4.27984e-123	0.462186	0.674	0.297	7.01852e-119	Mit	Mybl2
5.52898e-123	-0.732233	0.313	0.617	9.06697e-119	Mit	Xlr
5.93181e-123	-0.716533	0.719	0.843	9.72757e-119	Mit	Nelfe
7.33357e-123	0.525342	0.867	0.496	1.20263e-118	Mit	Clta
9.05012e-123	0.282277	1	1	1.48413e-118	Mit	Rps13
1.1049e-122	-0.762703	0.288	0.599	1.81193e-118	Mit	Pbx3
1.66362e-122	0.558461	0.961	0.749	2.72817e-118	Mit	Bax
2.01568e-122	0.542736	0.953	0.736	3.30551e-118	Mit	Mrpl15
2.03141e-122	-0.738896	0.153	0.51	3.33132e-118	Mit	Ccne2
8.29008e-122	-0.770689	0.166	0.513	1.35949e-117	Mit	Eaf2
1.07346e-121	0.466162	0.777	0.376	1.76036e-117	Mit	Sra1
2.84452e-121	0.465308	0.997	0.965	4.66473e-117	Mit	Stmn1
7.24279e-121	0.406241	0.603	0.241	1.18775e-116	Mit	Rbpms
7.26596e-121	0.558394	0.944	0.75	1.19155e-116	Mit	Prmt1
8.00307e-121	0.347625	0.53	0.187	1.31242e-116	Mit	Plcg2
2.56545e-120	0.391347	0.564	0.214	4.20708e-116	Mit	Sox2
2.79186e-120	0.217145	1	1	4.57838e-116	Mit	Rpl15
3.84295e-120	0.49291	0.997	0.922	6.30206e-116	Mit	Pfn1
8.88633e-120	-0.66771	0.883	0.933	1.45727e-115	Mit	Csnk2b
9.49179e-120	-0.773732	0.528	0.738	1.55656e-115	Mit	Atr
1.12647e-119	0.431919	0.998	0.986	1.8473e-115	Mit	H2afz
1.17898e-119	0.364052	0.544	0.198	1.93341e-115	Mit	Rcl1
4.65807e-119	-0.644905	0.662	0.82	7.63877e-115	Mit	Trappc3
1.78012e-118	0.556199	0.886	0.575	2.91921e-114	Mit	Zfp428
2.60938e-118	0.549793	0.862	0.558	4.27912e-114	Mit	2810004N23Rik
2.94759e-118	0.291408	1	0.999	4.83375e-114	Mit	Rpl12
3.03885e-118	0.190191	0.213	0.035	4.9834e-114	Mit	Nanos3
4.19645e-118	0.499649	0.778	0.401	6.88175e-114	Mit	Tsfm
6.80842e-118	-0.821586	0.082	0.442	1.11651e-113	Mit	Zcwpw2
7.71725e-118	-0.479827	0.988	0.993	1.26555e-113	Mit	Pcbp2
1.4767e-117	0.550632	0.87	0.553	2.42164e-113	Mit	Eif4a3
1.67455e-117	0.431286	0.573	0.224	2.74609e-113	Mit	Cdkn1a
2.11962e-117	0.220174	0.271	0.057	3.47596e-113	Mit	Plagl1
7.61171e-117	-0.656217	0.781	0.885	1.24824e-112	Mit	Cwc15
7.6913e-117	0.448844	0.695	0.313	1.2613e-112	Mit	Idh2
1.28278e-116	0.506577	0.974	0.881	2.10363e-112	Mit	Dek
1.31064e-116	0.548042	0.934	0.67	2.14932e-112	Mit	Dazap1
1.433e-116	0.44712	0.664	0.294	2.34997e-112	Mit	Gcsh
1.47038e-116	0.196111	0.219	0.038	2.41128e-112	Mit	Arhgef39
1.62975e-116	0.176274	0.202	0.032	2.67264e-112	Mit	Cpsf4l
1.77951e-116	0.2405	0.291	0.067	2.91822e-112	Mit	Ubald2
2.01874e-116	-0.663125	0.8	0.898	3.31052e-112	Mit	Krcc1
3.27509e-116	-0.688564	0.61	0.776	5.37082e-112	Mit	Taf11
7.79178e-116	0.475073	0.718	0.346	1.27777e-111	Mit	Ywhab
1.16154e-115	-0.703547	0.081	0.436	1.90481e-111	Mit	Terb1
2.57192e-115	0.263881	0.284	0.065	4.21769e-111	Mit	Vim
3.93954e-115	-0.721686	0.092	0.444	6.46045e-111	Mit	Sycp2
4.26403e-115	0.902482	0.79	0.497	6.99257e-111	Mit	Cdc20
4.29337e-115	0.316732	0.418	0.129	7.04069e-111	Mit	Mthfd1
5.15437e-115	-0.674285	0.403	0.66	8.45265e-111	Mit	Ctsl
9.81822e-115	-0.729848	0.05	0.404	1.61009e-110	Mit	BC051142
1.37545e-114	-0.518884	0.962	0.983	2.2556e-110	Mit	Dad1
1.40592e-114	-0.698555	0.552	0.744	2.30557e-110	Mit	Dxo
1.94884e-114	0.475744	0.982	0.902	3.1959e-110	Mit	Timm23
4.52382e-114	-0.410042	0.999	0.999	7.41861e-110	Mit	Ndufs5
4.79263e-114	-0.597161	0.884	0.927	7.85943e-110	Mit	Emd
6.63576e-114	0.413192	0.628	0.268	1.0882e-109	Mit	Tspo
6.69296e-114	0.275578	1	1	1.09758e-109	Mit	Ppia
2.52851e-113	0.520922	0.876	0.534	4.14651e-109	Mit	Ppp2ca
4.82223e-113	0.446951	0.995	0.954	7.90798e-109	Mit	Eif3g
5.44814e-113	-0.675911	0.375	0.644	8.9344e-109	Mit	Phf21a
5.74921e-113	0.399554	0.551	0.216	9.42813e-109	Mit	Carhsp1
6.2553e-113	-0.713443	0.465	0.698	1.02581e-108	Mit	Atp6v1d
7.78471e-113	0.307852	0.398	0.121	1.27661e-108	Mit	Cdca7
1.36663e-112	0.417705	0.586	0.237	2.24114e-108	Mit	Arrdc4
1.82321e-112	0.541606	0.917	0.651	2.98988e-108	Mit	Mcm6
3.1678e-112	-0.662051	0.315	0.61	5.19488e-108	Mit	Slc25a17
3.69664e-112	-0.663576	0.86	0.912	6.06211e-108	Mit	Rabac1
7.13975e-112	0.520073	0.898	0.577	1.17085e-107	Mit	Aldh7a1
7.84346e-112	0.525267	0.816	0.477	1.28625e-107	Mit	Adh5
2.47666e-111	0.27527	1	1	4.06148e-107	Mit	Rpl3
5.8613e-111	-0.639079	0.815	0.886	9.61195e-107	Mit	Fgfr1op2
6.78748e-111	0.426664	0.999	0.984	1.11308e-106	Mit	Cct7
7.79905e-111	-0.727839	0.229	0.538	1.27897e-106	Mit	Adarb1
1.35494e-110	0.208609	0.253	0.053	2.22196e-106	Mit	Epp13
2.76521e-110	-0.433323	0.993	0.992	4.53467e-106	Mit	Ndufb9
5.06954e-110	-0.495333	0.98	0.984	8.31354e-106	Mit	Psmb4
5.67172e-110	-0.638397	0.395	0.651	9.30105e-106	Mit	Aup1
6.13366e-110	0.476808	0.974	0.862	1.00586e-105	Mit	Hnrnpu
6.82287e-110	0.525708	0.913	0.637	1.11888e-105	Mit	Mrto4
1.35085e-109	0.529981	0.802	0.466	2.21525e-105	Mit	Cdca3
1.81482e-109	-0.664778	0.244	0.554	2.97612e-105	Mit	Sirt7
3.13043e-109	0.465754	0.991	0.901	5.1336e-105	Mit	Psmb5
3.19292e-109	0.404138	0.641	0.276	5.23607e-105	Mit	Mak16
3.341e-109	-0.485026	0.978	0.989	5.4789e-105	Mit	Sfr1
9.16787e-109	-0.599841	0.79	0.886	1.50344e-104	Mit	Hccs
1.60132e-108	0.500858	0.837	0.477	2.626e-104	Mit	Alad
1.68032e-108	0.444609	0.728	0.351	2.75556e-104	Mit	Gata2
2.24617e-108	0.275396	0.356	0.102	3.68349e-104	Mit	Dync1i1
2.31557e-108	-0.622105	0.675	0.81	3.7973e-104	Mit	Ccdc25
3.29625e-108	0.441348	0.998	0.967	5.40552e-104	Mit	Calm2
1.17284e-107	0.536046	0.871	0.582	1.92334e-103	Mit	Smc2
4.29517e-107	0.520696	0.84	0.517	7.04365e-103	Mit	Mfge8
5.54065e-107	-0.390786	0.999	0.999	9.08611e-103	Mit	Rtraf
5.91102e-107	-0.716904	0.391	0.632	9.69348e-103	Mit	Myo9a
7.25089e-107	0.574768	0.971	0.784	1.18907e-102	Mit	Fdps
1.40936e-106	-0.52951	0.94	0.958	2.31121e-102	Mit	Fis1
1.61607e-106	-0.665532	0.39	0.63	2.65019e-102	Mit	Cenpq
1.68158e-106	-0.604134	0.817	0.899	2.75762e-102	Mit	Mea1
2.11107e-106	-0.42224	0.995	0.994	3.46195e-102	Mit	Ndufc2
3.26308e-106	0.435813	0.663	0.307	5.35113e-102	Mit	Rbm38
7.06183e-106	-0.733087	0.896	0.94	1.15807e-101	Mit	Hspa5
1.47397e-105	0.151358	0.162	0.022	2.41716e-101	Mit	Gna14
2.0511e-105	0.434807	0.672	0.319	3.36361e-101	Mit	Bcl7c
2.70217e-105	0.474096	0.817	0.458	4.43129e-101	Mit	Mcm2
5.83498e-105	0.420391	0.994	0.945	9.56879e-101	Mit	Nme1
8.05504e-105	0.508505	0.78	0.429	1.32095e-100	Mit	Grn
1.1953e-104	0.477373	0.986	0.818	1.96017e-100	Mit	Pebp1
1.76041e-104	-0.668304	0.564	0.744	2.8869e-100	Mit	Auts2
3.41432e-104	0.280477	0.429	0.139	5.59914e-100	Mit	Taf5l
7.52751e-104	0.332752	0.459	0.161	1.23444e-99	Mit	Syt5
7.83512e-104	0.382853	0.593	0.252	1.28488e-99	Mit	Zfp462
1.39586e-103	0.317794	0.442	0.152	2.28906e-99	Mit	Triobp
1.95174e-103	0.471173	0.751	0.404	3.20066e-99	Mit	Wdr43
3.70936e-103	0.474217	0.814	0.46	6.08298e-99	Mit	Mcm7
6.57183e-103	0.3691	0.565	0.23	1.07771e-98	Mit	2025-03-07
1.45964e-102	-0.608815	0.604	0.761	2.39366e-98	Mit	Stx12
1.97731e-102	0.226335	0.999	1	3.2426e-98	Mit	Rpl28
2.28555e-102	0.227773	0.287	0.072	3.74808e-98	Mit	Dhrs7
2.40499e-102	0.391478	0.576	0.245	3.94394e-98	Mit	Mybbp1a
2.42045e-102	-0.687027	0.4	0.646	3.9693e-98	Mit	Ankrd49
3.13517e-102	0.493119	0.936	0.691	5.14137e-98	Mit	Txndc17
4.05004e-102	0.488728	0.856	0.54	6.64165e-98	Mit	Nsmce4a
5.8531e-102	0.421968	0.71	0.345	9.5985e-98	Mit	Alpl
7.68585e-102	0.40006	0.601	0.256	1.2604e-97	Mit	Tgif2
7.73591e-102	0.224962	0.303	0.079	1.26861e-97	Mit	Tnfrsf19
1.53411e-101	0.454396	0.784	0.427	2.51579e-97	Mit	Mtch1
1.98852e-101	0.455395	0.776	0.414	3.26097e-97	Mit	Hmbs
2.22754e-101	0.490561	0.768	0.441	3.65294e-97	Mit	Gnl3
2.29344e-101	-0.606317	0.296	0.583	3.76101e-97	Mit	Pik3r3
3.367e-101	-0.509027	0.934	0.95	5.52155e-97	Mit	Ndufs2
3.69419e-101	0.348096	0.476	0.175	6.05811e-97	Mit	Apoe
3.76974e-101	0.420279	0.667	0.318	6.18199e-97	Mit	Mphosph6
7.37066e-101	-0.33669	0.999	0.999	1.20871e-96	Mit	Uqcr11
1.0334e-100	0.131114	0.151	0.02	1.69468e-96	Mit	Sox15
1.22516e-100	0.338082	1	0.999	2.00914e-96	Mit	Rpl22l1
1.98269e-100	0.329216	0.522	0.199	3.25142e-96	Mit	Eif2s3x
2.01927e-100	0.478313	0.842	0.521	3.3114e-96	Mit	Pcbp1
2.71472e-100	0.182305	1	1	4.45187e-96	Mit	Rps11
2.71797e-100	0.338746	0.494	0.185	4.4572e-96	Mit	Ly6e
3.55684e-100	0.389365	0.568	0.24	5.83286e-96	Mit	Wfdc2
3.60594e-100	0.465894	0.782	0.426	5.91338e-96	Mit	Isyna1
4.62374e-100	-0.647198	0.501	0.695	7.58246e-96	Mit	Hint3
6.37229e-100	-0.497915	0.981	0.985	1.04499e-95	Mit	Atp5d
6.79808e-100	0.192555	0.213	0.042	1.11482e-95	Mit	Akap12
1.27492e-99	0.502822	0.884	0.568	2.09074e-95	Mit	Morf4l2
2.34614e-99	0.279569	0.411	0.135	3.84744e-95	Mit	Rnf182
2.96439e-99	0.278016	0.347	0.105	4.8613e-95	Mit	Plaat3
3.23311e-99	-0.626909	0.351	0.61	5.30198e-95	Mit	Ankhd1
3.42211e-99	0.365071	0.508	0.203	5.61191e-95	Mit	Cdca2
4.06002e-99	-0.468982	0.989	0.989	6.65803e-95	Mit	Atp5h
5.10148e-99	0.485018	0.887	0.643	8.36592e-95	Mit	Pabpn1
1.60366e-98	-0.680722	0.66	0.792	2.62984e-94	Mit	Rnaset2b
3.21875e-98	0.37961	0.578	0.247	5.27843e-94	Mit	Tomm40
3.47244e-98	-0.626334	0.529	0.709	5.69446e-94	Mit	Cystm1
5.65111e-98	-0.60104	0.637	0.774	9.26726e-94	Mit	Rnaset2a
6.2284e-98	0.234757	0.299	0.08	1.0214e-93	Mit	F11r
1.82896e-97	0.227605	0.331	0.094	2.99932e-93	Mit	Txnrd1
2.86096e-97	0.296443	0.43	0.15	4.69168e-93	Mit	Gstm1
3.95572e-97	0.179541	0.236	0.052	6.48698e-93	Mit	Cyp20a1
6.40292e-97	-0.63479	0.189	0.486	1.05002e-92	Mit	Hfm1
1.11715e-96	0.53141	0.857	0.577	1.83202e-92	Mit	Ddx39
1.16506e-96	0.420463	0.992	0.92	1.91058e-92	Mit	Atp5c1
1.39136e-96	0.333318	0.498	0.192	2.28169e-92	Mit	Rpf2
1.4271e-96	0.433523	0.99	0.945	2.34029e-92	Mit	Dnaja1
2.83767e-96	0.453222	0.778	0.451	4.65349e-92	Mit	Rnf126
2.97282e-96	0.329436	1	1	4.87513e-92	Mit	Hspa8
4.12832e-96	-0.620098	0.451	0.656	6.77002e-92	Mit	Setdb1
4.47093e-96	-0.38997	0.993	0.994	7.33188e-92	Mit	Atox1
4.85387e-96	0.453909	0.986	0.861	7.95986e-92	Mit	Morf4l1
5.20416e-96	0.199073	0.253	0.06	8.53429e-92	Mit	Ddx58
2.51881e-95	-0.656112	0.395	0.626	4.1306e-91	Mit	Yipf4
2.78873e-95	0.293343	0.429	0.15	4.57324e-91	Mit	Sdc1
2.85144e-95	0.366929	0.589	0.257	4.67608e-91	Mit	Plekhf2
2.91481e-95	-0.599434	0.528	0.708	4.77999e-91	Mit	B230118H07Rik
3.28401e-95	-0.59594	0.675	0.797	5.38545e-91	Mit	Trip12
4.4984e-95	0.304718	1	1	7.37692e-91	Mit	Rps2
5.36728e-95	0.206165	0.261	0.064	8.8018e-91	Mit	Pitpnc1
6.57456e-95	-0.535621	0.86	0.924	1.07816e-90	Mit	Copb2
7.27283e-95	0.319357	0.476	0.181	1.19267e-90	Mit	1500009L16Rik
7.9122e-95	0.362279	0.656	0.295	1.29752e-90	Mit	Cxxc5
7.98802e-95	-0.605518	0.221	0.514	1.30996e-90	Mit	Nfat5
8.11127e-95	0.402922	0.631	0.289	1.33017e-90	Mit	Dstn
8.93467e-95	0.14698	0.17	0.028	1.4652e-90	Mit	Rgcc
9.95385e-95	-0.516089	0.915	0.943	1.63233e-90	Mit	Srsf9
1.00816e-94	-0.626408	0.342	0.591	1.65329e-90	Mit	Nek1
1.91967e-94	0.203709	1	1	3.14807e-90	Mit	Rpl27
2.31971e-94	-0.772958	0.167	0.465	3.80409e-90	Mit	Rhox13
4.00245e-94	0.47712	0.828	0.491	6.56361e-90	Mit	Epcam
1.22349e-93	-0.62799	0.227	0.508	2.0064e-89	Mit	Chid1
1.29606e-93	0.368463	0.996	0.973	2.12541e-89	Mit	Lsm7
1.51747e-93	-0.595082	0.764	0.854	2.4885e-89	Mit	Hmox2
1.65922e-93	0.470603	0.813	0.513	2.72095e-89	Mit	Hnrnpd
1.9207e-93	0.14269	0.173	0.029	3.14975e-89	Mit	Phf11d
2.2472e-93	0.381957	0.6	0.271	3.68519e-89	Mit	Rnaseh2a
2.25081e-93	0.216863	0.297	0.082	3.6911e-89	Mit	Ooep
2.35024e-93	0.321989	0.528	0.213	3.85417e-89	Mit	Lin28a
2.45544e-93	0.375622	0.546	0.232	4.02667e-89	Mit	Brd8
5.88318e-93	0.333359	0.526	0.215	9.64783e-89	Mit	Rras2
1.16491e-92	0.471383	0.973	0.799	1.91034e-88	Mit	Psip1
1.45957e-92	0.486692	0.953	0.81	2.39355e-88	Mit	Stip1
1.54232e-92	-0.597211	0.216	0.497	2.52925e-88	Mit	Cyld
2.47262e-92	-0.619731	0.405	0.621	4.05485e-88	Mit	Fbxw7
3.771e-92	0.452951	0.938	0.706	6.18407e-88	Mit	Sap18
7.01011e-92	0.316342	0.5	0.199	1.14959e-87	Mit	Ndufaf6
7.66366e-92	0.306183	0.477	0.182	1.25676e-87	Mit	Pus1
9.01515e-92	0.296185	0.355	0.114	1.47839e-87	Mit	Msmo1
1.0091e-91	0.296001	1	0.997	1.65483e-87	Mit	Tpt1
1.05262e-91	-0.578289	0.261	0.541	1.72619e-87	Mit	Syn2
1.16812e-91	0.338121	0.564	0.239	1.9156e-87	Mit	Sptssa
1.32734e-91	0.201658	0.245	0.059	2.17671e-87	Mit	Trim6
1.35111e-91	0.402813	0.99	0.97	2.21569e-87	Mit	Rbm39
1.70087e-91	0.481631	0.941	0.758	2.78925e-87	Mit	Hnrnpdl
1.96208e-91	0.229189	0.342	0.105	3.21761e-87	Mit	Cemip2
5.27484e-91	-0.613498	0.475	0.669	8.6502e-87	Mit	Sgpl1
6.03106e-91	0.264119	0.382	0.128	9.89034e-87	Mit	Shisa8
6.13008e-91	0.421132	0.995	0.967	1.00527e-86	Mit	Cct5
8.15596e-91	0.253586	0.389	0.13	1.3375e-86	Mit	Fgd1
2.14014e-90	-0.439052	0.975	0.983	3.50962e-86	Mit	Fkbp6
2.67108e-90	-0.501985	0.968	0.978	4.3803e-86	Mit	Sdhb
3.26251e-90	0.158857	0.181	0.033	5.35019e-86	Mit	L1td1
4.9397e-90	-0.561442	0.953	0.97	8.10062e-86	Mit	Tuba3a
5.18667e-90	0.191777	0.254	0.063	8.50563e-86	Mit	Arid4a
5.95133e-90	-0.58734	0.681	0.795	9.75959e-86	Mit	Kdm5b
7.32194e-90	0.444251	0.953	0.732	1.20072e-85	Mit	Fkbp2
1.91887e-89	0.444259	0.834	0.519	3.14675e-85	Mit	Gtf3a
2.06795e-89	-0.410831	0.989	0.991	3.39124e-85	Mit	Dbi
2.28289e-89	0.211309	0.28	0.076	3.74371e-85	Mit	Lmnb1
2.799e-89	0.307457	0.497	0.196	4.59007e-85	Mit	Nudt1
5.9991e-89	-0.549564	0.629	0.761	9.83793e-85	Mit	Med7
1.52925e-88	0.431148	0.869	0.504	2.50781e-84	Mit	Tceal9
1.6545e-88	0.32319	0.542	0.225	2.71322e-84	Mit	Mycn
1.76576e-88	0.452586	0.763	0.434	2.89567e-84	Mit	Snrpn
1.90456e-88	0.222183	0.303	0.089	3.12328e-84	Mit	Sh3bp1
2.204e-88	0.102708	0.111	0.011	3.61434e-84	Mit	Dpys
2.90024e-88	-0.519586	0.953	0.965	4.75611e-84	Mit	Mrpl17
2.93991e-88	0.269401	0.389	0.134	4.82116e-84	Mit	Gtse1
5.61241e-88	-0.567751	0.197	0.475	9.2038e-84	Mit	Yipf2
5.9057e-88	-0.576436	0.786	0.857	9.68475e-84	Mit	Cinp
6.13677e-88	-0.598176	0.383	0.614	1.00637e-83	Mit	Nmb
8.64747e-88	0.224898	0.311	0.092	1.4181e-83	Mit	Fpgs
9.30857e-88	-0.583027	0.359	0.598	1.52651e-83	Mit	Pepd
1.22345e-87	-0.512412	0.85	0.905	2.00634e-83	Mit	Chic2
1.24851e-87	-0.598422	0.942	0.956	2.04743e-83	Mit	Snrnp70
1.2509e-87	0.383875	0.689	0.343	2.05136e-83	Mit	Phax
1.37246e-87	-0.573437	0.576	0.726	2.2507e-83	Mit	Pttg1ip
1.43427e-87	-0.501345	0.786	0.859	2.35206e-83	Mit	Washc3
1.67741e-87	-0.630108	0.057	0.351	2.75079e-83	Mit	Meiob
1.6882e-87	0.264022	1	0.999	2.76847e-83	Mit	Chchd2
1.78647e-87	-0.57728	0.47	0.656	2.92963e-83	Mit	Jade3
4.91506e-87	0.242565	0.343	0.11	8.06021e-83	Mit	Vasp
7.22184e-87	0.377333	0.737	0.378	1.18431e-82	Mit	Kat2a
1.15018e-86	-0.214444	1	1	1.88618e-82	Mit	Cox7c
1.4291e-86	0.196509	0.233	0.056	2.34358e-82	Mit	Pacsin1
1.73445e-86	0.304283	0.461	0.182	2.84433e-82	Mit	Acadm
2.07302e-86	0.444323	0.741	0.414	3.39954e-82	Mit	Ppid
2.23389e-86	-0.595456	0.633	0.769	3.66335e-82	Mit	Rxylt1
3.06175e-86	-0.396788	1	1	5.02097e-82	Mit	Sub1
4.51567e-86	0.444992	0.942	0.718	7.40525e-82	Mit	Hspa4
4.82662e-86	0.289571	0.433	0.162	7.91517e-82	Mit	Riox1
5.30484e-86	0.420909	0.675	0.352	8.6994e-82	Mit	Cggbp1
5.97077e-86	0.266495	0.348	0.114	9.79147e-82	Mit	Gsta4
6.1233e-86	0.247644	0.356	0.117	1.00416e-81	Mit	Vdac1
1.35074e-85	0.442758	0.954	0.809	2.21508e-81	Mit	Eif3a
3.24253e-85	0.436878	0.828	0.536	5.31742e-81	Mit	Mta3
3.61134e-85	-0.578956	0.434	0.636	5.92224e-81	Mit	8030474K03Rik
4.78803e-85	-0.559194	0.321	0.561	7.85189e-81	Mit	Bbip1
5.30681e-85	0.371331	0.651	0.321	8.70264e-81	Mit	Ywhah
6.82438e-85	-0.473675	0.94	0.962	1.11913e-80	Mit	Rab14
7.99547e-85	0.321938	0.524	0.224	1.31118e-80	Mit	Col18a1
1.09196e-84	0.261391	0.425	0.155	1.79071e-80	Mit	Mov10
1.23186e-84	0.42295	0.999	0.999	2.02013e-80	Mit	Ube2s
1.23403e-84	0.244867	0.342	0.112	2.02369e-80	Mit	Dhrs4
1.29502e-84	0.312091	0.997	0.994	2.1237e-80	Mit	Park7
1.87223e-84	-0.581625	0.39	0.611	3.07026e-80	Mit	Arfrp1
2.04277e-84	-0.5514	0.141	0.421	3.34994e-80	Mit	Madd
3.04556e-84	0.172269	0.218	0.051	4.99442e-80	Mit	Rab4a
3.22263e-84	-0.558147	0.062	0.349	5.28479e-80	Mit	Abhd18
3.85181e-84	-0.491524	0.901	0.934	6.31659e-80	Mit	Mrpl35
4.78382e-84	0.296675	0.997	0.996	7.84499e-80	Mit	Rpl36al
4.97314e-84	-0.566967	0.599	0.745	8.15545e-80	Mit	Atraid
1.22572e-83	0.26406	0.412	0.152	2.01006e-79	Mit	Klhl24
1.28317e-83	-0.604785	0.403	0.606	2.10426e-79	Mit	Sgsm3
1.29549e-83	0.421754	0.781	0.451	2.12447e-79	Mit	Ubtf
3.55629e-83	-0.557107	0.691	0.797	5.83196e-79	Mit	Iscu
4.05794e-83	0.256979	0.392	0.139	6.65462e-79	Mit	Gtf2a1
4.2179e-83	-0.585906	0.232	0.492	6.91694e-79	Mit	Cbwd1
4.74131e-83	-0.643784	0.634	0.765	7.77528e-79	Mit	Mpc1
4.82237e-83	0.262356	0.401	0.145	7.90821e-79	Mit	Mapk1ip1l
6.39368e-83	0.38287	0.711	0.364	1.0485e-78	Mit	Thumpd3
8.09312e-83	0.424706	0.933	0.694	1.32719e-78	Mit	Asna1
1.05052e-82	0.170306	0.211	0.049	1.72274e-78	Mit	Tubb2b
1.77389e-82	0.461362	0.918	0.698	2.90901e-78	Mit	Sfpq
1.79751e-82	0.384114	0.711	0.376	2.94773e-78	Mit	Actr3
1.95238e-82	0.396287	0.983	0.909	3.2017e-78	Mit	Ube2l3
2.17188e-82	0.201472	0.292	0.087	3.56167e-78	Mit	Ago2
4.68554e-82	-0.565689	0.118	0.4	7.68382e-78	Mit	Acss2
4.9275e-82	-0.531055	0.851	0.898	8.0806e-78	Mit	2025-03-05
7.23455e-82	0.206375	0.274	0.078	1.18639e-77	Mit	Etv5
1.41167e-81	0.325489	0.998	0.986	2.315e-77	Mit	Dctpp1
1.43987e-81	0.134912	0.138	0.021	2.36125e-77	Mit	Morc1
1.4446e-81	0.227775	0.344	0.113	2.36901e-77	Mit	Nmral1
1.50237e-81	0.348936	0.59	0.274	2.46374e-77	Mit	Gart
2.06942e-81	0.384283	0.588	0.28	3.39365e-77	Mit	Kif2c
2.65873e-81	-0.238329	1	1	4.36006e-77	Mit	Serf2
3.0029e-81	-0.574238	0.306	0.542	4.92445e-77	Mit	Morc2a
3.0169e-81	-0.553216	0.355	0.577	4.94742e-77	Mit	Top2b
3.88904e-81	-0.539818	0.592	0.736	6.37764e-77	Mit	Nrtn
5.63588e-81	0.412866	0.767	0.445	9.24229e-77	Mit	1700021F05Rik
6.83654e-81	-0.535342	0.364	0.586	1.12112e-76	Mit	Kmt5c
8.59189e-81	0.222863	0.311	0.098	1.40898e-76	Mit	Tpd52l1
1.08159e-80	0.326937	0.526	0.231	1.7737e-76	Mit	Prpsap1
1.20495e-80	0.11611	0.138	0.021	1.976e-76	Mit	Pla1a
1.74144e-80	0.416761	0.954	0.767	2.85578e-76	Mit	Cops6
3.02194e-80	0.233264	0.342	0.115	4.95568e-76	Mit	Patz1
4.41016e-80	0.396814	0.685	0.364	7.23221e-76	Mit	Ubr5
5.05642e-80	0.435259	0.82	0.514	8.29203e-76	Mit	Tkt
6.88171e-80	0.419331	0.766	0.451	1.12853e-75	Mit	Eif4g1
1.34418e-79	0.399879	0.511	0.235	2.20433e-75	Mit	Prc1
1.5045e-79	0.272272	0.4	0.148	2.46722e-75	Mit	Rangap1
1.61548e-79	-0.572566	0.711	0.805	2.64922e-75	Mit	Camta1
2.17287e-79	0.438202	0.92	0.724	3.56329e-75	Mit	Ppp1cc
2.51847e-79	-0.576301	0.093	0.369	4.13004e-75	Mit	Msh5
2.60628e-79	0.382169	0.727	0.395	4.27404e-75	Mit	Gsr
2.72174e-79	0.0944418	0.11	0.013	4.46338e-75	Mit	Gjb5
3.13652e-79	0.390596	0.721	0.387	5.14359e-75	Mit	Rsl24d1
3.63114e-79	-0.514678	0.088	0.365	5.9547e-75	Mit	Majin
3.7335e-79	0.294571	0.55	0.239	6.12256e-75	Mit	Auh
4.36944e-79	0.417965	0.921	0.677	7.16545e-75	Mit	Hdgf
5.91814e-79	0.323312	0.526	0.232	9.70516e-75	Mit	Ccnf
8.16096e-79	-0.531587	0.143	0.413	1.33832e-74	Mit	Spryd3
9.83297e-79	0.255187	0.423	0.161	1.61251e-74	Mit	Kit
1.07169e-78	0.315689	0.526	0.229	1.75747e-74	Mit	Kif20a
1.20621e-78	0.416326	0.713	0.388	1.97806e-74	Mit	Pdgfa
1.2141e-78	0.441819	0.833	0.532	1.991e-74	Mit	Tbrg1
1.41626e-78	0.282328	0.488	0.2	2.32253e-74	Mit	Ssbp4
1.55315e-78	0.356849	0.997	0.959	2.54701e-74	Mit	Psma3
1.64399e-78	-0.528196	0.202	0.459	2.69599e-74	Mit	Pgm2l1
1.67976e-78	0.395407	0.966	0.843	2.75463e-74	Mit	Mrps24
1.73092e-78	0.24448	0.381	0.136	2.83854e-74	Mit	Usp22
1.81686e-78	0.352232	0.595	0.292	2.97946e-74	Mit	Lrrc47
2.03183e-78	0.201785	0.272	0.08	3.332e-74	Mit	Basp1
2.6039e-78	-0.53127	0.149	0.418	4.27013e-74	Mit	Ugt8a
3.86118e-78	0.195539	0.279	0.082	6.33195e-74	Mit	Nol9
5.71624e-78	-0.527646	0.668	0.783	9.37405e-74	Mit	Ints6
6.16428e-78	0.434095	0.84	0.55	1.01088e-73	Mit	Psmd7
9.65709e-78	-0.548798	0.325	0.551	1.58367e-73	Mit	Tiparp
1.06333e-77	0.163786	1	1	1.74376e-73	Mit	Rpl11
1.79637e-77	0.382898	0.698	0.373	2.94586e-73	Mit	Wdr77
2.25681e-77	-0.366509	0.998	0.999	3.70094e-73	Mit	Dazl
2.29749e-77	-0.564096	0.139	0.403	3.76766e-73	Mit	1700028K03Rik
3.91217e-77	0.214048	0.325	0.106	6.41557e-73	Mit	Mmp11
4.97517e-77	0.367118	0.704	0.368	8.15878e-73	Mit	Psmd3
5.53137e-77	-0.539143	0.612	0.745	9.0709e-73	Mit	Atp6v0d1
5.75324e-77	0.294551	0.548	0.244	9.43474e-73	Mit	Gnpnat1
7.68229e-77	0.433281	0.904	0.687	1.25982e-72	Mit	Nop58
7.90046e-77	0.305359	0.408	0.159	1.2956e-72	Mit	Pclaf
9.18118e-77	0.183716	0.242	0.066	1.50562e-72	Mit	Cmtm7
1.0674e-76	-0.226367	1	1	1.75043e-72	Mit	Rps27
1.12042e-76	0.311541	0.507	0.218	1.83738e-72	Mit	Rasgrp2
1.25972e-76	0.141429	0.174	0.036	2.06581e-72	Mit	Ak1
1.34532e-76	0.296501	0.462	0.192	2.2062e-72	Mit	Sptbn2
1.40578e-76	0.105218	0.128	0.019	2.30533e-72	Mit	Ins2
1.42057e-76	-0.608459	0.551	0.689	2.32959e-72	Mit	Txlng
1.50103e-76	0.1485	0.194	0.045	2.46153e-72	Mit	Rnf213
1.56119e-76	0.422816	0.918	0.687	2.5602e-72	Mit	Wdr18
2.0958e-76	-0.28449	0.999	0.999	3.43691e-72	Mit	Atp5e
2.17762e-76	0.306589	0.484	0.208	3.57108e-72	Mit	N4bp2
2.48685e-76	-0.520536	0.623	0.748	4.07819e-72	Mit	Sptan1
2.83335e-76	0.223235	0.348	0.121	4.64641e-72	Mit	Isoc1
5.00919e-76	0.579757	0.867	0.654	8.21457e-72	Mit	Arl6ip1
5.43088e-76	-0.409589	0.966	0.974	8.90609e-72	Mit	Sumo1
5.48818e-76	-0.582394	0.335	0.548	9.00006e-72	Mit	Dgat1
6.45313e-76	0.222254	0.342	0.117	1.05825e-71	Mit	Iqgap1
6.472e-76	0.353022	0.638	0.324	1.06134e-71	Mit	Lonp1
7.09855e-76	0.236452	0.354	0.124	1.16409e-71	Mit	Ppp3r1
7.24003e-76	0.338442	0.574	0.273	1.18729e-71	Mit	Snx5
1.21769e-75	-0.424289	0.977	0.98	1.9969e-71	Mit	Vdac3
1.27802e-75	-0.550221	0.578	0.716	2.09583e-71	Mit	Dzip3
1.51044e-75	0.188201	0.294	0.091	2.47697e-71	Mit	Rgma
1.75034e-75	-0.533308	0.783	0.841	2.87038e-71	Mit	Dnajc21
2.30309e-75	-0.581963	0.336	0.554	3.77683e-71	Mit	Ergic3
2.33906e-75	0.314618	0.479	0.205	3.83583e-71	Mit	Traf4
4.48032e-75	0.308977	0.56	0.255	7.34727e-71	Mit	Topors
6.73619e-75	-0.530704	0.493	0.664	1.10467e-70	Mit	Dnajc3
7.2559e-75	0.293973	0.535	0.236	1.18989e-70	Mit	Pdlim7
1.00038e-74	-0.520648	0.833	0.872	1.64053e-70	Mit	Bud31
1.44506e-74	0.422603	0.841	0.557	2.36975e-70	Mit	Ash2l
1.48662e-74	-0.525311	0.644	0.76	2.43791e-70	Mit	Hibadh
1.85735e-74	0.247194	0.358	0.131	3.04586e-70	Mit	Hspb1
3.52312e-74	-0.498818	0.091	0.352	5.77756e-70	Mit	Lamb2
4.18808e-74	-0.471953	0.064	0.327	6.86804e-70	Mit	Syt14
4.24017e-74	0.197023	0.339	0.115	6.95346e-70	Mit	Bckdhb
4.27466e-74	0.423315	0.903	0.699	7.01001e-70	Mit	Parp1
6.41809e-74	-0.523602	0.48	0.649	1.0525e-69	Mit	Brap
7.07875e-74	0.198365	0.327	0.109	1.16084e-69	Mit	Adprhl2
7.16469e-74	-0.512741	0.175	0.426	1.17494e-69	Mit	Cux1
7.20871e-74	0.38811	0.776	0.457	1.18216e-69	Mit	Ahsa1
9.29884e-74	0.183468	0.265	0.079	1.52492e-69	Mit	Igdcc3
1.07479e-73	0.416262	0.837	0.547	1.76255e-69	Mit	Hpf1
1.31669e-73	0.377332	0.719	0.393	2.15924e-69	Mit	Eef1akmt1
1.50632e-73	0.192268	0.285	0.088	2.47022e-69	Mit	Cyb5a
1.59201e-73	0.261437	0.449	0.184	2.61074e-69	Mit	Atic
1.61256e-73	0.417097	0.778	0.478	2.64443e-69	Mit	Lap3
1.71578e-73	0.368464	0.978	0.865	2.8137e-69	Mit	Edf1
1.78648e-73	0.268651	0.429	0.17	2.92964e-69	Mit	Rpf1
1.79077e-73	0.380015	0.705	0.393	2.93669e-69	Mit	Smarcb1
1.81679e-73	0.414316	0.888	0.641	2.97936e-69	Mit	Polr2e
2.07205e-73	0.227111	0.362	0.13	3.39796e-69	Mit	Tsr1
2.16154e-73	0.157116	0.2	0.049	3.5447e-69	Mit	Slc35f2
2.19013e-73	0.237514	0.391	0.147	3.5916e-69	Mit	Cbr1
2.22593e-73	-0.529465	0.26	0.492	3.6503e-69	Mit	Tmx4
2.50147e-73	-0.538599	0.843	0.874	4.10217e-69	Mit	Cnih4
2.87085e-73	0.292776	0.426	0.173	4.7079e-69	Mit	Ddit4
3.0289e-73	-0.545866	0.63	0.744	4.96709e-69	Mit	Eif2b3
3.10099e-73	0.134189	0.174	0.037	5.08532e-69	Mit	Bag3
3.21187e-73	0.1514	0.207	0.051	5.26715e-69	Mit	Slc25a13
3.23141e-73	0.218261	0.319	0.108	5.29919e-69	Mit	Rrp9
3.36392e-73	0.19497	0.263	0.078	5.51649e-69	Mit	Prrc1
3.44404e-73	0.2523	0.388	0.148	5.64788e-69	Mit	Tma16
3.49327e-73	0.409681	0.937	0.732	5.72861e-69	Mit	Clpp
3.78731e-73	0.263828	0.447	0.183	6.2108e-69	Mit	Ptpn6
5.11425e-73	0.209991	0.302	0.098	8.38686e-69	Mit	Hmgn5
1.10497e-72	-0.549564	0.435	0.622	1.81204e-68	Mit	Hormad1
1.20651e-72	-0.510315	0.175	0.426	1.97856e-68	Mit	Zswim4
1.21729e-72	0.444241	0.963	0.858	1.99623e-68	Mit	Tubb4b
1.36012e-72	-0.513796	0.421	0.615	2.23046e-68	Mit	Emc2
1.39614e-72	-0.443937	0.048	0.305	2.28953e-68	Mit	Zfp541
1.41687e-72	0.303475	0.553	0.255	2.32352e-68	Mit	Nudcd2
2.79848e-72	0.311395	0.588	0.281	4.58922e-68	Mit	Cox11
2.81489e-72	-0.50707	0.193	0.442	4.61613e-68	Mit	Tex11
3.21281e-72	0.173327	1	1	5.26869e-68	Mit	Rps18
3.61474e-72	0.338206	0.605	0.305	5.92781e-68	Mit	Rrs1
3.93756e-72	0.128697	0.168	0.036	6.4572e-68	Mit	Fzd10
4.65201e-72	-0.5269	0.319	0.53	7.62884e-68	Mit	Amn1
4.75913e-72	0.138464	0.179	0.04	7.80449e-68	Mit	Rpp25
6.61175e-72	-0.328351	0.993	0.998	1.08426e-67	Mit	Hmgb1
7.00945e-72	-0.267638	1	0.999	1.14948e-67	Mit	Ndufa6
7.96132e-72	-0.531444	0.27	0.499	1.30558e-67	Mit	Rnf20
8.85744e-72	0.109899	0.139	0.025	1.45253e-67	Mit	Ptpre
9.02278e-72	0.252206	0.43	0.173	1.47965e-67	Mit	Sgpp1
9.1254e-72	0.245506	0.372	0.139	1.49647e-67	Mit	Atf4
9.42265e-72	-0.516073	0.352	0.558	1.54522e-67	Mit	Ciao1
1.02255e-71	0.39834	0.957	0.825	1.67688e-67	Mit	Ddx39b
1.02936e-71	-0.414089	0.974	0.982	1.68805e-67	Mit	Eif3c
1.15466e-71	-0.245237	0.999	1	1.89353e-67	Mit	Cox6c
1.17788e-71	0.229666	0.342	0.124	1.9316e-67	Mit	Ebp
1.21582e-71	0.313037	0.499	0.22	1.99383e-67	Mit	Dhcr7
1.33707e-71	0.175416	0.221	0.059	2.19267e-67	Mit	Pced1b
1.40061e-71	0.325936	0.631	0.312	2.29686e-67	Mit	Nsmce1
1.5063e-71	0.319247	0.527	0.244	2.47017e-67	Mit	Aggf1
1.98811e-71	0.38389	0.898	0.621	3.2603e-67	Mit	Tbcb
3.52066e-71	-0.477946	0.812	0.86	5.77353e-67	Mit	Matr3
3.6108e-71	0.158535	0.217	0.057	5.92135e-67	Mit	Dnph1
3.85927e-71	0.196242	0.311	0.103	6.32881e-67	Mit	Dynlt1a
4.05588e-71	-0.494542	0.746	0.818	6.65124e-67	Mit	Vti1b
6.60254e-71	-0.541469	0.465	0.633	1.08275e-66	Mit	Caprin2
7.28053e-71	-0.525916	0.263	0.487	1.19393e-66	Mit	Tanc2
8.0025e-71	0.202699	0.317	0.108	1.31233e-66	Mit	Wwc2
1.34064e-70	0.166411	0.245	0.07	2.19851e-66	Mit	Nr2c2ap
1.34611e-70	0.144388	0.19	0.045	2.20749e-66	Mit	Gss
1.36439e-70	0.126979	0.167	0.036	2.23746e-66	Mit	Six4
2.19727e-70	-0.501786	0.2	0.443	3.6033e-66	Mit	Phf8
2.44849e-70	0.212509	0.324	0.112	4.01529e-66	Mit	Nadk2
2.63939e-70	0.272597	0.488	0.213	4.32834e-66	Mit	Rab6b
3.7016e-70	0.395354	0.851	0.579	6.07025e-66	Mit	Brd3
3.7819e-70	-0.500328	0.545	0.681	6.20193e-66	Mit	Anapc10
3.96741e-70	0.246756	0.417	0.166	6.50615e-66	Mit	Akap1
6.14294e-70	0.280975	0.55	0.254	1.00738e-65	Mit	Abhd11
8.55356e-70	-0.26994	1	0.999	1.4027e-65	Mit	Uba52
9.4255e-70	0.348759	0.693	0.382	1.54569e-65	Mit	Smyd2
1.69124e-69	0.209325	0.36	0.132	2.77346e-65	Mit	Ppm1a
3.62253e-69	0.390853	0.967	0.794	5.94059e-65	Mit	Tmem256
5.45054e-69	0.359501	0.696	0.388	8.93835e-65	Mit	Gm16286
6.46982e-69	-0.429716	0.824	0.879	1.06099e-64	Mit	Mpc2
7.23665e-69	0.376056	0.976	0.882	1.18674e-64	Mit	Hspa9
7.563e-69	-0.515046	0.484	0.648	1.24026e-64	Mit	Ptpn12
8.17634e-69	-0.524691	0.114	0.363	1.34084e-64	Mit	BC049762
8.88034e-69	0.239368	0.375	0.144	1.45629e-64	Mit	Cdca5
9.27441e-69	0.381737	0.824	0.527	1.52091e-64	Mit	Spag7
9.92015e-69	0.115704	0.148	0.029	1.62681e-64	Mit	Cdc42ep5
1.00734e-68	-0.443896	0.909	0.931	1.65193e-64	Mit	Map7d2
1.05399e-68	-0.353495	0.989	0.99	1.72844e-64	Mit	Serf1
1.27849e-68	0.386068	0.909	0.675	2.0966e-64	Mit	Adrm1
1.88986e-68	0.296225	0.534	0.247	3.09918e-64	Mit	Tor1a
2.08091e-68	-0.437106	0.953	0.969	3.41249e-64	Mit	Smc6
2.39481e-68	-0.485645	0.683	0.764	3.92725e-64	Mit	Ndufs1
2.84853e-68	0.251424	0.408	0.163	4.67131e-64	Mit	Ube2d1
3.33598e-68	0.356856	0.997	0.97	5.47067e-64	Mit	Cct4
3.63174e-68	0.140972	0.185	0.045	5.95569e-64	Mit	Trim12c
5.81665e-68	-0.430918	0.951	0.965	9.53872e-64	Mit	Cox14
7.05697e-68	0.302462	0.992	0.98	1.15727e-63	Mit	Snrpd1
7.17174e-68	0.285714	0.502	0.229	1.17609e-63	Mit	Ppp1r35
9.76805e-68	0.383242	0.644	0.356	1.60186e-63	Mit	Cdk1
1.00644e-67	0.290809	0.588	0.285	1.65046e-63	Mit	Ppp2r1a
1.03859e-67	0.145677	0.187	0.046	1.70319e-63	Mit	Echdc2
1.70573e-67	0.122225	0.131	0.023	2.79722e-63	Mit	Amt
1.73469e-67	-0.558361	0.705	0.785	2.84472e-63	Mit	Rbm27
2.5347e-67	-0.556212	0.606	0.719	4.15665e-63	Mit	Actr10
2.71393e-67	0.38315	0.939	0.74	4.45057e-63	Mit	Mrpl14
3.05902e-67	-0.496519	0.536	0.681	5.01648e-63	Mit	Pigf
4.70485e-67	0.310873	0.552	0.268	7.71549e-63	Mit	Eif2a
1.06458e-66	0.321009	0.558	0.275	1.7458e-62	Mit	Hmgcs1
1.06507e-66	-0.46624	0.245	0.472	1.74661e-62	Mit	Hormad2
1.3312e-66	-0.515938	0.816	0.849	2.18303e-62	Mit	Smarca4
1.43727e-66	0.288113	0.569	0.273	2.35697e-62	Mit	Cpne5
1.60362e-66	0.299036	0.527	0.246	2.62977e-62	Mit	Msx2
1.89814e-66	0.256729	0.464	0.2	3.11275e-62	Mit	Tmed1
2.524e-66	0.111959	0.149	0.03	4.13911e-62	Mit	Mtap
2.77738e-66	-0.548285	0.511	0.649	4.55462e-62	Mit	Ap1m1
3.24917e-66	0.298332	0.572	0.279	5.32832e-62	Mit	Rpa1
3.31301e-66	0.210407	0.32	0.114	5.43301e-62	Mit	Notum
4.81344e-66	-0.475455	0.137	0.378	7.89355e-62	Mit	Eml5
5.18658e-66	-0.450172	0.756	0.819	8.50547e-62	Mit	Ap2m1
9.78989e-66	-0.44714	0.862	0.893	1.60544e-61	Mit	Rnaseh2c
1.04712e-65	0.166512	0.243	0.073	1.71717e-61	Mit	Bcl10
1.22292e-65	0.236057	0.404	0.167	2.00546e-61	Mit	Nacc2
1.28361e-65	-0.511564	0.23	0.459	2.10499e-61	Mit	Spryd7
1.65096e-65	0.37339	0.948	0.771	2.70741e-61	Mit	Puf60
2.38042e-65	0.19624	0.317	0.114	3.90366e-61	Mit	Ccdc6
2.56968e-65	0.189964	0.305	0.106	4.21401e-61	Mit	Klf11
3.19133e-65	0.173604	0.278	0.091	5.23346e-61	Mit	Pgpep1
3.22534e-65	0.107662	0.127	0.023	5.28924e-61	Mit	Hsd17b11
6.20906e-65	0.130733	0.176	0.042	1.01822e-60	Mit	Isl2
6.78601e-65	-0.461264	0.471	0.635	1.11284e-60	Mit	Aamdc
8.02588e-65	0.383307	0.818	0.539	1.31616e-60	Mit	Nxt1
8.42376e-65	-0.484946	0.137	0.372	1.38141e-60	Mit	Garnl3
8.87927e-65	0.215639	0.324	0.118	1.45611e-60	Mit	Chd1
9.94252e-65	0.388702	0.783	0.488	1.63047e-60	Mit	Grhpr
1.10543e-64	0.39939	0.836	0.562	1.8128e-60	Mit	Mcm3
1.18007e-64	0.370281	0.785	0.489	1.9352e-60	Mit	Smarcc1
1.34925e-64	0.129131	0.158	0.035	2.21263e-60	Mit	Pwwp2b
1.43874e-64	0.21508	0.327	0.12	2.35939e-60	Mit	Ifrd2
1.48519e-64	0.349666	0.974	0.871	2.43557e-60	Mit	Sf3b5
1.51374e-64	0.364236	0.766	0.472	2.48239e-60	Mit	Ncaph2
1.55024e-64	0.143096	0.19	0.049	2.54224e-60	Mit	Ralb
1.86501e-64	0.10836	0.134	0.026	3.05843e-60	Mit	Pimreg
1.98124e-64	0.312488	0.586	0.291	3.24904e-60	Mit	Srebf2
2.16835e-64	0.115073	0.143	0.029	3.55587e-60	Mit	Fam89a
2.18138e-64	-0.276422	0.994	0.993	3.57724e-60	Mit	mt-Co1
2.38465e-64	0.231511	0.408	0.166	3.91059e-60	Mit	Akt1
2.94478e-64	0.332187	0.467	0.213	4.82914e-60	Mit	Insig1
3.24751e-64	0.179127	1	1	5.32559e-60	Mit	Rps9
4.22202e-64	0.220849	0.377	0.15	6.9237e-60	Mit	Rcc1
4.43963e-64	-0.486588	0.771	0.831	7.28055e-60	Mit	Cs
4.78476e-64	0.386329	0.809	0.528	7.84653e-60	Mit	Pnn
6.3834e-64	0.376699	0.912	0.716	1.04681e-59	Mit	Suclg1
6.90915e-64	-0.477193	0.215	0.438	1.13303e-59	Mit	Eif4ebp3
9.51607e-64	0.328588	0.989	0.963	1.56054e-59	Mit	Tomm20
1.2763e-63	0.200935	0.308	0.11	2.09301e-59	Mit	Nfe2l2
1.46676e-63	0.201968	0.339	0.127	2.40534e-59	Mit	Ppm1d
1.61994e-63	0.409653	0.91	0.705	2.65654e-59	Mit	Cyct
1.73454e-63	0.232648	0.411	0.171	2.84447e-59	Mit	Itm2c
2.20542e-63	0.175338	0.285	0.096	3.61667e-59	Mit	Rhebl1
2.36294e-63	-0.256605	1	0.999	3.87498e-59	Mit	Oaz1
2.71334e-63	0.333645	0.986	0.914	4.44961e-59	Mit	Sin3b
2.77894e-63	-0.429085	0.077	0.312	4.55718e-59	Mit	Dip2c
3.06732e-63	0.232079	0.415	0.173	5.03009e-59	Mit	Ppp1r18
3.50222e-63	-0.428784	0.901	0.917	5.74329e-59	Mit	Mrfap1
3.59831e-63	-0.430566	0.84	0.879	5.90086e-59	Mit	Akr1a1
3.81897e-63	0.134256	0.17	0.041	6.26273e-59	Mit	Cndp2
5.68857e-63	0.304447	0.577	0.291	9.32868e-59	Mit	Dmrt1
6.29104e-63	0.326734	0.618	0.328	1.03167e-58	Mit	Btg3
7.49584e-63	-0.491474	0.232	0.452	1.22924e-58	Mit	Zfyve19
8.77269e-63	0.153922	0.227	0.067	1.43863e-58	Mit	Batf3
9.71725e-63	0.0952538	0.124	0.022	1.59353e-58	Mit	Esrrb
1.02431e-62	-0.465776	0.768	0.817	1.67977e-58	Mit	Prpf19
1.05589e-62	-0.503825	0.323	0.517	1.73156e-58	Mit	Ppp2r3d
1.13238e-62	-0.487738	0.46	0.617	1.857e-58	Mit	Usp3
1.14491e-62	0.230532	0.41	0.171	1.87753e-58	Mit	Cox18
1.47061e-62	-0.424587	0.843	0.893	2.41166e-58	Mit	Churc1
2.53291e-62	-0.461614	0.572	0.694	4.15373e-58	Mit	Mov10l1
3.23504e-62	0.115011	0.139	0.029	5.30515e-58	Mit	Ank3
3.67792e-62	-0.468402	0.354	0.539	6.03141e-58	Mit	Acot7
4.03465e-62	-0.471437	0.716	0.784	6.61642e-58	Mit	Cyb5r3
4.87487e-62	-0.479985	0.202	0.423	7.99431e-58	Mit	Nkiras2
5.2422e-62	0.113123	0.136	0.027	8.59669e-58	Mit	Etv4
5.92534e-62	0.356793	0.949	0.811	9.71697e-58	Mit	Srsf6
6.0551e-62	0.174065	0.268	0.09	9.92976e-58	Mit	Bambi
6.63235e-62	0.238342	0.392	0.163	1.08764e-57	Mit	Trmt11
6.81749e-62	0.354109	0.753	0.47	1.118e-57	Mit	Rfc1
7.17269e-62	0.372155	0.843	0.561	1.17625e-57	Mit	Ppil1
7.60045e-62	-0.50705	0.234	0.45	1.2464e-57	Mit	Gtsf1
1.07801e-61	0.150741	1	1	1.76784e-57	Mit	Rps4x
1.31306e-61	0.371583	0.83	0.582	2.15328e-57	Mit	Gspt1
1.42001e-61	-0.470304	0.027	0.25	2.32867e-57	Mit	Rad51ap2
1.47925e-61	0.23688	0.404	0.169	2.42583e-57	Mit	Cdc26
1.55895e-61	-0.392329	0.937	0.952	2.55653e-57	Mit	Cops9
1.70093e-61	0.291529	0.553	0.274	2.78935e-57	Mit	Tmem50a
1.77714e-61	-0.486336	0.338	0.529	2.91433e-57	Mit	Fut8
1.91936e-61	0.30708	0.611	0.319	3.14756e-57	Mit	Nsun2
1.97797e-61	0.349569	0.699	0.394	3.24368e-57	Mit	Utp4
2.04999e-61	-0.248548	0.999	0.998	3.36178e-57	Mit	Cox5b
2.68071e-61	0.17151	0.234	0.072	4.39609e-57	Mit	Dusp1
2.77352e-61	0.19645	0.355	0.136	4.5483e-57	Mit	Ctdsp2
3.01711e-61	0.356351	0.856	0.6	4.94775e-57	Mit	Mrpl36
3.17847e-61	0.299666	0.578	0.291	5.21238e-57	Mit	Tle5
3.41215e-61	0.355467	0.719	0.432	5.59558e-57	Mit	Ppan
3.45703e-61	-0.471506	0.83	0.862	5.66918e-57	Mit	Psmd1
3.56918e-61	0.0982913	0.132	0.026	5.8531e-57	Mit	Cdh1
3.57128e-61	0.0984604	0.114	0.02	5.85654e-57	Mit	Klf6
4.37824e-61	0.380422	0.924	0.753	7.17988e-57	Mit	Txnl4a
4.63683e-61	-0.489388	0.308	0.495	7.60393e-57	Mit	Paip2b
5.08906e-61	-0.452595	0.36	0.553	8.34556e-57	Mit	Gstm5
7.03105e-61	0.191476	0.312	0.114	1.15302e-56	Mit	Anxa11
7.29335e-61	-0.482253	0.839	0.87	1.19604e-56	Mit	Ndufaf8
7.46561e-61	0.248915	0.489	0.223	1.22429e-56	Mit	Cd3eap
7.84811e-61	0.400365	0.776	0.483	1.28701e-56	Mit	Bst2
8.33025e-61	0.17149	0.276	0.093	1.36608e-56	Mit	Dlgap5
8.49287e-61	-0.414499	0.862	0.895	1.39275e-56	Mit	Romo1
1.01774e-60	0.210112	0.346	0.135	1.66899e-56	Mit	Tigar
1.03056e-60	0.133205	0.177	0.045	1.69002e-56	Mit	Glrx
1.07136e-60	0.13109	0.183	0.047	1.75692e-56	Mit	Cdc42ep4
1.86006e-60	0.300232	0.56	0.283	3.05031e-56	Mit	Atrx
1.96379e-60	0.310066	0.662	0.365	3.22043e-56	Mit	Scamp3
2.06839e-60	-0.476649	0.368	0.543	3.39195e-56	Mit	Uimc1
2.1481e-60	0.352421	0.951	0.782	3.52266e-56	Mit	Cetn3
2.22442e-60	-0.462869	0.6	0.693	3.64782e-56	Mit	Samd4b
2.31459e-60	0.367348	0.941	0.757	3.79569e-56	Mit	Bnip3l
2.81164e-60	-0.385988	0.975	0.982	4.61081e-56	Mit	Timm8b
3.09271e-60	0.214127	0.375	0.151	5.07173e-56	Mit	Pkp4
3.12127e-60	0.247905	0.511	0.237	5.11857e-56	Mit	Stk24
3.28395e-60	0.314415	0.587	0.306	5.38536e-56	Mit	Glul
4.35094e-60	0.303673	0.658	0.355	7.1351e-56	Mit	Thoc6
6.19186e-60	-0.439822	0.541	0.675	1.0154e-55	Mit	Acadvl
6.65154e-60	-0.478015	0.338	0.53	1.09079e-55	Mit	Zfp398
6.6979e-60	0.375512	0.884	0.677	1.09839e-55	Mit	Gtpbp4
7.12771e-60	-0.418925	0.171	0.397	1.16887e-55	Mit	Usp32
7.28528e-60	0.216819	0.375	0.153	1.19471e-55	Mit	Cenpt
1.45707e-59	0.198429	0.333	0.127	2.38944e-55	Mit	Efnb1
1.49045e-59	0.166672	1	1	2.44418e-55	Mit	Rpl31
1.81316e-59	0.162884	0.253	0.082	2.9734e-55	Mit	Orai1
1.91491e-59	-0.482038	0.24	0.447	3.14025e-55	Mit	Slc38a9
2.60211e-59	-0.418062	0.753	0.812	4.2672e-55	Mit	Mcrip1
2.73553e-59	-0.474803	0.375	0.546	4.486e-55	Mit	Pi4ka
3.02354e-59	0.353518	0.919	0.769	4.9583e-55	Mit	Cops7a
3.091e-59	-0.460459	0.72	0.795	5.06893e-55	Mit	Mrps11
3.09622e-59	0.183724	0.304	0.111	5.0775e-55	Mit	Got2
3.16403e-59	0.193781	0.324	0.122	5.1887e-55	Mit	Pla2g10
3.47452e-59	0.114977	0.149	0.033	5.69787e-55	Mit	Kazn
4.29595e-59	-0.493684	0.25	0.461	7.04493e-55	Mit	Iqsec1
4.35376e-59	0.164678	0.255	0.084	7.13973e-55	Mit	Wsb2
5.37266e-59	0.340344	0.862	0.574	8.81062e-55	Mit	Ptms
6.05251e-59	0.0819779	0.1	0.016	9.92552e-55	Mit	Prdm14
6.75884e-59	0.180451	0.237	0.077	1.10838e-54	Mit	Mpp1
7.0695e-59	0.252764	0.457	0.21	1.15933e-54	Mit	Odf2
7.41298e-59	-0.480523	0.73	0.788	1.21565e-54	Mit	Tdrkh
1.06153e-58	0.285045	0.583	0.298	1.74081e-54	Mit	Sugt1
1.10339e-58	0.139325	0.18	0.048	1.80945e-54	Mit	Ppp1r14a
1.13358e-58	0.347896	0.768	0.483	1.85896e-54	Mit	Vars
1.14143e-58	0.357121	0.909	0.671	1.87183e-54	Mit	Gnb2
1.7836e-58	-0.583966	0.484	0.612	2.92492e-54	Mit	Kmt2c
2.58524e-58	0.352751	0.966	0.879	4.23953e-54	Mit	Fubp1
3.04776e-58	-0.447356	0.701	0.759	4.99802e-54	Mit	Chchd7
3.4287e-58	0.304852	0.617	0.339	5.62272e-54	Mit	Aprt
4.18027e-58	0.225236	0.468	0.212	6.85522e-54	Mit	Aven
5.2283e-58	-0.454715	0.17	0.396	8.5739e-54	Mit	Xlr5a
5.97256e-58	-0.398072	0.061	0.282	9.7944e-54	Mit	Tex16
6.42609e-58	0.356174	0.731	0.445	1.05381e-53	Mit	Asns
6.48054e-58	0.373187	0.727	0.444	1.06274e-53	Mit	Psmd5
6.81731e-58	0.328622	0.746	0.463	1.11797e-53	Mit	Fdx2
8.0926e-58	0.2338	0.439	0.195	1.3271e-53	Mit	Serpinh1
8.48785e-58	0.203363	0.388	0.162	1.39192e-53	Mit	Rcor2
8.97754e-58	0.222506	0.385	0.163	1.47223e-53	Mit	Calu
9.82725e-58	-0.238128	0.998	0.999	1.61157e-53	Mit	Sem1
1.05054e-57	0.369488	0.859	0.61	1.72278e-53	Mit	Ndfip1
1.10809e-57	0.14231	0.196	0.056	1.81716e-53	Mit	Plekhg3
1.36726e-57	0.137475	0.184	0.05	2.24218e-53	Mit	Osbpl6
1.4794e-57	0.10379	0.124	0.024	2.42607e-53	Mit	Eno1b
1.70959e-57	0.149557	0.207	0.061	2.80355e-53	Mit	Nectin2
1.73678e-57	0.244588	0.401	0.175	2.84815e-53	Mit	Uck2
2.21208e-57	0.228734	0.439	0.196	3.62759e-53	Mit	Nthl1
2.46498e-57	0.165431	0.263	0.09	4.04232e-53	Mit	Cdo1
3.40491e-57	0.238012	0.497	0.233	5.58371e-53	Mit	Smarca2
5.084e-57	-0.42048	0.772	0.817	8.33725e-53	Mit	Ggnbp2
5.19388e-57	0.336879	0.936	0.757	8.51744e-53	Mit	Rheb
5.29615e-57	-0.430961	0.261	0.461	8.68516e-53	Mit	Serinc3
9.48197e-57	-0.413321	0.833	0.875	1.55495e-52	Mit	Uba2
1.33615e-56	0.323063	0.746	0.45	2.19116e-52	Mit	Nfu1
1.75177e-56	0.255368	0.533	0.258	2.87273e-52	Mit	Tpm3
1.81104e-56	-0.427951	0.891	0.923	2.96992e-52	Mit	Rae1
2.26789e-56	0.21224	0.371	0.155	3.71911e-52	Mit	Rbp1
2.54578e-56	0.0963977	0.135	0.029	4.17483e-52	Mit	Galnt2
2.76017e-56	0.383259	0.84	0.621	4.5264e-52	Mit	Nop56
2.99934e-56	-0.443873	0.465	0.605	4.91862e-52	Mit	Nfxl1
3.5552e-56	0.161511	0.266	0.092	5.83017e-52	Mit	Tgfb1
3.93468e-56	-0.410673	0.087	0.302	6.45248e-52	Mit	Evi5l
3.94592e-56	0.155662	1	1	6.47092e-52	Mit	Rpl41
4.27139e-56	0.266139	0.528	0.263	7.00466e-52	Mit	Trmt6
4.6829e-56	-0.48916	0.579	0.674	7.67949e-52	Mit	Lars
6.76681e-56	0.112946	0.149	0.035	1.10969e-51	Mit	Prickle1
6.8437e-56	0.343925	0.794	0.534	1.1223e-51	Mit	Anp32e
7.19309e-56	0.341143	0.898	0.701	1.1796e-51	Mit	Psmb3
7.52648e-56	0.180879	0.296	0.111	1.23427e-51	Mit	Tfe3
7.9611e-56	0.113207	0.148	0.035	1.30554e-51	Mit	Bmf
8.13341e-56	-0.395418	0.841	0.88	1.3338e-51	Mit	Rab11a
8.51161e-56	0.240626	0.465	0.217	1.39582e-51	Mit	Nans
8.87539e-56	0.33442	0.77	0.483	1.45547e-51	Mit	Polr2c
9.24182e-56	-0.458647	0.483	0.627	1.51557e-51	Mit	Zranb1
1.06003e-55	0.262545	0.428	0.197	1.73834e-51	Mit	Fzr1
1.10204e-55	0.14249	0.216	0.067	1.80724e-51	Mit	Il17rd
1.13522e-55	-0.46231	0.426	0.576	1.86164e-51	Mit	Stk38
1.22887e-55	0.18168	0.331	0.129	2.01522e-51	Mit	Bora
1.40061e-55	0.239893	0.489	0.231	2.29686e-51	Mit	Mpzl1
1.41707e-55	0.357918	0.829	0.561	2.32385e-51	Mit	Ruvbl1
1.43885e-55	-0.388502	0.909	0.918	2.35956e-51	Mit	Hnrnpm
1.64511e-55	-0.426712	0.079	0.292	2.69781e-51	Mit	Phyhipl
1.68887e-55	-0.44813	0.589	0.689	2.76958e-51	Mit	Ubn1
1.78743e-55	0.12459	0.162	0.041	2.9312e-51	Mit	Aurkc
1.92374e-55	0.0992457	0.122	0.025	3.15474e-51	Mit	Hk2
2.12854e-55	-0.419652	0.23	0.435	3.49059e-51	Mit	Npat
2.26254e-55	0.191498	0.322	0.126	3.71035e-51	Mit	Dnaaf3
2.3155e-55	0.17717	0.294	0.109	3.7972e-51	Mit	Tcof1
2.31816e-55	0.114448	0.155	0.038	3.80156e-51	Mit	Abcg1
2.41897e-55	-0.344585	0.972	0.976	3.96687e-51	Mit	Ndufb1-ps
2.52661e-55	-0.419418	0.07	0.281	4.14339e-51	Mit	Fbxo47
2.5316e-55	0.338925	0.979	0.845	4.15157e-51	Mit	Rpa2
2.61256e-55	-0.466063	0.352	0.519	4.28434e-51	Mit	Larp1b
2.86161e-55	0.197298	0.336	0.133	4.69276e-51	Mit	Sephs1
2.98372e-55	0.0869677	0.103	0.018	4.89301e-51	Mit	Cldn3
3.16705e-55	0.244303	0.499	0.234	5.19365e-51	Mit	Jpt2
3.35506e-55	-0.400303	0.044	0.253	5.50197e-51	Mit	Tktl1
3.95033e-55	0.300928	0.62	0.339	6.47814e-51	Mit	Ppa2
4.24633e-55	-0.462991	0.397	0.562	6.96356e-51	Mit	Cd47
4.65274e-55	0.312248	0.637	0.359	7.63003e-51	Mit	Msh6
5.29705e-55	-0.427937	0.553	0.677	8.68663e-51	Mit	Snx12
5.40293e-55	-0.333413	0.982	0.979	8.86027e-51	Mit	Sarnp
6.11444e-55	-0.3862	0.04	0.246	1.00271e-50	Mit	Ankrd31
6.6602e-55	-0.415373	0.211	0.421	1.09221e-50	Mit	Tspyl2
7.93954e-55	0.336517	0.831	0.549	1.302e-50	Mit	Aspscr1
8.51695e-55	0.128065	0.203	0.061	1.3967e-50	Mit	Tead1
8.55825e-55	0.314015	0.703	0.408	1.40347e-50	Mit	Nelfa
1.01168e-54	-0.450918	0.689	0.754	1.65905e-50	Mit	Pet100
1.19653e-54	0.225835	0.352	0.146	1.96218e-50	Mit	Ier2
1.22699e-54	0.0956043	0.126	0.026	2.01215e-50	Mit	Tnfrsf21
1.40631e-54	-0.438703	0.167	0.373	2.30621e-50	Mit	Atf7ip2
1.54191e-54	0.323855	0.809	0.536	2.52859e-50	Mit	Prelid1
1.85098e-54	0.205199	0.389	0.167	3.03542e-50	Mit	Impa2
1.8862e-54	0.223355	0.377	0.161	3.09318e-50	Mit	Ggct
1.98559e-54	0.293163	0.588	0.313	3.25618e-50	Mit	Glud1
1.99399e-54	0.118668	0.17	0.046	3.26994e-50	Mit	Nipsnap2
2.18772e-54	0.331528	0.588	0.322	3.58764e-50	Mit	Ldha
2.42156e-54	-0.400476	0.799	0.85	3.97111e-50	Mit	Ddrgk1
2.75991e-54	0.347075	0.658	0.383	4.52598e-50	Mit	Smc1a
2.84783e-54	0.320105	0.72	0.429	4.67016e-50	Mit	Adsl
3.28358e-54	0.245657	0.481	0.231	5.38474e-50	Mit	Wee1
3.34666e-54	0.160484	0.254	0.089	5.48819e-50	Mit	Pdk1
3.59849e-54	-0.430859	0.447	0.592	5.90117e-50	Mit	Rnf17
4.41848e-54	-0.425412	0.614	0.718	7.24586e-50	Mit	Fbxl5
4.44029e-54	-0.351433	0.979	0.979	7.28163e-50	Mit	Polr2j
4.73201e-54	0.140437	0.202	0.061	7.76002e-50	Mit	Fam83d
5.70958e-54	0.259688	0.531	0.264	9.36314e-50	Mit	Vta1
6.31323e-54	0.289898	0.991	0.924	1.03531e-49	Mit	H3f3a
7.25681e-54	0.170159	0.327	0.128	1.19004e-49	Mit	AU022252
7.25757e-54	0.182783	0.325	0.128	1.19017e-49	Mit	Zfand1
7.32125e-54	-0.436614	0.581	0.677	1.20061e-49	Mit	R3hdm1
7.63252e-54	-0.451639	0.293	0.479	1.25166e-49	Mit	Syngr4
8.07876e-54	-0.410327	0.117	0.33	1.32484e-49	Mit	Nabp1
8.08637e-54	-0.459188	0.379	0.544	1.32608e-49	Mit	S100pbp
9.07685e-54	0.1807	0.278	0.104	1.48851e-49	Mit	Ldlr
9.73582e-54	0.222504	0.393	0.173	1.59658e-49	Mit	Nid2
1.03117e-53	-0.438916	0.648	0.746	1.69101e-49	Mit	Alkbh5
1.05024e-53	-0.427642	0.254	0.45	1.72229e-49	Mit	Celf2
1.24461e-53	0.173549	0.28	0.103	2.04104e-49	Mit	Enpp4
2.09398e-53	-0.4279	0.251	0.439	3.43391e-49	Mit	Ifnar1
2.31341e-53	0.206721	0.398	0.174	3.79376e-49	Mit	Csrp2
2.35087e-53	-0.347577	0.044	0.249	3.8552e-49	Mit	Rnf212
2.4698e-53	0.0951004	0.127	0.027	4.05022e-49	Mit	Tcf7l1
2.84128e-53	-0.480744	0.266	0.446	4.65942e-49	Mit	Paf1
2.91817e-53	-0.451446	0.319	0.49	4.7855e-49	Mit	Myo9b
2.95269e-53	0.258952	0.469	0.23	4.84211e-49	Mit	Sgo1
3.56332e-53	-0.372063	0.942	0.949	5.84349e-49	Mit	Cdc42
3.69372e-53	0.19472	0.35	0.144	6.05732e-49	Mit	Arl5a
3.76471e-53	0.192104	0.347	0.142	6.17374e-49	Mit	G2e3
3.86234e-53	0.191674	0.311	0.123	6.33385e-49	Mit	Tanc1
4.77489e-53	-0.444562	0.447	0.588	7.83034e-49	Mit	Glg1
5.06177e-53	-0.367569	0.948	0.945	8.30079e-49	Mit	Uqcrc2
5.32002e-53	0.308659	0.717	0.427	8.72431e-49	Mit	Kpnb1
5.47154e-53	0.143971	0.25	0.086	8.97278e-49	Mit	Lrrc8d
5.94357e-53	0.309762	0.746	0.46	9.74686e-49	Mit	Sac3d1
6.19584e-53	0.16919	0.291	0.11	1.01606e-48	Mit	Rab3ip
6.20134e-53	-0.415148	0.473	0.609	1.01696e-48	Mit	Nucb1
6.76134e-53	0.270687	0.595	0.318	1.10879e-48	Mit	Trappc5
8.38849e-53	-0.407524	0.207	0.409	1.37563e-48	Mit	Ccdc136
8.69867e-53	-0.45195	0.253	0.44	1.4265e-48	Mit	Pcx
9.99025e-53	0.224819	0.44	0.204	1.6383e-48	Mit	Tpi1
1.0493e-52	-0.436976	0.371	0.532	1.72075e-48	Mit	Emsy
1.19312e-52	-0.392817	0.754	0.811	1.95659e-48	Mit	Rnf114
1.30068e-52	0.0842382	0.105	0.019	2.13299e-48	Mit	Zbed5
1.39464e-52	0.245025	0.524	0.258	2.28707e-48	Mit	Timm8a1
1.5702e-52	0.349189	0.909	0.72	2.57497e-48	Mit	Taf1d
2.12827e-52	0.336047	0.777	0.531	3.49016e-48	Mit	Snrpa1
2.13504e-52	0.144258	0.218	0.071	3.50125e-48	Mit	Slc38a4
2.6647e-52	0.286434	0.602	0.328	4.36984e-48	Mit	Gm45716
3.15776e-52	-0.408852	0.225	0.424	5.17841e-48	Mit	Ints5
3.78437e-52	-0.402658	0.744	0.797	6.20599e-48	Mit	Ik
3.91877e-52	0.220889	0.47	0.226	6.4264e-48	Mit	Acadl
3.93073e-52	0.167363	0.28	0.104	6.44601e-48	Mit	Nol6
4.32717e-52	-0.403899	0.564	0.68	7.09612e-48	Mit	Cmc4
4.32904e-52	0.331298	0.774	0.496	7.0992e-48	Mit	Dkc1
4.43891e-52	0.282398	0.994	0.969	7.27937e-48	Mit	Atp5md
5.39695e-52	0.168887	0.292	0.111	8.85046e-48	Mit	Btg1
6.04829e-52	0.212668	0.385	0.171	9.91859e-48	Mit	Cdkn2aip
6.90063e-52	0.183303	0.289	0.111	1.13164e-47	Mit	Lactb2
7.92361e-52	0.118547	0.174	0.049	1.29939e-47	Mit	Chst12
8.29181e-52	0.328017	0.882	0.665	1.35977e-47	Mit	Mrpl12
9.15732e-52	-0.393445	0.11	0.315	1.50171e-47	Mit	Tmem129
9.2891e-52	0.144357	0.226	0.075	1.52332e-47	Mit	Scn1b
1.07289e-51	0.135113	0.23	0.077	1.75943e-47	Mit	Tcf4
1.1884e-51	0.172426	0.286	0.108	1.94886e-47	Mit	Cldn7
1.25951e-51	0.329058	0.796	0.537	2.06546e-47	Mit	Dohh
1.29223e-51	0.24926	0.493	0.243	2.11912e-47	Mit	Pecr
1.49787e-51	0.23137	0.456	0.217	2.45636e-47	Mit	Mrps30
1.50976e-51	0.131919	0.225	0.074	2.47585e-47	Mit	Mdm1
1.95253e-51	-0.414624	0.246	0.441	3.20196e-47	Mit	Zfp667
1.98069e-51	0.239218	0.473	0.228	3.24814e-47	Mit	Larp1
2.17147e-51	0.228592	0.474	0.227	3.561e-47	Mit	Scand1
2.22258e-51	0.164813	0.278	0.104	3.64481e-47	Mit	Myg1
2.26528e-51	0.301706	0.641	0.37	3.71484e-47	Mit	Sparc
2.47327e-51	-0.375543	0.926	0.92	4.05592e-47	Mit	Med10
2.52152e-51	0.341193	0.859	0.616	4.13505e-47	Mit	Pop5
2.53542e-51	0.24137	0.504	0.251	4.15784e-47	Mit	Ddx56
3.22822e-51	0.29338	0.661	0.38	5.29396e-47	Mit	Creld2
3.23704e-51	0.359383	0.86	0.637	5.30842e-47	Mit	Cox7a1
3.60054e-51	0.157801	0.241	0.084	5.90452e-47	Mit	Mbp
4.9634e-51	0.285613	0.626	0.347	8.13947e-47	Mit	Pdcd6
5.20119e-51	0.227513	0.437	0.206	8.52944e-47	Mit	Gnpda1
6.41296e-51	0.177483	0.31	0.123	1.05166e-46	Mit	Wdr1
6.50963e-51	-0.434945	0.417	0.566	1.06751e-46	Mit	Gmds
6.74392e-51	0.309299	0.983	0.881	1.10593e-46	Mit	Ptov1
7.05253e-51	-0.423142	0.504	0.619	1.15654e-46	Mit	Otud5
7.15075e-51	-0.371767	0.088	0.291	1.17265e-46	Mit	Slc25a42
7.91038e-51	0.280164	0.566	0.304	1.29722e-46	Mit	Coa7
8.05125e-51	0.303752	0.686	0.41	1.32032e-46	Mit	Mrpl32
9.86492e-51	0.209178	0.378	0.166	1.61775e-46	Mit	Stk35
1.0505e-50	0.299429	0.696	0.423	1.72272e-46	Mit	Noc2l
1.16855e-50	0.22223	0.39	0.179	1.91631e-46	Mit	Acads
1.18205e-50	0.179959	0.329	0.134	1.93844e-46	Mit	Atf7ip
1.23191e-50	-0.300456	0.997	0.997	2.02022e-46	Mit	Cct3
1.47898e-50	-0.418258	0.142	0.343	2.42538e-46	Mit	Fyco1
1.56455e-50	0.142062	0.255	0.091	2.56571e-46	Mit	Mtss1
1.57384e-50	0.211182	0.447	0.211	2.58093e-46	Mit	Zcchc3
1.70492e-50	0.241852	0.521	0.264	2.7959e-46	Mit	Prmt5
1.72824e-50	0.17711	1	1	2.83414e-46	Mit	Rps25
1.8085e-50	0.30567	0.648	0.381	2.96576e-46	Mit	Npc2
1.90174e-50	0.101504	0.151	0.039	3.11866e-46	Mit	Pgghg
2.25763e-50	0.202821	0.389	0.174	3.70228e-46	Mit	Litaf
2.28895e-50	0.268735	0.566	0.302	3.75365e-46	Mit	Prmt3
2.37435e-50	-0.395069	0.113	0.313	3.8937e-46	Mit	Gpr137c
2.67001e-50	0.278929	0.66	0.382	4.37855e-46	Mit	Eif2d
2.75288e-50	-0.374854	0.881	0.901	4.51445e-46	Mit	Sbno1
2.80737e-50	-0.421743	0.556	0.664	4.60381e-46	Mit	Pdia4
3.03547e-50	0.237073	0.484	0.238	4.97787e-46	Mit	Pja1
3.64359e-50	0.277295	0.994	0.965	5.97512e-46	Mit	Psma2
4.49238e-50	-0.420671	0.633	0.701	7.36705e-46	Mit	Mrps25
4.64422e-50	-0.433583	0.351	0.521	7.61605e-46	Mit	Cenpk
4.78369e-50	-0.50394	0.806	0.827	7.84478e-46	Mit	Dnpep
4.83476e-50	0.164819	1	1	7.92852e-46	Mit	Rpl7
4.85875e-50	0.304373	0.725	0.46	7.96786e-46	Mit	Hbp1
6.77173e-50	0.342219	0.769	0.519	1.1105e-45	Mit	Nucks1
7.65555e-50	0.147323	0.225	0.077	1.25543e-45	Mit	Shmt2
7.89855e-50	0.29517	0.996	0.972	1.29528e-45	Mit	Cct8
9.40251e-50	0.149398	0.231	0.08	1.54192e-45	Mit	Slc38a1
9.48518e-50	0.134645	0.198	0.063	1.55547e-45	Mit	Trib3
1.04117e-49	0.089899	0.116	0.025	1.70741e-45	Mit	Dyrk3
1.08597e-49	-0.416923	0.234	0.418	1.78088e-45	Mit	Fnip1
1.20552e-49	-0.356218	0.934	0.949	1.97693e-45	Mit	Commd1
1.25426e-49	0.129635	0.177	0.052	2.05687e-45	Mit	Nqo2
1.26733e-49	-0.444623	0.405	0.55	2.0783e-45	Mit	Tasor2
1.39564e-49	0.233606	0.49	0.247	2.28871e-45	Mit	Phf3
1.40181e-49	0.118499	1	1	2.29883e-45	Mit	Rpl23a
1.42838e-49	0.267291	0.612	0.337	2.3424e-45	Mit	Cnot2
1.54453e-49	0.335813	0.935	0.764	2.53287e-45	Mit	Magoh
1.67972e-49	-0.427694	0.38	0.525	2.75457e-45	Mit	Pdpk1
1.7108e-49	0.175023	0.317	0.127	2.80555e-45	Mit	Gpatch4
1.87904e-49	0.263792	0.615	0.339	3.08144e-45	Mit	Cdkn2aipnl
2.21261e-49	0.193779	0.408	0.186	3.62845e-45	Mit	Echs1
2.38799e-49	0.121982	0.184	0.055	3.91606e-45	Mit	St3gal2
2.66011e-49	-0.449444	0.447	0.574	4.36232e-45	Mit	Ptpn2
2.664e-49	-0.404734	0.209	0.401	4.36869e-45	Mit	Ccdc73
3.01628e-49	0.138195	0.199	0.064	4.9464e-45	Mit	Trim13
3.02739e-49	-0.389705	0.214	0.408	4.96462e-45	Mit	Ssh2
3.44873e-49	0.123326	1	1	5.65557e-45	Mit	Rpl21
4.28474e-49	-0.3756	0.964	0.967	7.02654e-45	Mit	Higd1a
4.63033e-49	-0.396971	0.205	0.397	7.59327e-45	Mit	Xpr1
5.27172e-49	0.317199	0.91	0.75	8.64509e-45	Mit	Phf5a
6.19892e-49	0.162345	0.275	0.106	1.01656e-44	Mit	Nipsnap1
6.69755e-49	0.133381	0.187	0.058	1.09833e-44	Mit	Dennd1c
7.06949e-49	-0.431473	0.705	0.766	1.15933e-44	Mit	Fam114a2
1.15715e-48	-0.450654	0.432	0.57	1.89761e-44	Mit	Brca2
1.18951e-48	-0.310394	0.983	0.989	1.95068e-44	Mit	Banf1
1.61323e-48	-0.295263	0.995	0.993	2.64554e-44	Mit	Cox7a2l
1.65338e-48	0.304946	0.834	0.577	2.71137e-44	Mit	Stub1
1.6756e-48	-0.412959	0.168	0.361	2.74782e-44	Mit	Gbf1
1.68064e-48	-0.430738	0.383	0.537	2.75609e-44	Mit	Dnm1l
1.93619e-48	-0.395926	0.746	0.793	3.17516e-44	Mit	Rnf4
2.00661e-48	0.269598	0.585	0.323	3.29065e-44	Mit	Hexa
2.02114e-48	0.100682	0.151	0.04	3.31447e-44	Mit	Miip
2.02644e-48	0.190535	0.365	0.162	3.32316e-44	Mit	Rhoc
2.14496e-48	-0.367865	0.139	0.335	3.51751e-44	Mit	Trank1
2.42062e-48	0.329625	0.879	0.674	3.96957e-44	Mit	Eif3b
2.88746e-48	0.300843	0.755	0.493	4.73514e-44	Mit	Rfc5
2.98776e-48	0.31134	0.904	0.677	4.89963e-44	Mit	Cfdp1
3.04719e-48	0.212789	0.415	0.194	4.99708e-44	Mit	Isy1
3.21195e-48	0.127342	0.207	0.068	5.26727e-44	Mit	Rab11fip4
3.31204e-48	0.302122	0.992	0.94	5.43141e-44	Mit	Tmsb10
3.46059e-48	-0.422262	0.372	0.519	5.67503e-44	Mit	Fam160a2
3.54659e-48	0.27285	0.69	0.404	5.81605e-44	Mit	Mrpl34
4.10927e-48	-0.39933	0.789	0.812	6.73878e-44	Mit	Ebpl
5.16167e-48	0.0943541	0.135	0.033	8.46462e-44	Mit	Cachd1
5.3568e-48	-0.382357	0.275	0.458	8.78462e-44	Mit	Ccnb1ip1
5.38417e-48	-0.319595	0.982	0.991	8.82949e-44	Mit	Eif5b
5.53636e-48	0.101898	0.14	0.036	9.07908e-44	Mit	Smtnl2
8.69179e-48	-0.413327	0.271	0.443	1.42537e-43	Mit	Mdc1
8.84239e-48	0.272537	0.611	0.343	1.45006e-43	Mit	Mcm4
9.6359e-48	0.199674	0.412	0.191	1.58019e-43	Mit	Pprc1
9.89613e-48	0.33476	0.83	0.595	1.62287e-43	Mit	Bclaf1
1.03995e-47	-0.417704	0.499	0.623	1.70542e-43	Mit	Rab22a
1.47203e-47	0.0936235	0.128	0.031	2.41398e-43	Mit	Pfkl
1.67129e-47	0.178524	0.345	0.149	2.74074e-43	Mit	Wbp2
1.78876e-47	0.195024	0.393	0.179	2.93339e-43	Mit	Axin2
1.86092e-47	0.2941	0.721	0.447	3.05172e-43	Mit	Wdr75
1.90639e-47	0.155863	0.271	0.104	3.12629e-43	Mit	Kcnip3
1.9113e-47	0.324025	0.802	0.557	3.13433e-43	Mit	Stard3nl
2.02071e-47	0.317445	0.814	0.572	3.31376e-43	Mit	Etfb
2.62739e-47	-0.321885	0.966	0.962	4.30866e-43	Mit	Ndufa8
2.66106e-47	0.193997	0.408	0.189	4.36387e-43	Mit	Pnpla8
2.87417e-47	0.324958	0.899	0.706	4.71335e-43	Mit	Nol7
3.10166e-47	-0.460982	0.476	0.598	5.08642e-43	Mit	Arid4b
3.35895e-47	0.222432	0.44	0.214	5.50834e-43	Mit	Timm9
3.45297e-47	0.109249	0.173	0.052	5.66252e-43	Mit	Nrip1
4.30509e-47	0.0984417	0.144	0.038	7.05991e-43	Mit	Ugcg
4.83691e-47	0.23903	0.45	0.221	7.93204e-43	Mit	Hmgcr
5.92187e-47	0.281587	0.982	0.909	9.71128e-43	Mit	Atp5a1
5.92569e-47	0.268582	0.649	0.379	9.71753e-43	Mit	Med25
6.79726e-47	0.128428	0.218	0.074	1.11468e-42	Mit	Usf1
6.81984e-47	-0.380885	0.178	0.37	1.11839e-42	Mit	Ankrd29
7.52589e-47	0.0833361	0.102	0.021	1.23417e-42	Mit	Ncmap
8.74325e-47	-0.393187	0.836	0.862	1.43381e-42	Mit	Dnajc15
1.02394e-46	-0.387901	0.192	0.38	1.67916e-42	Mit	Senp8
1.15189e-46	-0.398549	0.253	0.428	1.88899e-42	Mit	Fchsd2
1.20809e-46	0.109312	0.176	0.053	1.98114e-42	Mit	Liph
1.3471e-46	0.134633	0.217	0.075	2.20911e-42	Mit	Tes
1.3687e-46	0.307277	0.824	0.575	2.24453e-42	Mit	Brd4
1.49158e-46	-0.402161	0.605	0.688	2.44603e-42	Mit	Dmap1
1.52641e-46	0.168825	0.293	0.12	2.50316e-42	Mit	2025-09-09
1.7725e-46	-0.373881	0.156	0.347	2.90673e-42	Mit	Dennd1a
1.88259e-46	0.125199	0.186	0.059	3.08726e-42	Mit	Itgb3
1.90035e-46	0.169592	0.311	0.128	3.11639e-42	Mit	Ttc13
1.92252e-46	0.284046	0.711	0.434	3.15273e-42	Mit	Gcat
2.16066e-46	0.16839	0.314	0.13	3.54327e-42	Mit	Nufip1
2.21204e-46	0.288566	0.987	0.964	3.62753e-42	Mit	Hspd1
2.4687e-46	0.289751	0.693	0.415	4.04843e-42	Mit	Cdk9
2.47003e-46	-0.418503	0.326	0.478	4.05059e-42	Mit	Mau2
2.5729e-46	0.165789	0.268	0.104	4.21929e-42	Mit	Pcbd1
2.72971e-46	0.227621	0.998	0.992	4.47645e-42	Mit	Snrpb
2.77082e-46	0.179244	0.327	0.14	4.54386e-42	Mit	Tacc2
3.0513e-46	0.24667	0.993	0.959	5.00382e-42	Mit	Npm3
3.60197e-46	0.13326	0.225	0.079	5.90687e-42	Mit	Cdc27
4.00716e-46	-0.400623	0.422	0.555	6.57134e-42	Mit	Tinf2
4.07001e-46	0.125736	0.235	0.084	6.67441e-42	Mit	Fam210b
4.19564e-46	0.275356	0.505	0.27	6.88044e-42	Mit	Sqle
4.70823e-46	-0.35013	0.88	0.892	7.72102e-42	Mit	Ssr2
5.39556e-46	0.127978	0.202	0.068	8.84818e-42	Mit	Taf6l
5.75351e-46	-0.368855	0.091	0.278	9.43518e-42	Mit	Ppfibp1
6.2217e-46	-0.378205	0.126	0.313	1.0203e-41	Mit	Spo11
6.3812e-46	0.139728	0.257	0.097	1.04645e-41	Mit	Usp28
6.40081e-46	0.106548	0.155	0.044	1.04967e-41	Mit	Nle1
6.55935e-46	0.276549	0.633	0.365	1.07567e-41	Mit	Lman1
8.03369e-46	-0.437088	0.611	0.691	1.31744e-41	Mit	Hacd2
8.23112e-46	0.152134	0.254	0.098	1.34982e-41	Mit	Anxa6
9.13448e-46	-0.444359	0.562	0.656	1.49796e-41	Mit	Bub1
1.02105e-45	0.150096	0.27	0.105	1.67441e-41	Mit	Ppp4r1
1.05825e-45	0.28777	0.798	0.555	1.73543e-41	Mit	Utp11
1.22655e-45	-0.43113	0.726	0.785	2.01142e-41	Mit	Atp6v0c
1.2923e-45	-0.406117	0.706	0.765	2.11923e-41	Mit	Srp19
1.44795e-45	-0.394299	0.34	0.494	2.37449e-41	Mit	Hes6
1.71241e-45	-0.303021	0.026	0.2	2.80817e-41	Mit	Mei1
1.77139e-45	0.149666	0.288	0.115	2.90491e-41	Mit	3110009E18Rik
1.79299e-45	0.18988	0.424	0.2	2.94033e-41	Mit	Scrib
1.83526e-45	0.208403	0.485	0.243	3.00965e-41	Mit	Csk
2.19619e-45	0.321186	0.762	0.501	3.60153e-41	Mit	Ddx3x
2.28535e-45	-0.337168	0.1	0.291	3.74775e-41	Mit	Gm15262
3.00739e-45	0.1435	0.208	0.072	4.93182e-41	Mit	Reep4
3.07277e-45	0.181666	0.336	0.147	5.03903e-41	Mit	Ddx19b
3.45113e-45	0.206427	0.448	0.218	5.65952e-41	Mit	Npnt
3.52103e-45	0.117007	0.17	0.052	5.77414e-41	Mit	Cables1
3.70275e-45	0.244355	0.584	0.319	6.07213e-41	Mit	Ehd1
3.78247e-45	-0.106113	1	1	6.20287e-41	Mit	Rps15a
4.2279e-45	0.305998	0.938	0.784	6.93334e-41	Mit	Cdc34
4.28667e-45	0.31032	0.893	0.715	7.02971e-41	Mit	Dph3
4.78817e-45	0.242667	0.556	0.304	7.85212e-41	Mit	Katna1
4.80836e-45	0.0937609	0.145	0.039	7.88522e-41	Mit	Mief2
5.00874e-45	0.123408	0.199	0.067	8.21383e-41	Mit	Lats2
5.30458e-45	0.253921	0.549	0.3	8.69897e-41	Mit	4833439L19Rik
5.33099e-45	0.161563	0.305	0.126	8.74229e-41	Mit	Cbx2
5.66243e-45	-0.276892	0.986	0.988	9.28582e-41	Mit	Vcp
5.74863e-45	-0.367417	0.843	0.866	9.42718e-41	Mit	Cul1
5.98373e-45	-0.378675	0.254	0.429	9.81272e-41	Mit	Gpank1
6.25951e-45	0.178733	0.378	0.172	1.0265e-40	Mit	Spns1
6.92271e-45	0.284637	0.83	0.559	1.13525e-40	Mit	Guk1
7.22281e-45	0.312647	0.917	0.704	1.18447e-40	Mit	Sdhaf4
7.53281e-45	0.156937	0.203	0.071	1.23531e-40	Mit	Mvd
7.82046e-45	0.189794	0.319	0.139	1.28248e-40	Mit	Kifc1
8.29477e-45	0.148328	0.239	0.089	1.36026e-40	Mit	Sapcd2
8.41689e-45	0.145266	0.181	0.058	1.38029e-40	Mit	1700007K13Rik
8.55393e-45	0.269986	0.658	0.388	1.40276e-40	Mit	Nedd4
9.25395e-45	0.146983	0.234	0.086	1.51756e-40	Mit	Phgdh
9.5001e-45	0.293225	0.85	0.645	1.55792e-40	Mit	Snw1
1.11505e-44	0.204813	0.498	0.251	1.82856e-40	Mit	Cabin1
1.28412e-44	0.306993	0.954	0.79	2.10583e-40	Mit	Psmd4
1.3128e-44	0.341965	0.665	0.425	2.15285e-40	Mit	Rrm2
1.44683e-44	0.140068	0.237	0.088	2.37265e-40	Mit	Camkk2
1.46356e-44	0.10451	0.132	0.034	2.40009e-40	Mit	Enc1
1.47803e-44	0.254208	0.62	0.358	2.42383e-40	Mit	Ganab
1.63454e-44	0.225976	0.386	0.186	2.68048e-40	Mit	Klf2
1.66059e-44	0.167911	0.317	0.136	2.72321e-40	Mit	Gtf3c6
1.75495e-44	0.144315	0.269	0.105	2.87795e-40	Mit	Pkp2
1.83548e-44	-0.381153	0.202	0.38	3.01001e-40	Mit	Slc25a25
1.84438e-44	-0.398144	0.325	0.478	3.0246e-40	Mit	Stradb
2.14682e-44	-0.380908	0.51	0.627	3.52057e-40	Mit	Mcee
2.18701e-44	-0.42118	0.533	0.632	3.58647e-40	Mit	Slc25a33
2.2436e-44	0.24365	0.553	0.303	3.67928e-40	Mit	Igf2bp1
2.30997e-44	0.107791	0.163	0.049	3.78812e-40	Mit	Rsu1
2.38363e-44	-0.362963	0.909	0.927	3.90892e-40	Mit	Psmd6
2.46369e-44	0.190477	0.39	0.182	4.0402e-40	Mit	Ahsa2
2.47858e-44	0.27304	0.704	0.432	4.06462e-40	Mit	Abcf1
2.53846e-44	0.164765	0.316	0.134	4.16283e-40	Mit	Lpcat1
2.6929e-44	-0.374019	0.546	0.649	4.41609e-40	Mit	Copa
2.91664e-44	0.305668	0.918	0.753	4.783e-40	Mit	Srpk1
2.94067e-44	-0.381424	0.157	0.338	4.82241e-40	Mit	Fhl4
3.35627e-44	0.202396	0.418	0.203	5.50394e-40	Mit	Mzt1
3.37722e-44	-0.406385	0.362	0.502	5.53829e-40	Mit	Eps15
4.03512e-44	-0.359732	0.917	0.913	6.61719e-40	Mit	Lamtor1
4.32707e-44	-0.207644	0.999	0.999	7.09596e-40	Mit	Ndufa2
4.35287e-44	0.266837	0.986	0.935	7.13828e-40	Mit	Srsf2
4.81243e-44	-0.394422	0.682	0.745	7.8919e-40	Mit	Nemf
4.85686e-44	-0.396504	0.52	0.622	7.96477e-40	Mit	Lcmt1
5.42601e-44	0.153915	0.281	0.114	8.89812e-40	Mit	Gga2
5.86226e-44	-0.395743	0.279	0.441	9.61352e-40	Mit	Ccp110
6.06378e-44	0.204617	0.44	0.216	9.944e-40	Mit	Eci2
6.47956e-44	0.281731	0.687	0.421	1.06258e-39	Mit	Msh2
7.05956e-44	-0.370019	0.201	0.379	1.1577e-39	Mit	Ralgapb
7.43948e-44	-0.405472	0.272	0.434	1.22e-39	Mit	Rnf19b
7.91652e-44	0.21439	0.47	0.239	1.29823e-39	Mit	Tmem165
9.86086e-44	0.185698	0.39	0.182	1.61708e-39	Mit	1110059E24Rik
1.05012e-43	0.117073	0.186	0.061	1.72209e-39	Mit	Chek2
1.05482e-43	0.0987143	0.156	0.046	1.72979e-39	Mit	E2f6
1.0889e-43	-0.366031	0.203	0.382	1.78569e-39	Mit	Fam83g
1.13249e-43	0.311146	0.821	0.591	1.85718e-39	Mit	Rrp15
1.18216e-43	0.123151	0.186	0.062	1.93863e-39	Mit	Sash1
1.19165e-43	0.153495	0.204	0.072	1.95419e-39	Mit	Ass1
1.2001e-43	0.203077	0.429	0.21	1.96805e-39	Mit	Cdca7l
1.25413e-43	-0.420007	0.755	0.785	2.05666e-39	Mit	Ltv1
1.2598e-43	-0.354676	0.946	0.935	2.06595e-39	Mit	Ier3ip1
1.27338e-43	-0.413949	0.412	0.537	2.08822e-39	Mit	Kctd13
1.32523e-43	-0.398264	0.379	0.511	2.17325e-39	Mit	Parp12
1.38298e-43	-0.274871	0.988	0.985	2.26796e-39	Mit	Anapc13
1.42499e-43	0.257838	0.992	0.971	2.33684e-39	Mit	Eef1d
1.45023e-43	0.192996	0.385	0.182	2.37823e-39	Mit	Phf19
1.52127e-43	0.316645	0.764	0.498	2.49473e-39	Mit	Sct
1.62309e-43	-0.391188	0.289	0.451	2.66171e-39	Mit	Rhox7b
1.67018e-43	0.102573	0.15	0.043	2.73893e-39	Mit	Amn
1.79954e-43	0.15598	0.26	0.103	2.95106e-39	Mit	Ctbp2
1.93124e-43	0.187954	0.34	0.152	3.16703e-39	Mit	Klhdc4
1.93525e-43	0.285822	0.968	0.884	3.17362e-39	Mit	Alyref
2.08608e-43	0.0972858	0.147	0.041	3.42096e-39	Mit	Proser2
2.22297e-43	-0.366362	0.707	0.77	3.64545e-39	Mit	Zfand5
2.32675e-43	0.178994	0.338	0.151	3.81564e-39	Mit	Rcan1
2.41107e-43	-0.354998	0.864	0.883	3.95391e-39	Mit	Mycbp
2.48786e-43	0.118054	0.215	0.076	4.07984e-39	Mit	Ncor2
2.59354e-43	0.0704905	0.1	0.021	4.25315e-39	Mit	Cmtm8
2.63548e-43	0.296051	0.707	0.455	4.32192e-39	Mit	Fbxo31
2.73154e-43	0.252152	0.497	0.269	4.47945e-39	Mit	Cep164
3.01339e-43	-0.386358	0.223	0.395	4.94166e-39	Mit	Kank3
3.25055e-43	0.171531	0.308	0.133	5.33058e-39	Mit	Wdr55
3.30855e-43	-0.372378	0.632	0.687	5.4257e-39	Mit	Cstf2
3.89669e-43	0.082408	0.104	0.023	6.39018e-39	Mit	Nfil3
4.01491e-43	0.181539	0.412	0.196	6.58405e-39	Mit	Msrb1
4.15588e-43	0.191815	0.265	0.108	6.81523e-39	Mit	Phlda3
4.22263e-43	0.299986	0.914	0.762	6.92468e-39	Mit	Srrm1
4.6665e-43	0.207682	0.403	0.193	7.65259e-39	Mit	2410004B18Rik
5.06539e-43	0.10104	0.135	0.037	8.30673e-39	Mit	Ccnjl
5.07751e-43	-0.421232	0.553	0.651	8.32661e-39	Mit	Vps35
5.46099e-43	-0.41421	0.555	0.64	8.95548e-39	Mit	Ddx42
5.62319e-43	0.132901	0.2	0.07	9.22147e-39	Mit	Capn1
5.8857e-43	0.177882	0.318	0.139	9.65196e-39	Mit	Fbxw11
6.01589e-43	0.134088	0.243	0.093	9.86546e-39	Mit	Zfp710
7.14686e-43	-0.414091	0.395	0.53	1.17201e-38	Mit	Akap13
7.5196e-43	0.205106	0.452	0.225	1.23314e-38	Mit	Rce1
7.71055e-43	-0.406719	0.308	0.461	1.26445e-38	Mit	Relch
8.52843e-43	0.288823	0.874	0.618	1.39858e-38	Mit	Tcf3
8.69643e-43	-0.376789	0.881	0.883	1.42613e-38	Mit	U2surp
9.224e-43	0.192311	0.388	0.184	1.51264e-38	Mit	Dmac2
1.0488e-42	0.140389	0.233	0.088	1.71993e-38	Mit	Ctdsp1
1.05567e-42	-0.358993	0.156	0.334	1.73119e-38	Mit	Fkbp15
1.05679e-42	-0.339066	0.1	0.278	1.73303e-38	Mit	Tnip2
1.1134e-42	-0.419341	0.309	0.461	1.82587e-38	Mit	Slc35c2
1.12789e-42	0.110023	0.192	0.064	1.84963e-38	Mit	Irf1
1.14772e-42	0.288104	0.787	0.528	1.88215e-38	Mit	Thap11
1.26205e-42	-0.319515	0.06	0.235	2.06964e-38	Mit	Ccdc122
1.40335e-42	0.264046	0.589	0.339	2.30135e-38	Mit	Kif22
1.48274e-42	0.163172	0.322	0.141	2.43155e-38	Mit	Ptp4a3
1.51928e-42	0.296967	0.925	0.732	2.49147e-38	Mit	Uba1
1.73068e-42	0.213032	0.996	0.987	2.83815e-38	Mit	Mrpl42
1.83395e-42	-0.372528	0.741	0.789	3.0075e-38	Mit	Ctnnbip1
1.93552e-42	-0.33085	0.075	0.253	3.17405e-38	Mit	Terb2
1.94561e-42	-0.372162	0.417	0.549	3.19061e-38	Mit	Tcf12
2.14032e-42	0.103768	0.149	0.044	3.50992e-38	Mit	Frat2
2.15129e-42	0.245604	0.563	0.313	3.52791e-38	Mit	Ppp2r2a
2.3524e-42	-0.278714	0.985	0.99	3.8577e-38	Mit	Ndufb7
2.35496e-42	0.167946	0.349	0.157	3.8619e-38	Mit	Saal1
2.38298e-42	-0.306194	0.019	0.183	3.90784e-38	Mit	Grk4
2.4685e-42	0.262337	0.974	0.868	4.0481e-38	Mit	Polr1d
2.59497e-42	-0.3554	0.233	0.406	4.25549e-38	Mit	Arfip2
2.79134e-42	0.284327	0.736	0.479	4.57752e-38	Mit	Thrap3
3.04705e-42	-0.417246	0.663	0.71	4.99686e-38	Mit	Mycbp2
3.13441e-42	0.264712	0.656	0.39	5.14012e-38	Mit	Hspa14
3.18189e-42	0.165252	0.353	0.159	5.21798e-38	Mit	Fam117a
3.35364e-42	0.178704	0.336	0.152	5.49963e-38	Mit	Shroom3
3.46005e-42	0.169404	0.367	0.166	5.67414e-38	Mit	Ddx54
3.48353e-42	0.109817	0.195	0.066	5.71264e-38	Mit	Usp10
3.5199e-42	0.206126	0.376	0.179	5.77229e-38	Mit	Scd2
3.7565e-42	0.197496	0.394	0.191	6.16028e-38	Mit	Trim71
3.83754e-42	0.170828	0.296	0.127	6.29318e-38	Mit	Prr12
3.91482e-42	0.117219	0.194	0.066	6.41991e-38	Mit	Klf3
4.03261e-42	-0.399188	0.338	0.477	6.61307e-38	Mit	Ypel5
4.08165e-42	0.203777	0.48	0.246	6.6935e-38	Mit	D10Wsu102e
4.24028e-42	-0.38936	0.627	0.686	6.95364e-38	Mit	Rnf216
5.34159e-42	-0.36326	0.795	0.814	8.75968e-38	Mit	Arf4
6.766e-42	-0.409345	0.375	0.512	1.10956e-37	Mit	Cep83
7.90054e-42	-0.295727	0.042	0.211	1.29561e-37	Mit	Ccdc36
8.5576e-42	0.114944	0.174	0.057	1.40336e-37	Mit	Trim25
9.15229e-42	-0.18176	1	0.999	1.50088e-37	Mit	Atp5j2
9.59366e-42	0.18165	0.213	0.079	1.57326e-37	Mit	Sag
1.13366e-41	0.247635	0.492	0.264	1.85909e-37	Mit	Rrn3
1.21144e-41	0.285465	0.968	0.876	1.98664e-37	Mit	Psmb7
1.36531e-41	0.199008	0.401	0.195	2.23897e-37	Mit	Agtrap
1.40402e-41	-0.328479	0.076	0.251	2.30245e-37	Mit	Txndc16
1.41051e-41	0.198114	0.392	0.189	2.3131e-37	Mit	Ywhag
1.8903e-41	-0.369805	0.849	0.857	3.0999e-37	Mit	Strbp
1.98613e-41	-0.318299	0.151	0.331	3.25706e-37	Mit	Fkbpl
2.08405e-41	0.178039	0.365	0.17	3.41763e-37	Mit	Tmem120a
2.2391e-41	0.0891766	0.152	0.045	3.67189e-37	Mit	Tnfaip8
2.3196e-41	-0.386838	0.709	0.757	3.80391e-37	Mit	Bbx
2.42443e-41	0.0985733	0.118	0.03	3.97582e-37	Mit	Cd59a
2.6375e-41	0.283534	0.851	0.603	4.32523e-37	Mit	Nutf2-ps1
2.76556e-41	0.205015	0.407	0.198	4.53524e-37	Mit	Hist1h2ag
2.96366e-41	0.279618	0.976	0.802	4.8601e-37	Mit	Tecr
3.03387e-41	0.163728	0.341	0.154	4.97525e-37	Mit	Naa25
3.3301e-41	-0.39514	0.57	0.642	5.46103e-37	Mit	Cdc42se2
3.50453e-41	0.157229	0.271	0.112	5.74708e-37	Mit	Hist1h3c
3.6149e-41	0.139967	0.245	0.096	5.92808e-37	Mit	Dvl2
3.64455e-41	0.22204	0.548	0.299	5.97669e-37	Mit	Ppie
3.95471e-41	-0.369185	0.355	0.502	6.48534e-37	Mit	Htt
4.24096e-41	0.184148	0.278	0.118	6.95475e-37	Mit	Ccng1
4.8759e-41	0.292443	0.901	0.716	7.99599e-37	Mit	Ubl4a
4.88653e-41	0.15681	0.307	0.133	8.01342e-37	Mit	Fam76a
5.0294e-41	-0.377774	0.307	0.455	8.24771e-37	Mit	Tmem185a
5.04142e-41	0.162585	0.352	0.161	8.26742e-37	Mit	Avpi1
5.25013e-41	-0.391508	0.299	0.447	8.60968e-37	Mit	Hgs
5.35319e-41	0.136869	0.237	0.092	8.77869e-37	Mit	Ccdc22
5.36244e-41	0.322428	0.959	0.851	8.79387e-37	Mit	Jpt1
5.778e-41	-0.274893	0.031	0.194	9.47534e-37	Mit	Tro
7.00785e-41	0.267291	0.983	0.932	1.14922e-36	Mit	Dynll2
7.02282e-41	0.263234	0.977	0.922	1.15167e-36	Mit	Cisd1
7.27011e-41	0.0886901	0.119	0.031	1.19223e-36	Mit	Glt1d1
7.42668e-41	0.15047	0.264	0.108	1.2179e-36	Mit	Rnft1
8.79121e-41	0.158326	0.309	0.134	1.44167e-36	Mit	Actr1b
9.08135e-41	0.140652	0.265	0.107	1.48925e-36	Mit	Bad
1.05609e-40	0.168042	0.345	0.158	1.73188e-36	Mit	Cdk2ap1
1.08234e-40	0.0744108	0.103	0.023	1.77494e-36	Mit	Sfxn1
1.1e-40	0.109785	0.184	0.063	1.8039e-36	Mit	Pald1
1.17005e-40	0.204405	0.434	0.224	1.91877e-36	Mit	Keap1
1.19551e-40	0.129692	0.259	0.104	1.96052e-36	Mit	Flcn
1.19577e-40	0.118693	0.206	0.074	1.96094e-36	Mit	Rtkn2
1.22282e-40	-0.381509	0.456	0.571	2.0053e-36	Mit	Supt3
1.25282e-40	0.275163	0.544	0.315	2.0545e-36	Mit	Cdt1
1.26704e-40	0.282903	0.913	0.765	2.07782e-36	Mit	Odc1
1.30312e-40	0.1539	0.242	0.097	2.13699e-36	Mit	Castor1
1.31731e-40	0.117669	0.215	0.079	2.16025e-36	Mit	Aco1
1.36274e-40	0.125642	0.246	0.096	2.23476e-36	Mit	Bzw2
1.40306e-40	-0.363825	0.202	0.37	2.30088e-36	Mit	Arhgap29
1.42276e-40	-0.384267	0.827	0.849	2.33319e-36	Mit	Gtf2a2
1.48785e-40	0.286918	0.842	0.61	2.43992e-36	Mit	Polr1c
1.58028e-40	-0.345626	0.146	0.319	2.5915e-36	Mit	Pwwp3b
1.60864e-40	0.124453	0.229	0.087	2.638e-36	Mit	Aph1a
1.64403e-40	0.108311	0.162	0.051	2.69605e-36	Mit	E2f3
1.7889e-40	-0.380709	0.48	0.589	2.93362e-36	Mit	Scaper
2.00972e-40	0.240147	0.577	0.329	3.29574e-36	Mit	Dynlt1f
2.09286e-40	0.154749	0.283	0.121	3.43207e-36	Mit	B3gnt7
2.20584e-40	-0.348884	0.211	0.38	3.61736e-36	Mit	Mfn1
2.23236e-40	-0.388642	0.269	0.415	3.66085e-36	Mit	Gpsm2
2.41449e-40	-0.327904	0.116	0.287	3.95952e-36	Mit	Dock3
2.44177e-40	-0.397148	0.621	0.685	4.00426e-36	Mit	Atxn7l3b
2.73707e-40	-0.405175	0.362	0.495	4.48852e-36	Mit	Sptlc2
2.80493e-40	-0.390362	0.869	0.883	4.5998e-36	Mit	Mrpl48
3.1281e-40	0.262313	0.725	0.463	5.12977e-36	Mit	Tsc22d1
3.16523e-40	0.147151	0.3	0.128	5.19065e-36	Mit	Galnt11
3.89547e-40	0.203151	1	0.997	6.38819e-36	Mit	Fth1
4.72657e-40	-0.382005	0.423	0.545	7.75111e-36	Mit	Setd1a
4.94164e-40	-0.366618	0.339	0.481	8.10379e-36	Mit	Atf6b
5.26757e-40	-0.369192	0.292	0.439	8.6383e-36	Mit	Atpaf2
5.47036e-40	0.166616	0.324	0.146	8.97085e-36	Mit	Twf2
5.91416e-40	0.169148	0.335	0.153	9.69862e-36	Mit	Npc1
6.34986e-40	-0.383313	0.537	0.622	1.04131e-35	Mit	Rimklb
6.53032e-40	0.249104	0.997	0.991	1.07091e-35	Mit	Ftl1
6.88188e-40	-0.39468	0.307	0.45	1.12856e-35	Mit	Pigk
7.13886e-40	-0.363716	0.459	0.566	1.1707e-35	Mit	Abhd12
7.21737e-40	0.136166	0.237	0.093	1.18358e-35	Mit	Mri1
7.33083e-40	0.173934	0.336	0.154	1.20218e-35	Mit	Ezr
8.00475e-40	-0.370118	0.786	0.802	1.3127e-35	Mit	Kras
8.26877e-40	0.178202	0.381	0.182	1.356e-35	Mit	Aif1l
8.63767e-40	0.293823	0.939	0.801	1.41649e-35	Mit	Exosc8
8.89932e-40	0.100586	0.158	0.05	1.4594e-35	Mit	Engase
8.93659e-40	0.194326	0.396	0.194	1.46551e-35	Mit	Leprot
9.06358e-40	0.20514	0.447	0.23	1.48634e-35	Mit	Rbms2
1.20473e-39	-0.373103	0.325	0.465	1.97563e-35	Mit	Tbc1d10a
1.31797e-39	0.186579	0.389	0.188	2.16135e-35	Mit	Poldip3
1.34625e-39	-0.377583	0.329	0.464	2.20772e-35	Mit	BC055324
1.42461e-39	0.172987	0.351	0.165	2.33621e-35	Mit	Dhcr24
1.42998e-39	0.279374	0.979	0.938	2.34502e-35	Mit	Srsf3
1.5034e-39	0.252328	0.633	0.383	2.46543e-35	Mit	Znrd2
1.59623e-39	0.184872	0.447	0.228	2.61767e-35	Mit	Aldh16a1
1.62336e-39	-0.301938	0.076	0.246	2.66216e-35	Mit	Crebrf
1.64839e-39	0.127336	0.261	0.107	2.70319e-35	Mit	Dock1
1.65841e-39	0.164788	0.304	0.135	2.71962e-35	Mit	Gtpbp6
1.80142e-39	-0.334879	0.179	0.35	2.95415e-35	Mit	Slc25a14
1.81851e-39	0.296118	0.897	0.716	2.98217e-35	Mit	Mbd3
2.19226e-39	0.284219	0.728	0.471	3.59508e-35	Mit	Mdh1
2.20303e-39	-0.36122	0.385	0.498	3.61275e-35	Mit	Nsd1
2.49821e-39	0.106968	0.188	0.066	4.09682e-35	Mit	Zbtb8a
2.60336e-39	-0.333784	0.176	0.352	4.26924e-35	Mit	Il11ra1
2.73626e-39	-0.371226	0.539	0.616	4.48719e-35	Mit	Fxr2
2.93438e-39	-0.354423	0.171	0.339	4.8121e-35	Mit	Pdlim5
3.45857e-39	-0.359927	0.135	0.306	5.6717e-35	Mit	Uvssa
3.64025e-39	-0.329624	0.843	0.861	5.96965e-35	Mit	Vbp1
3.67279e-39	-0.381274	0.678	0.713	6.02301e-35	Mit	Safb
4.0769e-39	0.134663	0.276	0.115	6.68571e-35	Mit	Slc12a2
4.15206e-39	0.0991223	0.134	0.039	6.80897e-35	Mit	Cd276
4.31853e-39	-0.392867	0.518	0.606	7.08196e-35	Mit	Taf12
4.53095e-39	-0.373129	0.618	0.683	7.43031e-35	Mit	Rnf34
5.70671e-39	0.165247	0.368	0.175	9.35843e-35	Mit	Rdm1
5.84178e-39	0.138121	0.146	0.045	9.57993e-35	Mit	Mt1
5.87895e-39	-0.283214	0.045	0.206	9.6409e-35	Mit	Tc2n
6.09496e-39	-0.391167	0.507	0.594	9.99512e-35	Mit	Mtpn
7.08296e-39	0.135543	0.161	0.053	1.16154e-34	Mit	Hist1h2bc
7.09749e-39	0.256697	0.633	0.381	1.16392e-34	Mit	Srp72
7.59474e-39	0.112595	0.218	0.082	1.24546e-34	Mit	Smad7
9.76739e-39	-0.365481	0.32	0.456	1.60175e-34	Mit	Desi1
1.04164e-38	-0.368038	0.795	0.822	1.70818e-34	Mit	Cdk16
1.04512e-38	0.250985	0.669	0.404	1.71389e-34	Mit	Fbxo6
1.21107e-38	0.120387	0.203	0.075	1.98604e-34	Mit	Ppcs
1.28892e-38	0.128476	0.252	0.102	2.1137e-34	Mit	Thg1l
1.31642e-38	-0.389483	0.162	0.324	2.1588e-34	Mit	Maoa
1.35649e-38	0.115343	0.21	0.079	2.22451e-34	Mit	Tjp2
1.37395e-38	0.139307	0.258	0.107	2.25314e-34	Mit	Timm21
1.67177e-38	-0.305644	0.906	0.908	2.74153e-34	Mit	Naxe
1.81103e-38	0.127978	0.266	0.111	2.96991e-34	Mit	Ppp2r1b
2.01002e-38	0.264551	0.725	0.468	3.29624e-34	Mit	Naa10
2.21605e-38	-0.341797	0.222	0.377	3.6341e-34	Mit	Cog6
2.39237e-38	0.0980659	0.162	0.053	3.92324e-34	Mit	Pbx1
2.41868e-38	-0.307122	0.91	0.912	3.9664e-34	Mit	Eif1b
2.72269e-38	-0.258474	0.981	0.981	4.46494e-34	Mit	Ndufb5
2.73638e-38	-0.385434	0.524	0.607	4.48739e-34	Mit	Mga
2.76277e-38	0.259401	0.672	0.415	4.53066e-34	Mit	Wasl
2.77844e-38	0.148981	0.259	0.109	4.55636e-34	Mit	Agfg2
2.86622e-38	0.174665	0.395	0.194	4.70031e-34	Mit	Plcb3
2.88971e-38	0.0990184	0.156	0.05	4.73884e-34	Mit	Creld1
3.04027e-38	-0.370705	0.55	0.64	4.98573e-34	Mit	Erp44
3.10806e-38	0.278071	0.741	0.495	5.09692e-34	Mit	Zglp1
3.64507e-38	0.0985912	0.161	0.053	5.97755e-34	Mit	Ttl
4.35564e-38	0.173508	0.36	0.174	7.14281e-34	Mit	Hmgxb4
4.64589e-38	0.1516	0.303	0.134	7.6188e-34	Mit	Diaph1
4.71108e-38	0.240515	0.984	0.93	7.7257e-34	Mit	Snrpd3
4.7876e-38	0.163149	0.358	0.17	7.85119e-34	Mit	Pwp1
5.42942e-38	0.15884	0.326	0.15	8.90371e-34	Mit	Uap1l1
5.47681e-38	0.194509	0.369	0.179	8.98143e-34	Mit	Slc35a4
5.63779e-38	0.241775	0.633	0.376	9.24542e-34	Mit	Ntan1
5.98071e-38	0.25572	0.619	0.381	9.80777e-34	Mit	Pdha1
6.14976e-38	0.292883	0.738	0.492	1.0085e-33	Mit	Erg28
6.7152e-38	0.195308	0.424	0.218	1.10123e-33	Mit	Mfsd14a
6.87735e-38	0.152588	0.336	0.156	1.12782e-33	Mit	Riok2
7.56028e-38	-0.354537	0.228	0.387	1.23981e-33	Mit	Per3
7.56653e-38	-0.318862	0.134	0.3	1.24084e-33	Mit	Ift122
9.9774e-38	0.144629	0.274	0.118	1.63619e-33	Mit	Kti12
1.05376e-37	0.283927	0.786	0.562	1.72806e-33	Mit	Rtf1
1.20428e-37	-0.315283	0.107	0.271	1.9749e-33	Mit	Rel
1.21346e-37	0.195272	0.453	0.237	1.98996e-33	Mit	Gipc1
1.35455e-37	-0.403203	0.518	0.601	2.22133e-33	Mit	Herc1
1.42055e-37	-0.381753	0.5	0.596	2.32956e-33	Mit	Agpat5
1.54741e-37	0.236671	0.673	0.415	2.5376e-33	Mit	Klhdc2
1.74554e-37	0.148729	0.342	0.159	2.86251e-33	Mit	B3glct
1.75011e-37	-0.350069	0.299	0.44	2.87e-33	Mit	Tgfbr1
1.82763e-37	0.114581	1	1	2.99713e-33	Mit	Rplp2
2.00252e-37	-0.339725	0.807	0.836	3.28394e-33	Mit	Ubap2l
2.29754e-37	0.154156	0.307	0.14	3.76773e-33	Mit	Vamp8
2.34546e-37	0.201622	0.474	0.255	3.84632e-33	Mit	Mbtps1
2.35711e-37	0.278297	0.832	0.604	3.86542e-33	Mit	Pgk1
2.52782e-37	-0.353315	0.207	0.363	4.14537e-33	Mit	Srgap2
2.53011e-37	0.234187	0.641	0.384	4.14913e-33	Mit	Imp3
2.571e-37	-0.36364	0.583	0.657	4.21618e-33	Mit	Pgd
2.69049e-37	0.103177	0.179	0.062	4.41214e-33	Mit	Coq10b
2.70833e-37	0.12707	0.238	0.097	4.44139e-33	Mit	Gca
2.72976e-37	-0.385276	0.678	0.728	4.47653e-33	Mit	Pole3
2.78503e-37	0.21028	0.539	0.295	4.56716e-33	Mit	Mydgf
2.84343e-37	-0.361237	0.515	0.606	4.66295e-33	Mit	Zfp638
2.89812e-37	0.213958	0.559	0.314	4.75263e-33	Mit	Zcchc10
2.89871e-37	-0.386537	0.392	0.506	4.7536e-33	Mit	4931406P16Rik
2.96435e-37	-0.27995	0.053	0.211	4.86124e-33	Mit	Slc22a21
3.21117e-37	-0.273448	0.966	0.968	5.266e-33	Mit	Fkbp1a
3.36237e-37	0.294906	0.829	0.634	5.51396e-33	Mit	Rbis
3.39838e-37	-0.380062	0.281	0.422	5.573e-33	Mit	Pip5k1a
3.64999e-37	0.233896	0.989	0.958	5.98561e-33	Mit	Bcas2
3.74251e-37	0.117356	0.207	0.079	6.13734e-33	Mit	Magt1
3.7992e-37	-0.38624	0.482	0.571	6.23031e-33	Mit	Anapc16
3.7999e-37	-0.343422	0.28	0.434	6.23145e-33	Mit	4930432K21Rik
4.21462e-37	-0.353763	0.196	0.354	6.91156e-33	Mit	Nudt6
4.21722e-37	0.21709	0.994	0.98	6.91582e-33	Mit	Rbm8a
4.2316e-37	-0.35441	0.237	0.389	6.93941e-33	Mit	Ap3d1
4.36932e-37	0.0868798	0.13	0.038	7.16525e-33	Mit	Lrrn4
4.49914e-37	-0.350378	0.706	0.744	7.37814e-33	Mit	Dpf2
5.03601e-37	0.187654	0.448	0.233	8.25855e-33	Mit	Seh1l
5.45261e-37	0.258775	0.679	0.436	8.94173e-33	Mit	Stk11
5.51892e-37	-0.368926	0.638	0.693	9.05048e-33	Mit	Prelid3b
5.55577e-37	0.224037	0.612	0.364	9.11091e-33	Mit	Nubp1
5.91784e-37	-0.281411	0.071	0.234	9.70466e-33	Mit	Zhx1
6.35398e-37	0.290017	0.921	0.678	1.04199e-32	Mit	Tex19.1
7.05401e-37	0.209266	0.395	0.203	1.15679e-32	Mit	Slc22a18
7.50873e-37	0.237873	0.626	0.373	1.23136e-32	Mit	Arpc5
7.94706e-37	-0.331844	0.848	0.847	1.30324e-32	Mit	Pole4
8.9062e-37	-0.343815	0.163	0.322	1.46053e-32	Mit	Fam72a
8.91876e-37	-0.321204	0.1	0.262	1.46259e-32	Mit	Synj1
9.01975e-37	0.089668	0.153	0.05	1.47915e-32	Mit	Pml
9.5353e-37	-0.274217	0.065	0.223	1.56369e-32	Mit	AU040320
1.0577e-36	0.267757	0.881	0.704	1.73453e-32	Mit	Wbp11
1.10149e-36	0.238247	0.588	0.349	1.80633e-32	Mit	Rpap3
1.10958e-36	0.276988	0.884	0.691	1.8196e-32	Mit	Gfer
1.12716e-36	-0.303592	0.985	0.986	1.84842e-32	Mit	Ssb
1.15219e-36	-0.277064	0.977	0.982	1.88947e-32	Mit	Ube2a
1.15334e-36	0.0994708	0.162	0.054	1.89137e-32	Mit	Capg
1.24396e-36	-0.379744	0.525	0.606	2.03996e-32	Mit	Eif4enif1
1.25747e-36	-0.304625	0.994	0.994	2.06213e-32	Mit	Ddx5
1.35301e-36	-0.374877	0.425	0.538	2.2188e-32	Mit	Saysd1
1.5221e-36	0.190322	0.485	0.261	2.49609e-32	Mit	Arid3b
1.61816e-36	0.287598	0.872	0.663	2.65361e-32	Mit	Arhgdia
1.66343e-36	0.231472	0.518	0.297	2.72785e-32	Mit	Fbxo22
1.68132e-36	-0.331627	0.878	0.895	2.7572e-32	Mit	Snrpb2
1.72264e-36	-0.326385	0.177	0.338	2.82496e-32	Mit	Cfap410
1.8685e-36	0.186575	0.486	0.261	3.06416e-32	Mit	Acaa1a
1.88355e-36	0.201395	0.997	0.995	3.08883e-32	Mit	Btf3
1.9827e-36	0.234478	0.554	0.325	3.25143e-32	Mit	Gng13
1.99376e-36	0.218395	0.999	0.991	3.26956e-32	Mit	Eif1
1.99684e-36	-0.333102	0.165	0.322	3.27461e-32	Mit	Arhgap35
2.1485e-36	0.200995	0.473	0.256	3.52333e-32	Mit	Rfk
2.1787e-36	0.269658	0.819	0.578	3.57285e-32	Mit	Prmt7
2.19861e-36	0.0959048	0.157	0.052	3.6055e-32	Mit	Gm9
2.27165e-36	-0.372384	0.65	0.693	3.72528e-32	Mit	Rock1
2.39516e-36	-0.250479	0.042	0.195	3.92782e-32	Mit	Psd
2.47208e-36	0.145689	0.29	0.13	4.05397e-32	Mit	Samd1
2.54837e-36	0.10891	0.18	0.064	4.17907e-32	Mit	Kin
2.5911e-36	-0.331377	0.65	0.705	4.24914e-32	Mit	Ap1s1
2.63136e-36	0.0853282	0.126	0.036	4.31517e-32	Mit	Pusl1
3.18753e-36	-0.353274	0.276	0.421	5.22723e-32	Mit	Pigu
3.43336e-36	-0.377744	0.313	0.442	5.63036e-32	Mit	Ubl3
3.73073e-36	0.255795	0.677	0.44	6.11802e-32	Mit	Tcerg1
3.79525e-36	-0.292411	0.095	0.255	6.22382e-32	Mit	Gins3
4.55936e-36	-0.253872	0.985	0.987	7.47689e-32	Mit	Tmem258
4.87948e-36	0.278036	0.422	0.226	8.00187e-32	Mit	Hsf2
5.0927e-36	-0.290863	0.126	0.29	8.35151e-32	Mit	Afmid
5.81713e-36	0.13241	0.259	0.11	9.53951e-32	Mit	Cnih2
5.97349e-36	0.230037	0.988	0.944	9.79592e-32	Mit	Pfdn2
5.9996e-36	0.147641	0.267	0.116	9.83875e-32	Mit	Trmt10c
6.28081e-36	0.205701	0.464	0.251	1.02999e-31	Mit	Ccdc107
6.53164e-36	0.260265	0.955	0.891	1.07112e-31	Mit	Fus
6.59515e-36	-0.357602	0.787	0.817	1.08154e-31	Mit	Cirbp
7.74187e-36	-0.37064	0.355	0.479	1.26959e-31	Mit	Taf4b
7.9298e-36	0.081129	0.12	0.034	1.30041e-31	Mit	Grk6
9.79115e-36	-0.245914	0.026	0.171	1.60565e-31	Mit	Tchh
1.02182e-35	-0.363643	0.199	0.351	1.67568e-31	Mit	Ccdc18
1.09512e-35	0.193521	0.482	0.261	1.79588e-31	Mit	Bri3bp
1.31037e-35	0.212785	0.549	0.316	2.14888e-31	Mit	Elf2
1.3343e-35	0.206543	0.482	0.262	2.18812e-31	Mit	Rangrf
1.34603e-35	0.22605	0.647	0.4	2.20736e-31	Mit	Map1lc3a
1.39314e-35	-0.283311	0.061	0.214	2.28462e-31	Mit	Asb1
1.4101e-35	-0.359486	0.403	0.513	2.31242e-31	Mit	Mrgbp
1.41886e-35	-0.2698	0.98	0.978	2.32679e-31	Mit	Ndufa12
1.46809e-35	0.141804	0.298	0.136	2.40753e-31	Mit	Unc119
1.51794e-35	-0.36868	0.443	0.546	2.48928e-31	Mit	Sec63
1.63677e-35	-0.202225	1	1	2.68414e-31	Mit	Ubb
2.19298e-35	-0.365653	0.488	0.584	3.59627e-31	Mit	Gtf2h2
2.25825e-35	-0.341823	0.62	0.678	3.7033e-31	Mit	Xrcc1
2.34629e-35	-0.320564	0.17	0.326	3.84768e-31	Mit	Ppp3cc
2.40574e-35	-0.327491	0.265	0.411	3.94518e-31	Mit	Dipk1b
2.53551e-35	0.127111	0.258	0.11	4.15799e-31	Mit	Gna13
2.94555e-35	-0.347258	0.386	0.501	4.83042e-31	Mit	Gpaa1
3.19563e-35	0.241818	0.664	0.413	5.24051e-31	Mit	Maea
3.21897e-35	-0.399592	0.471	0.562	5.27878e-31	Mit	Aip
3.45188e-35	-0.365187	0.475	0.568	5.66074e-31	Mit	Vamp4
3.49699e-35	-0.365859	0.211	0.357	5.73471e-31	Mit	D3Ertd751e
3.61242e-35	0.271859	0.832	0.629	5.92401e-31	Mit	Exosc7
3.6812e-35	0.267941	0.837	0.63	6.0368e-31	Mit	Srsf1
3.88665e-35	0.116565	0.201	0.078	6.37372e-31	Mit	Arid3a
3.95372e-35	-0.284508	0.943	0.938	6.4837e-31	Mit	Grcc10
4.32529e-35	-0.343669	0.675	0.72	7.09304e-31	Mit	Gatad2a
4.6464e-35	0.0984405	0.165	0.057	7.61964e-31	Mit	Rsph1
4.82082e-35	0.148448	0.33	0.156	7.90565e-31	Mit	Arvcf
4.82908e-35	-0.346672	0.254	0.398	7.9192e-31	Mit	Man1a2
6.26056e-35	0.25403	0.678	0.433	1.02667e-30	Mit	Rbmxl1
6.32472e-35	-0.258077	0.041	0.187	1.03719e-30	Mit	Adad1
6.44621e-35	0.199019	0.509	0.281	1.05711e-30	Mit	Tmem123
6.4657e-35	0.119036	0.155	0.053	1.06031e-30	Mit	Gm1141
7.01631e-35	-0.347944	0.391	0.511	1.15061e-30	Mit	Ift74
7.19117e-35	-0.305225	0.111	0.265	1.17928e-30	Mit	Tollip
7.44281e-35	-0.366401	0.564	0.641	1.22055e-30	Mit	Stx16
7.71321e-35	-0.305543	0.133	0.287	1.26489e-30	Mit	Tfcp2
7.96658e-35	0.176275	0.413	0.214	1.30644e-30	Mit	Resf1
8.59855e-35	0.11206	0.181	0.067	1.41008e-30	Mit	Pus7
8.94728e-35	-0.33615	0.307	0.441	1.46726e-30	Mit	Echdc1
1.02211e-34	-0.307494	0.128	0.282	1.67615e-30	Mit	Kif1b
1.05651e-34	0.138893	0.263	0.116	1.73257e-30	Mit	Erf
1.21596e-34	0.114666	0.216	0.086	1.99406e-30	Mit	Vcpkmt
1.34712e-34	0.221374	0.568	0.335	2.20914e-30	Mit	Smco4
1.37557e-34	-0.357732	0.544	0.623	2.2558e-30	Mit	Suv39h1
1.46554e-34	-0.307695	0.171	0.325	2.40334e-30	Mit	Exd2
1.48858e-34	0.0953838	0.163	0.057	2.44112e-30	Mit	Jakmip1
1.68942e-34	0.171151	0.362	0.181	2.77047e-30	Mit	Slc29a1
1.81056e-34	0.105707	0.18	0.066	2.96914e-30	Mit	Elovl5
1.81537e-34	-0.344234	0.562	0.622	2.97702e-30	Mit	Maf1
1.87402e-34	-0.331993	0.252	0.398	3.07321e-30	Mit	Serpinb6a
1.8968e-34	-0.316166	0.138	0.294	3.11056e-30	Mit	Unc13b
1.90651e-34	-0.284038	0.1	0.258	3.12649e-30	Mit	Letm2
2.07181e-34	-0.262033	0.053	0.201	3.39757e-30	Mit	Sdk1
2.12586e-34	0.130843	0.284	0.126	3.4862e-30	Mit	Cluh
2.20473e-34	0.263301	0.868	0.654	3.61554e-30	Mit	Atp1a1
2.38219e-34	-0.333386	0.228	0.372	3.90656e-30	Mit	Ccdc172
2.41077e-34	0.164025	0.377	0.189	3.95342e-30	Mit	Ipmk
2.54322e-34	-0.336107	0.503	0.59	4.17062e-30	Mit	Sypl
2.57484e-34	0.0842343	0.121	0.036	4.22248e-30	Mit	Dact2
2.66292e-34	0.089005	0.128	0.039	4.36692e-30	Mit	Lgalsl
2.71835e-34	0.103378	0.145	0.048	4.45783e-30	Mit	Scd1
2.87648e-34	-0.351659	0.633	0.689	4.71715e-30	Mit	Thop1
3.08538e-34	0.110158	0.192	0.074	5.05972e-30	Mit	Efhd2
3.47809e-34	0.096246	0.152	0.052	5.70373e-30	Mit	Mfsd13a
3.89909e-34	0.149128	0.32	0.153	6.39412e-30	Mit	Atg4d
3.91326e-34	0.108109	0.263	0.113	6.41736e-30	Mit	Supt20
4.03553e-34	-0.341232	0.281	0.421	6.61786e-30	Mit	Cutc
4.32823e-34	0.0830451	0.153	0.052	7.09786e-30	Mit	Aspm
4.42348e-34	0.117794	0.221	0.09	7.25406e-30	Mit	Necab2
4.43639e-34	0.222849	0.645	0.397	7.27524e-30	Mit	Tpm1
4.4581e-34	-0.356461	0.461	0.56	7.31084e-30	Mit	Atp6v1h
4.57633e-34	0.141681	1	1	7.50473e-30	Mit	Rps12
4.75424e-34	0.202934	0.493	0.278	7.79648e-30	Mit	Pnrc1
4.90906e-34	-0.341074	0.441	0.543	8.05037e-30	Mit	Tmem179b
5.59207e-34	-0.368647	0.497	0.576	9.17043e-30	Mit	Dtnb
5.61635e-34	0.254952	0.938	0.792	9.21024e-30	Mit	Bex1
5.77559e-34	-0.367715	0.434	0.533	9.4714e-30	Mit	Ss18l2
5.90145e-34	0.245605	0.763	0.518	9.67778e-30	Mit	1500011B03Rik
6.18284e-34	0.15256	0.352	0.173	1.01392e-29	Mit	Cby1
6.24803e-34	-0.262631	0.077	0.228	1.02461e-29	Mit	Nf1
6.49883e-34	0.115456	0.2	0.079	1.06574e-29	Mit	Sulf2
7.12108e-34	0.0627175	0.101	0.026	1.16779e-29	Mit	Skp2
7.27767e-34	0.0860394	0.115	0.033	1.19347e-29	Mit	Trim47
7.67656e-34	-0.336309	0.75	0.777	1.25888e-29	Mit	Cd320
7.94413e-34	-0.345085	0.283	0.417	1.30276e-29	Mit	Xlr3b
8.73229e-34	0.24128	0.62	0.383	1.43201e-29	Mit	Pold2
8.78895e-34	0.225477	0.624	0.383	1.4413e-29	Mit	Oga
9.18885e-34	-0.354005	0.281	0.417	1.50688e-29	Mit	Phf7
9.31611e-34	0.0946512	0.162	0.057	1.52775e-29	Mit	Cdr2l
9.33036e-34	0.0732176	0.109	0.03	1.53009e-29	Mit	Pcolce2
1.01771e-33	-0.249209	0.03	0.169	1.66894e-29	Mit	Stk33
1.06295e-33	0.255003	0.923	0.785	1.74313e-29	Mit	Erh
1.11766e-33	-0.334524	0.162	0.314	1.83286e-29	Mit	Primpol
1.16379e-33	0.274084	0.818	0.614	1.9085e-29	Mit	Psmc5
1.22752e-33	-0.327382	0.947	0.94	2.01301e-29	Mit	Txnl1
1.26216e-33	0.163056	0.413	0.214	2.06981e-29	Mit	Psph
1.2877e-33	-0.327745	0.363	0.475	2.1117e-29	Mit	Prr19
1.49233e-33	0.183039	0.445	0.241	2.44727e-29	Mit	Tmem223
1.72233e-33	-0.335214	0.322	0.442	2.82445e-29	Mit	Timm29
1.78596e-33	0.177424	0.485	0.261	2.92879e-29	Mit	Dcaf8
1.86129e-33	0.181005	0.436	0.233	3.05233e-29	Mit	Mns1
1.97486e-33	0.257794	0.758	0.526	3.23858e-29	Mit	Tfdp1
1.99945e-33	0.163184	0.346	0.169	3.27889e-29	Mit	Skil
2.01965e-33	0.10388	0.224	0.092	3.31203e-29	Mit	Nup35
2.14902e-33	0.120673	0.269	0.118	3.52418e-29	Mit	Ctdp1
2.171e-33	0.253109	0.868	0.691	3.56023e-29	Mit	Eif3d
2.20169e-33	-0.347254	0.357	0.472	3.61055e-29	Mit	Ints1
2.23107e-33	0.17675	0.398	0.205	3.65874e-29	Mit	Metap1
2.24012e-33	0.226243	0.648	0.41	3.67357e-29	Mit	Rfc2
2.43773e-33	0.201324	0.465	0.258	3.99763e-29	Mit	Rbm10
2.44911e-33	-0.317548	0.182	0.33	4.0163e-29	Mit	Pik3c2a
2.52225e-33	-0.23114	0.036	0.176	4.13624e-29	Mit	Pparg
2.60424e-33	0.079697	0.115	0.034	4.2707e-29	Mit	Rflnb
2.66063e-33	0.0908232	0.128	0.04	4.36317e-29	Mit	Srarp
2.73001e-33	-0.357919	0.316	0.437	4.47695e-29	Mit	Mpp5
2.81488e-33	0.144692	0.315	0.151	4.61612e-29	Mit	Prrc2b
2.83165e-33	-0.285077	0.119	0.271	4.64363e-29	Mit	Dnajc18
3.00333e-33	-0.34647	0.358	0.479	4.92517e-29	Mit	Scml2
3.09426e-33	0.231527	0.603	0.37	5.07427e-29	Mit	Zfp106
3.39366e-33	-0.338132	0.381	0.502	5.56526e-29	Mit	Sugp1
3.46285e-33	0.194637	0.506	0.285	5.67873e-29	Mit	Epn1
3.52026e-33	-0.319752	0.235	0.381	5.77287e-29	Mit	Dgat2
3.53119e-33	0.184836	0.391	0.207	5.7908e-29	Mit	Gldc
3.66383e-33	0.108536	0.21	0.084	6.00831e-29	Mit	Cat
3.92741e-33	-0.325687	0.213	0.358	6.44056e-29	Mit	Josd2
3.93981e-33	-0.330192	0.514	0.606	6.46089e-29	Mit	Acat2
4.03166e-33	-0.336105	0.36	0.48	6.61153e-29	Mit	Kdm2a
4.11536e-33	0.139684	0.287	0.133	6.74878e-29	Mit	Lin7c
4.12776e-33	-0.299665	0.176	0.326	6.76911e-29	Mit	Slc30a4
4.22665e-33	-0.310635	0.281	0.42	6.93129e-29	Mit	Phospho2
4.27124e-33	0.151387	0.383	0.195	7.0044e-29	Mit	Polr3g
4.90932e-33	0.105446	0.194	0.075	8.05079e-29	Mit	Pnpt1
5.15749e-33	-0.346455	0.375	0.488	8.45777e-29	Mit	4932438A13Rik
5.20576e-33	0.162193	0.4	0.207	8.53692e-29	Mit	Tpst2
5.48578e-33	-0.336191	0.364	0.486	8.99612e-29	Mit	Pacs1
5.62344e-33	-0.333578	0.286	0.418	9.22188e-29	Mit	Phtf1
6.27279e-33	0.13535	0.315	0.148	1.02868e-28	Mit	Ankrd13a
6.50904e-33	-0.318655	0.157	0.305	1.06742e-28	Mit	Gpr89
6.78714e-33	-0.333724	0.237	0.376	1.11302e-28	Mit	Atm
7.79615e-33	-0.258195	0.072	0.221	1.27849e-28	Mit	Xlr5b
8.46722e-33	-0.204869	0.014	0.144	1.38854e-28	Mit	Shoc1
9.28304e-33	-0.304594	0.224	0.368	1.52233e-28	Mit	Tspan33
9.41412e-33	-0.343783	0.605	0.653	1.54382e-28	Mit	Tex264
9.72477e-33	0.102198	0.177	0.066	1.59476e-28	Mit	Arhgap10
9.93663e-33	0.104495	0.171	0.063	1.62951e-28	Mit	Cnn2
1.08322e-32	0.115272	0.219	0.091	1.77637e-28	Mit	Lamb1
1.08528e-32	-0.304795	0.851	0.87	1.77975e-28	Mit	Nae1
1.10538e-32	0.0701761	0.122	0.037	1.81271e-28	Mit	Tfap4
1.11267e-32	0.1319	0.299	0.139	1.82468e-28	Mit	Esrra
1.13206e-32	-0.312932	0.126	0.278	1.85647e-28	Mit	Ddx43
1.13483e-32	0.103361	0.191	0.074	1.86102e-28	Mit	Ppm1j
1.22941e-32	-0.382836	0.575	0.631	2.01612e-28	Mit	Zfp318
1.29468e-32	0.228274	0.643	0.403	2.12315e-28	Mit	Cnih1
1.33725e-32	-0.285707	0.105	0.255	2.19296e-28	Mit	Naf1
1.40581e-32	-0.245132	0.028	0.164	2.30538e-28	Mit	Pacrg
1.51933e-32	0.0915342	0.18	0.068	2.49155e-28	Mit	Tspan5
1.58659e-32	0.137917	0.293	0.137	2.60185e-28	Mit	Ncaph
1.67912e-32	0.187219	0.457	0.253	2.75359e-28	Mit	Pmvk
1.68561e-32	-0.267262	0.081	0.229	2.76424e-28	Mit	Nbea
1.70256e-32	0.095747	0.184	0.07	2.79203e-28	Mit	Pnrc2
1.93923e-32	0.202948	0.559	0.33	3.18015e-28	Mit	Ctps2
1.95542e-32	0.194406	0.485	0.27	3.20669e-28	Mit	Actn1
1.96695e-32	0.249155	0.816	0.611	3.2256e-28	Mit	Xrn2
1.98915e-32	-0.159258	1	1	3.26201e-28	Mit	Rps27l
2.05657e-32	0.149495	0.388	0.197	3.37257e-28	Mit	Rad23a
2.39311e-32	0.192406	0.483	0.268	3.92446e-28	Mit	Mia2
2.5145e-32	0.172609	0.41	0.218	4.12352e-28	Mit	Ftsj3
2.86872e-32	-0.315374	0.598	0.652	4.70441e-28	Mit	Atp6v1e1
2.9394e-32	0.093379	0.148	0.051	4.82033e-28	Mit	Dlgap3
3.18604e-32	0.245618	0.719	0.489	5.22479e-28	Mit	Vps72
3.19617e-32	0.125533	0.318	0.149	5.24139e-28	Mit	Polr1b
3.66905e-32	0.157005	0.342	0.171	6.01687e-28	Mit	Sox12
3.66928e-32	0.200242	0.505	0.293	6.01726e-28	Mit	Tmem243
3.7144e-32	0.0802497	0.137	0.045	6.09124e-28	Mit	Pip5k1b
3.72259e-32	-0.26721	0.072	0.216	6.10467e-28	Mit	Lmntd2
4.23854e-32	0.15793	0.358	0.183	6.95079e-28	Mit	Rmc1
4.2493e-32	0.120997	0.25	0.11	6.96843e-28	Mit	Pygo2
4.32191e-32	0.0992297	0.178	0.067	7.08751e-28	Mit	Serp1
4.45057e-32	-0.196918	1	0.999	7.29848e-28	Mit	Sumo2
5.51771e-32	0.12793	0.274	0.124	9.0485e-28	Mit	Mlx
5.54351e-32	0.0910234	0.161	0.057	9.0908e-28	Mit	Prkci
5.77659e-32	0.145849	0.368	0.187	9.47303e-28	Mit	Krtcap3
6.94025e-32	0.214949	0.533	0.317	1.13813e-27	Mit	Aldh2
7.13863e-32	-0.239507	0.987	0.982	1.17066e-27	Mit	Lsm3
7.14082e-32	-0.335842	0.623	0.67	1.17102e-27	Mit	Tmbim4
7.83398e-32	0.212677	0.593	0.363	1.28469e-27	Mit	Csnk1e
7.84399e-32	-0.336653	0.298	0.419	1.28634e-27	Mit	Tsc22d2
8.11379e-32	-0.318355	0.285	0.414	1.33058e-27	Mit	Esyt2
8.15198e-32	-0.34247	0.54	0.605	1.33684e-27	Mit	Pdxdc1
9.19794e-32	-0.321867	0.322	0.442	1.50837e-27	Mit	Ethe1
9.26236e-32	-0.329798	0.627	0.673	1.51893e-27	Mit	M6pr
9.67441e-32	-0.32113	0.702	0.748	1.58651e-27	Mit	Apoo
9.71137e-32	0.242041	0.959	0.828	1.59257e-27	Mit	Pomp
9.99064e-32	0.102333	0.148	0.052	1.63837e-27	Mit	Rasl11a
1.07998e-31	-0.311138	0.357	0.47	1.77106e-27	Mit	Cacul1
1.14445e-31	-0.228105	0.989	0.996	1.87679e-27	Mit	Hells
1.16275e-31	-0.258162	0.061	0.203	1.9068e-27	Mit	Serpinf1
1.21003e-31	0.229794	0.683	0.439	1.98432e-27	Mit	Rab9
1.21771e-31	-0.342731	0.261	0.395	1.99693e-27	Mit	Ahcyl2
1.23979e-31	-0.218764	0.993	0.995	2.03313e-27	Mit	Atp5j
1.24448e-31	-0.314711	0.219	0.354	2.04083e-27	Mit	Foxred1
1.25766e-31	0.151429	0.339	0.167	2.06243e-27	Mit	Alkbh2
1.44327e-31	-0.335059	0.324	0.448	2.36682e-27	Mit	Morn2
1.50455e-31	0.246549	0.96	0.835	2.46732e-27	Mit	Taldo1
1.53531e-31	-0.236564	0.037	0.172	2.51775e-27	Mit	Aph1b
1.64932e-31	0.131151	0.402	0.205	2.70471e-27	Mit	Mettl1
1.68317e-31	-0.291225	0.149	0.3	2.76024e-27	Mit	Lrif1
1.69528e-31	0.215066	0.521	0.3	2.78008e-27	Mit	Ckap2
1.70135e-31	0.225928	0.726	0.475	2.79005e-27	Mit	Psat1
1.71445e-31	-0.220604	0.043	0.181	2.81153e-27	Mit	Gripap1
1.73882e-31	-0.331718	0.263	0.394	2.85148e-27	Mit	Alms1
1.76278e-31	0.244441	0.784	0.552	2.89078e-27	Mit	Pwwp3a
1.82339e-31	0.23603	0.955	0.815	2.99018e-27	Mit	Hdac2
1.85257e-31	0.164387	0.423	0.225	3.03803e-27	Mit	Ngdn
1.92446e-31	0.239008	0.857	0.632	3.15593e-27	Mit	Cops3
1.92984e-31	0.165841	0.377	0.194	3.16475e-27	Mit	Snx9
1.96066e-31	0.132023	0.257	0.117	3.21528e-27	Mit	Prorsd1
1.97035e-31	0.158933	0.418	0.223	3.23118e-27	Mit	Trim24
2.13851e-31	0.24482	0.752	0.504	3.50694e-27	Mit	Rbbp6
2.31621e-31	-0.226233	0.023	0.151	3.79835e-27	Mit	Ap1s2
2.41079e-31	0.0918543	0.155	0.056	3.95346e-27	Mit	Mvk
2.49144e-31	0.195399	0.499	0.285	4.08572e-27	Mit	Ftsj1
2.54875e-31	0.0969696	0.161	0.059	4.1797e-27	Mit	Zswim1
2.61066e-31	-0.298476	0.882	0.894	4.28122e-27	Mit	Ost4
2.68057e-31	-0.288445	0.971	0.961	4.39586e-27	Mit	Tipin
2.86983e-31	0.125071	0.23	0.1	4.70623e-27	Mit	Dusp14
3.53888e-31	-0.307733	0.189	0.331	5.80342e-27	Mit	Slc35f5
3.56905e-31	-0.316527	0.765	0.786	5.85289e-27	Mit	Plaa
3.79051e-31	0.112246	0.238	0.104	6.21605e-27	Mit	Washc5
3.97728e-31	-0.281797	0.14	0.287	6.52234e-27	Mit	Depdc5
4.00708e-31	0.110352	0.23	0.099	6.57121e-27	Mit	Gtpbp1
4.31361e-31	0.140384	0.253	0.116	7.07388e-27	Mit	Pde4a
4.32105e-31	0.150063	0.379	0.196	7.08609e-27	Mit	Rps6ka1
4.75037e-31	-0.316437	0.916	0.917	7.79013e-27	Mit	Eif2s1
5.17826e-31	0.130624	0.309	0.148	8.49183e-27	Mit	Pld3
5.20037e-31	-0.34305	0.698	0.739	8.52809e-27	Mit	Nktr
5.28238e-31	0.0894163	0.175	0.067	8.66257e-27	Mit	Vamp2
5.36502e-31	0.0852315	0.135	0.045	8.7981e-27	Mit	Nrarp
5.51551e-31	-0.312631	0.241	0.377	9.04488e-27	Mit	Abhd16a
5.62581e-31	0.0927544	0.193	0.077	9.22577e-27	Mit	St3gal4
5.67659e-31	0.0833395	0.157	0.057	9.30904e-27	Mit	Spata13
5.7646e-31	0.162478	0.349	0.179	9.45338e-27	Mit	Zfand2b
6.01282e-31	0.106825	0.211	0.088	9.86043e-27	Mit	Tmem29
6.20721e-31	0.190421	0.525	0.308	1.01792e-26	Mit	Nup37
6.29147e-31	-0.324532	0.302	0.422	1.03174e-26	Mit	Smim8
6.58452e-31	0.100515	0.195	0.079	1.0798e-26	Mit	Dsp
6.66182e-31	-0.316135	0.9	0.887	1.09247e-26	Mit	Hnrnph1
6.9667e-31	-0.322104	0.719	0.743	1.14247e-26	Mit	Spc24
7.46564e-31	0.119662	0.235	0.103	1.22429e-26	Mit	Galt
7.47783e-31	0.239511	0.745	0.516	1.22629e-26	Mit	Rer1
7.63047e-31	0.208808	0.577	0.354	1.25132e-26	Mit	Pias4
7.7831e-31	-0.277604	0.96	0.94	1.27635e-26	Mit	Selenow
8.46692e-31	-0.249611	0.076	0.216	1.38849e-26	Mit	Ccdc82
8.47853e-31	0.151748	0.395	0.205	1.39039e-26	Mit	Nol11
8.92405e-31	0.239304	0.962	0.878	1.46346e-26	Mit	Dtymk
9.52909e-31	0.112539	0.237	0.103	1.56268e-26	Mit	Fntb
9.54447e-31	-0.294329	0.155	0.297	1.5652e-26	Mit	Mgat2
9.58219e-31	0.132326	1	1	1.57138e-26	Mit	Rack1
9.95516e-31	0.122044	0.288	0.135	1.63255e-26	Mit	Tbc1d15
1.27812e-30	0.0769461	0.124	0.04	2.09599e-26	Mit	Fuom
1.3047e-30	0.112563	0.268	0.122	2.13957e-26	Mit	Ttf2
1.31878e-30	0.166584	0.49	0.274	2.16267e-26	Mit	Nadk
1.3262e-30	0.228223	0.762	0.517	2.17483e-26	Mit	Spint2
1.33526e-30	-0.30545	0.219	0.359	2.18969e-26	Mit	Pkd1
1.34519e-30	-0.330565	0.298	0.417	2.20597e-26	Mit	Pradc1
1.41551e-30	0.243597	0.835	0.633	2.3213e-26	Mit	Eif3j1
1.42059e-30	0.140652	0.344	0.172	2.32962e-26	Mit	Ss18
[truncated: 25,238 more rows]
