# Supplementary material for: MEIOC prevents continued mitotic cycling and promotes meiotic entry during mouse oogenesis
Source: Development. 2026 Jan 12;153(1):dev205037. doi: 10.1242/dev.205037 (PMC12848572; doi:10.1242/dev.205037)
Supplement: Table S5. Supplemental data for Fig. 4. [file develop-153-205037-TableS5.xlsx]

## Sheet: Description
Supplemental Table S5: Supplemental data for Figure 4
Tab Name	Description
Fig 4A RNAseq	DEA for WT vs. Meioc KO E14.5 ovaries published in Soh et al., 2017 (NCBI GEO GSE90702) and WT vs. Stra8 KO E14.5 ovaries, published in Soh et al., 2015 (NCBI GEO GSE70361) and reanalyzed here. Upregulated genes are defined as log2FC>0 and padj<0.05. Downregulated genes are defined as log2FC<0 and padj<0.05. Expressed genes were defined as having a minimum TPM of 1 in at least 3 of 6 samples in t…
Fig 4B MEIOC and STRA8 overlap	Overlap between MEIOC- and STRA8-dependent datasets and statistical testing
Fig 4B GO analysis	Gene Ontology (GO) analysis for Biological Processes enriched in genes upregulated and downregulated by MEIOC and/or STRA8. All expressed genes were used as background. Genes downregulated by MEIOC and STRA8 were not analyzed because the gene set was too small.
Fig 4C STRA8-activated genes	Statistics for analysis of STRA8-activated genes. STRA8-activated genes were defined as those upregulated by STRA8 in the bulk RNA-seq data from E14.5 ovaries (Fig 4B) and bound at promoters by STRA8 based on ChIP-seq in preleptotene spermaotcytes (Kojima et al., 2019, Supplementary file 2 ). Tab "Fig 3A RNAseq" lists STRA8-activated genes.
Fig 4D Randomly sampled dataset	Expressed genes (Tab "Fig 4A RNAseq") were randomly sampled 100,000 times. Each sampled gene set contained 271 genes, equal to the number of STRA8-upregulated and -downregulated genes. The Spearman rho for the MEIOC-dependent log2 fold change and STRA8-dependent log2 fold change was calculated for each randomly sampled gene set.
Fig 4D stats	Comparison of Spearman rho for STRA8-dependent genes between MEIOC and STRA8 datasets to Spearman rhos obtained from random sampling of the same datasets.
Fig 4E meiosis-associated genes	Meiosis-associated genes upregulated by MEIOC and STRA8 that are also activated by STRA8 in preleptotene spermatocytes. Meiosis-associated genes were identified using multiple meiosis-associated GO terms that exhibited enrichment among MEIOC- and/or STRA8-upregulated (see Methods for details). STRA8-activated genes were identified as upregulated by STRA8 and bound by STRA8 at gene promoter, as de…
Fig 4F Meioc-up meiosis genes	Comparison of log2 fold change between MEIOC and STRA8 datasets for meiosis-associated genes identified as upregulated by MEIOC only

## Sheet: Fig 4A RNAseq
Gene.name	baseMean_WT.v.Meioc.KO	log2FoldChange_WT.v.Meioc.KO	lfcSE_WT.v.Meioc.KO	stat_WT.v.Meioc.KO	pvalue_WT.v.Meioc.KO	padj_WT.v.Meioc.KO	Sohetal.1a.WT	Sohetal.1b.WT	Sohetal.1c.WT	Sohetal.2a.KO	Sohetal.2b.KO	Sohetal.2c.KO	baseMean_WT.v.Stra8KO	log2FoldChange_WT.v.Stra8KO	lfcSE_WT.v.Stra8KO	stat_WT.v.Stra8KO	pvalue_WT.v.Stra8KO	padj_WT.v.Stra8KO	Stra8.female.1a.WT	Stra8.female.1b.WT	Stra8.female.1c.WT	Stra8.female.2a.KO	Stra8.female.2b.KO	Stra8.female.2c.KO	Meioc.status	Stra8.status	STRA8_bound_Kojima_etal_2019	STRA8.activated
0610009B22Rik	540.071	-0.238823	0.343317	-0.695634	0.486658	0.881299	42.0676	30.6507	22.8185	37.3374	41.6235	39.585	1003.66	-0.0703247	0.176927	-0.397478	0.691015	0.999799	67.3627	48.1734	52.582	61.1366	53.3553	58.7073	not.dependent	not.dependent	STRA8.bound	not.STRA8.activated
0610009O20Rik	2438.17	0.100662	0.21199	0.474842	0.6349	0.92727	40.9995	38.5642	46.1605	36.8965	53.4099	33.2967	1928.08	-0.0428474	0.133887	-0.320026	0.748949	0.999799	32.3538	31.2865	28.113	28.5567	30.1407	32.9182	not.dependent	not.dependent	not.STRA8.bound	not.STRA8.activated
0610010F05Rik	1237.37	-1.0193	0.233672	-4.3621	1.29e-05	0.00132172	8.1085	6.83551	5.60625	14.9214	13.7503	15.4317	1385.3	0.254428	0.155643	1.63469	0.102114	0.952702	10.3373	14.3564	11.157	9.34356	11.7474	8.03427	Meioc.downregulated	not.dependent	STRA8.bound	not.STRA8.activated
0610010K14Rik	2622.38	0.0576988	0.183516	0.314408	0.753211	0.960114	153.682	143.351	193.406	163.866	160.003	163.204	1751.66	0.0551435	0.130132	0.423749	0.671749	0.999799	117.901	139.942	137.806	117.746	128.107	126.889	not.dependent	not.dependent	not.STRA8.bound	not.STRA8.activated
0610012G03Rik	834.089	0.162195	0.300282	0.540141	0.5891	0.919136	27.3859	24.9052	22.9555	18.5418	32.4185	20.017	1704.01	-0.150258	0.137589	-1.09208	0.274798	0.999799	48.0177	44.3342	47.5389	49.7336	47.9759	53.3679	not.dependent	not.dependent	not.STRA8.bound	not.STRA8.activated
0610030E20Rik	1172.98	-0.15059	0.231917	-0.649325	0.516128	0.895073	10.0442	8.21233	7.92907	11.8181	8.87706	9.94317	1480.82	0.0200027	0.132777	0.15065	0.880252	0.999799	11.2037	12.2611	9.83978	10.1209	12.2963	9.63692	not.dependent	not.dependent	not.STRA8.bound	not.STRA8.activated
0610037L13Rik	1820.9	-0.024189	0.183417	-0.131879	0.89508	0.987585	96.2944	73.618	92.3566	90.6445	103.753	85.32	2727.87	0.0140526	0.111365	0.126185	0.899585	0.999799	109.093	127.747	108.678	114.851	118.36	92.1416	not.dependent	not.dependent	not.STRA8.bound	not.STRA8.activated
1110004E09Rik	1841.34	-0.0259628	0.187574	-0.138414	0.889913	0.986882	67.5348	66.6649	74.9723	65.2838	81.9666	78.1382	1073.19	-0.040657	0.143174	-0.283969	0.776434	0.999799	35.2012	39.7769	43.0494	40.5027	38.9504	39.0011	not.dependent	not.dependent	not.STRA8.bound	not.STRA8.activated
1110004F10Rik	7933.99	0.169428	0.121594	1.3934	0.163499	0.607653	335.225	330.563	419.559	340.232	329.828	309.931	6687.43	0.0313521	0.110026	0.284952	0.775681	0.999799	188.054	184.421	185.996	177.72	180.671	178.048	not.dependent	not.dependent	not.STRA8.bound	not.STRA8.activated
1110008F13Rik	2662.71	-0.132419	0.190321	-0.695765	0.486576	0.881248	119.508	108.085	121.025	111.86	124.263	167.682	3391.31	0.0370372	0.114843	0.322503	0.747072	0.999799	144.713	142.503	147.02	140.452	136.148	136.798	not.dependent	not.dependent	STRA8.bound	not.STRA8.activated
1110008L16Rik	831.508	-0.0187233	0.261542	-0.0715881	0.94293	0.991122	18.2082	14.8112	12.6541	21.2687	13.0037	15.5289	1308.39	-0.104893	0.123989	-0.845988	0.397559	0.999799	20.1171	22.6811	25.3853	25.9868	23.0933	26.7648	not.dependent	not.dependent	not.STRA8.bound	not.STRA8.activated
1110008P14Rik	375.185	0.316063	0.355414	0.889281	0.373852	0.822014	18.517	11.2245	17.3118	14.367	10.4518	14.0816	739.149	-0.154724	0.172183	-0.898605	0.368863	0.999799	39.5763	35.1486	48.885	47.697	40.927	43.3419	not.dependent	not.dependent	not.STRA8.bound	not.STRA8.activated
1110012L19Rik	830.235	-0.334873	0.24809	-1.3498	0.17708	0.628392	33.9357	28.201	32.4007	45.2367	37.8415	42.459	1041.53	-0.141426	0.135654	-1.04255	0.297155	0.999799	38.1881	41.107	41.0468	45.7061	41.9365	41.7184	not.dependent	not.dependent	not.STRA8.bound	not.STRA8.activated
1110032A03Rik	762.466	0.259224	0.350972	0.73859	0.460156	0.867414	32.882	44.6334	28.589	27.0113	9.54574	33.5624	1032.39	-0.0682795	0.155796	-0.438263	0.661196	0.999799	50.4181	41.2004	41.8856	41.5177	45.5972	41.7851	not.dependent	not.dependent	not.STRA8.bound	not.STRA8.activated
1110032F04Rik	141.08	-0.201573	0.655283	-0.307613	0.758377	0.960309	2.99439	1.45157	1.53293	1.39158	3.71308	2.16146	102.132	-0.266604	0.309744	-0.860722	0.389391	0.999799	1.52731	1.28246	1.21404	1.42858	1.51258	1.80532	not.dependent	not.dependent	not.STRA8.bound	not.STRA8.activated
1110034G24Rik	369.845	-0.650554	0.403594	-1.6119	0.106984	0.527681	16.8691	12.5256	8.273	22.4737	21.4387	18.4629	549.915	0.0145581	0.181365	0.0802698	0.936023	0.999799	21.4428	17.248	22.5344	19.9571	19.8487	20.0818	not.dependent	not.dependent	not.STRA8.bound	not.STRA8.activated
1110038F14Rik	1702.05	0.285068	0.273788	1.0412	0.297784	0.76367	100.955	70.9744	103.594	98.2972	48.9257	92.6688	1484.2	-0.045943	0.167369	-0.2745	0.7837	0.999799	69.2057	65.3567	67.407	67.5737	55.5454	78.9434	not.dependent	not.dependent	not.STRA8.bound	not.STRA8.activated
1110051M20Rik	1308.67	-0.0899793	0.226693	-0.396921	0.691426	0.945949	22.5242	20.5492	30.4303	25.5088	29.5778	29.9778	1694.73	-0.109807	0.139314	-0.788202	0.430579	0.999799	34.4947	31.8546	33.4493	37.4941	33.1635	33.8939	not.dependent	not.dependent	not.STRA8.bound	not.STRA8.activated
1110059E24Rik	1186.89	-0.336616	0.293032	-1.14873	0.250666	0.719898	23.3105	29.1734	25.1068	48.0333	20.2894	39.4942	1684.52	-0.0391348	0.150395	-0.260213	0.794699	0.999799	46.426	39.4699	39.9062	40.5645	41.9759	43.0724	not.dependent	not.dependent	not.STRA8.bound	not.STRA8.activated
1110059G10Rik	465.295	-0.0752158	0.347283	-0.216584	0.828533	0.97408	20.6983	23.6971	14.4775	23.6425	11.6614	22.4474	839.266	-0.00019758	0.164322	-0.00120239	0.999041	0.999799	35.3535	32.2946	34.0588	30.5233	32.4679	38.6008	not.dependent	not.dependent	not.STRA8.bound	not.STRA8.activated
1110065P20Rik	562.594	0.399804	0.340282	1.17492	0.240027	0.710258	51.3915	66.0136	49.7233	30.8207	48.7091	72.5051	2570.73	0.00682921	0.146538	0.0466037	0.962829	0.999799	185.427	147.459	144.19	156.889	137.113	170.472	not.dependent	not.dependent	not.STRA8.bound	not.STRA8.activated
1190002N15Rik	9567.38	0.378817	0.385728	0.982084	0.326059	0.789349	128.921	98.4235	69.865	109.603	52.3836	79.0832	6870.71	0.0991157	0.122183	0.811207	0.417247	0.999799	66.1414	62.4733	52.7457	57.1068	59.7392	48.839	not.dependent	not.dependent	not.STRA8.bound	not.STRA8.activated
1190005I06Rik	46.9615	0.0138993	0.972132	0.0142977	0.988592	0.998224	7.28469	1.82006	2.5535	3.2137	3.90378	3.10789	70.7482	-0.65336	0.380153	-1.71867	0.0856737	0.880621	3.57676	2.65975	4.28232	4.47275	5.26586	6.49221	not.dependent	not.dependent	not.STRA8.bound	not.STRA8.activated
1190007I07Rik	519.921	-0.399708	0.354366	-1.12795	0.25934	0.728833	39.6645	54.2482	45.5589	54.7667	57.6744	87.6983	650.808	-0.0171004	0.156775	-0.109076	0.913142	0.999799	54.6803	65.0923	68.9668	61.4847	56.5366	50.0427	not.dependent	not.dependent	not.STRA8.bound	not.STRA8.activated
1300017J02Rik	91.8862	1.08954	0.932499	1.16841	0.242641	0.711159	0.482495	4.57756	2.37248	1.8345	0.349804	1.5844	105.713	-0.446428	0.366159	-1.21922	0.222762	0.999799	1.88679	1.28642	1.53803	1.3766	2.75267	1.99026	not.dependent	not.dependent	not.STRA8.bound	not.STRA8.activated
1500009L16Rik	291.435	-0.583237	0.415143	-1.4049	0.16005	0.603717	11.1472	7.88758	7.23639	14.9602	14.0626	12.5419	421.202	-0.138516	0.1675	-0.826961	0.408259	0.999799	13.8391	14.8977	14.1625	14.8607	15.7496	15.5219	not.dependent	not.dependent	not.STRA8.bound	not.STRA8.activated
1500011B03Rik	303.795	0.0439979	0.390952	0.11254	0.910395	0.989684	10.6221	13.5416	13.3917	9.19063	25.4285	12.6385	758.277	-0.144154	0.147722	-0.975848	0.32914	0.999799	28.7003	30.3616	29.3699	31.4986	31.0252	32.984	not.dependent	not.dependent	not.STRA8.bound	not.STRA8.activated
1500011K16Rik	311.009	0.700616	0.405906	1.72605	0.084338	0.473817	21.7872	23.0898	29.5368	19.1702	12.1395	16.7298	421.981	-0.197502	0.197638	-0.999312	0.317644	0.999799	26.0732	22.8337	20.3678	26.5714	22.8175	28.3077	not.dependent	not.dependent	not.STRA8.bound	not.STRA8.activated
1500015O10Rik	34.8972	-0.928026	1.90683	-0.486684	0.626482	0.92485	3.98679	0	0	1.0727	6.44337	0.51358	58.067	-0.202912	0.534003	-0.379983	0.703958	0.999799	3.3411	1.9043	3.62221	2.33978	1.74107	5.85947	not.dependent	not.dependent	not.STRA8.bound	not.STRA8.activated
1600002H07Rik	868.148	0.0230352	0.314528	0.0732373	0.941617	0.991122	15.2435	18.6823	14.7543	20.7525	10.1601	19.8869	1066.86	-0.0676937	0.134721	-0.502473	0.615335	0.999799	18.7442	17.9362	19.062	18.8986	20.0838	18.0685	not.dependent	not.dependent	not.STRA8.bound	not.STRA8.activated
1600002K03Rik	284.229	0.334367	0.590887	0.565873	0.57148	0.913744	28.2938	25.5787	28.5613	28.41	5.65056	35.1381	244.473	-0.0820597	0.269732	-0.304226	0.760955	0.999799	16.0698	21.807	28.0641	25.0294	17.9663	24.5838	not.dependent	not.dependent	not.STRA8.bound	not.STRA8.activated
1600012H06Rik	3288.3	-0.156359	0.164387	-0.951164	0.341521	0.801637	77.8856	61.0814	78.7018	89.9368	83.5541	83.0954	3093.51	0.0378179	0.120257	0.314476	0.753159	0.999799	51.0634	47.0311	43.8441	46.9217	48.3116	39.9238	not.dependent	not.dependent	not.STRA8.bound	not.STRA8.activated
1600014C10Rik	1525.13	-0.172396	0.220246	-0.782744	0.433777	0.853476	21.345	23.8243	16.9659	25.4746	24.1964	27.1705	1316.16	0.0612734	0.142092	0.431224	0.666306	0.999799	21.4909	24.1055	20.3089	21.1878	22.7881	15.4415	not.dependent	not.dependent	not.STRA8.bound	not.STRA8.activated
1700001L19Rik	55.9673	-1.0999	1.65538	-0.66444	0.506409	0.890542	0	3.73893	1.82232	9.07372	0	4.00751	49.4691	0.199991	0.421161	0.474857	0.634889	0.999799	1.90333	2.13392	2.07336	2.19285	1.27401	1.89635	not.dependent	not.dependent	not.STRA8.bound	not.STRA8.activated
1700010I14Rik	135.51	-0.504943	0.651387	-0.775181	0.438233	0.855687	2.8693	3.45398	1.3054	2.69766	5.35848	3.27639	150.626	-0.0769212	0.266102	-0.289066	0.772531	0.999799	3.49946	3.10992	2.37985	2.91076	3.0541	3.2449	not.dependent	not.dependent	not.STRA8.bound	not.STRA8.activated
1700013H16Rik	4911.06	-0.852173	0.174712	-4.87757	1.07e-06	0.000178126	147.923	99.0892	120.15	211.432	219.295	266.353	1859.34	0.867769	0.193714	4.47964	7.48e-06	0.0011654	56.1576	90.418	84.2143	47.981	32.8318	42.0591	Meioc.downregulated	Stra8.upregulated	STRA8.bound	STRA8.activated
1700017B05Rik	5883.6	0.10768	0.125275	0.85955	0.390037	0.831971	66.6142	76.2583	69.5312	73.7757	52.763	80.6624	2927.51	-0.0517134	0.107391	-0.481546	0.630129	0.999799	31.8142	34.2594	32.6059	34.9241	36.9527	36.434	not.dependent	not.dependent	STRA8.bound	not.STRA8.activated
1700020L24Rik	777.581	0.643628	0.299217	2.15104	0.0314728	0.300445	39.6652	60.2344	64.6036	35.3817	43.3312	32.9664	205.539	-0.15877	0.255482	-0.621453	0.534302	0.999799	9.59557	10.3375	10.2233	9.43264	9.13305	13.9203	not.dependent	not.dependent	NA	NA
1700021F05Rik	787.29	-0.181314	0.302413	-0.599557	0.548802	0.906168	39.827	27.6472	49.1142	47.9286	51.4436	39.4242	1331.42	-0.315724	0.131676	-2.39774	0.0164968	0.374124	67.6575	64.6011	64.9176	75.9631	83.4222	81.2059	not.dependent	not.dependent	not.STRA8.bound	not.STRA8.activated
1700025G04Rik	2374.71	0.0291926	0.174489	0.167303	0.867131	0.980853	8.71046	8.96826	8.60406	10.164	7.53778	9.43143	1539.21	0.0270263	0.124466	0.217137	0.828101	0.999799	5.54078	5.64623	4.88698	4.89943	5.38753	5.08755	not.dependent	not.dependent	not.STRA8.bound	not.STRA8.activated
1700028J19Rik	45.0693	-1.61524	1.30544	-1.23732	0.215969	0.682452	0.92223	0.0393654	1.72039	0.820734	5.85691	1.76671	42.9104	1.13724	0.476501	2.38664	0.0170031	0.382564	1.5764	2.75906	2.47194	1.30682	0.798726	0.844633	not.dependent	not.dependent	not.STRA8.bound	not.STRA8.activated
1700028K03Rik	77.697	1.7518	1.17689	1.4885	0.13662	0.575157	13.9064	8.40234	4.8391	3.02571	0	5.59322	66.5806	2.39581	0.499557	4.79588	1.62e-06	0.000347112	2.94295	11.708	7.15244	1.2446	1.40476	1.42708	not.dependent	Stra8.upregulated	STRA8.bound	STRA8.activated
1700029J07Rik	67.5937	0.0727866	0.854376	0.0851928	0.932108	0.991122	2.14607	0.847689	2.28528	2.32835	1.21422	0.591593	649.33	0.199706	0.191833	1.04104	0.297856	0.999799	9.86285	16.3281	11.7019	12.594	9.33283	11.435	not.dependent	not.dependent	STRA8.bound	not.STRA8.activated
1700030J22Rik	523.168	0.208009	0.316342	0.657545	0.51083	0.893297	6.02781	8.49776	7.84803	7.4138	6.87803	5.61463	174.459	0.191136	0.253204	0.75487	0.450327	0.999799	2.53192	2.5376	2.29798	1.53123	2.48282	2.35875	not.dependent	not.dependent	not.STRA8.bound	not.STRA8.activated
1700030K09Rik	819.588	0.278167	0.250282	1.11141	0.26639	0.736332	12.1606	12.527	12.8439	9.89267	14.1084	10.2118	1259.03	0.32358	0.129766	2.49357	0.0126464	0.312875	16.5444	19.1669	18.0184	13.2038	14.2958	14.2116	not.dependent	not.dependent	not.STRA8.bound	not.STRA8.activated
1700037C18Rik	345.983	0.313287	0.372197	0.841722	0.399944	0.836952	10.5472	9.2703	14.1254	6.3418	9.15914	5.15698	361.921	0.153889	0.193703	0.794459	0.426929	0.999799	8.90673	10.5739	10.2933	7.33143	7.31859	7.50611	not.dependent	not.dependent	STRA8.bound	not.STRA8.activated
1700037H04Rik	775.003	0.210782	0.26679	0.790069	0.429488	0.851152	29.0291	39.1719	29.5858	26.7804	28.5184	32.3988	2309.41	-0.0856998	0.115419	-0.742513	0.457776	0.999799	88.0673	95.6578	93.193	90.586	94.7449	95.031	not.dependent	not.dependent	not.STRA8.bound	not.STRA8.activated
1700040L02Rik	35.7285	0.0239072	1.15931	0.0206219	0.983547	0.997215	1.02704	2.0437	1.80525	0.824521	3.39099	0.838043	68.2565	-0.0995572	0.390473	-0.254966	0.798749	0.999799	3.00825	2.09813	1.58843	2.09498	2.38359	2.66684	not.dependent	not.dependent	not.STRA8.bound	not.STRA8.activated
1700066M21Rik	413.36	-0.612908	0.367542	-1.66759	0.0953975	0.500151	4.65337	3.33314	3.94762	6.3208	4.92314	7.84667	865.218	-0.00164634	0.137432	-0.0119793	0.990442	0.999799	9.38443	10.2255	9.48353	10.049	10.2132	8.29292	not.dependent	not.dependent	not.STRA8.bound	not.STRA8.activated
1700088E04Rik	78.2494	1.3743	1.38361	0.993268	0.320579	0.783946	14.6793	1.97251	1.3327	5.55883	0	7.61775	349.753	-0.133783	0.266195	-0.502575	0.615263	0.999799	16.7268	13.2502	17.3009	18.4253	11.7895	20.6454	not.dependent	not.dependent	not.STRA8.bound	not.STRA8.activated
1700102P08Rik	21.7057	1.00082	1.69964	0.588838	0.55597	0.90759	1.17791	2.03933	1.11229	0.494899	0	1.42776	38.9802	-0.014678	0.505083	-0.0290606	0.976816	0.999799	2.17919	1.45122	1.81321	2.39983	0.985979	1.27928	not.dependent	not.dependent	not.STRA8.bound	not.STRA8.activated
1700123O20Rik	1551.91	0.0973222	0.222015	0.43836	0.661125	0.936967	34.275	36.9207	31.0604	41.2344	26.0796	33.9114	2053.82	-0.0663592	0.14845	-0.447014	0.654865	0.999799	45.3228	36.8701	39.3175	43.2408	38.263	42.4952	not.dependent	not.dependent	STRA8.bound	not.STRA8.activated
1810009A15Rik	1060.82	0.383736	0.238269	1.61052	0.107285	0.528168	68.074	85.7177	77.0134	53.2295	64.8433	69.4339	1550.87	-0.164411	0.133207	-1.23426	0.217108	0.999799	93.9662	92.0453	90.2855	108.181	93.8608	99.2927	not.dependent	not.dependent	not.STRA8.bound	not.STRA8.activated
1810010H24Rik	124.425	0.237966	0.735212	0.32367	0.746188	0.95853	6.86552	2.86558	3.29032	2.81706	1.26331	8.62845	90.0819	-0.253586	0.322635	-0.785985	0.431876	0.999799	2.20489	2.70421	3.04927	2.55695	2.69379	3.76748	not.dependent	not.dependent	not.STRA8.bound	not.STRA8.activated
1810011O10Rik	606.068	-0.629797	0.430474	-1.46303	0.143459	0.583726	11.3789	13.0738	7.7243	10.966	29.6664	11.3597	905.19	0.106678	0.154074	0.69238	0.488699	0.999799	21.3401	18.4137	17.1919	16.3079	18.3704	17.1946	not.dependent	not.dependent	not.STRA8.bound	not.STRA8.activated
1810013L24Rik	6446.84	0.128667	0.130871	0.983164	0.325527	0.789038	64.7341	61.6736	54.4851	57.8084	54.0716	62.201	2630.62	0.141714	0.119984	1.18111	0.237559	0.999799	20.9941	26.5398	20.8595	20.2069	22.029	18.2449	not.dependent	not.dependent	STRA8.bound	not.STRA8.activated
1810022K09Rik	322.164	-0.0576975	0.589782	-0.0978285	0.922068	0.991122	27.6417	83.047	31.5995	88.0067	3.41171	75.7005	2519.49	-0.201232	0.143321	-1.40407	0.160299	0.999799	303.157	245.265	271.924	292.129	266.398	334.525	not.dependent	not.dependent	not.STRA8.bound	not.STRA8.activated
1810030O07Rik	3421.37	-0.549104	0.139623	-3.93277	8.4e-05	0.0057678	38.7267	37.5164	38.5489	55.8241	62.6764	58.1447	3433.84	-0.0696863	0.122508	-0.56883	0.569471	0.999799	39.0429	45.4543	46.9463	45.6491	48.3231	40.8743	Meioc.downregulated	not.dependent	not.STRA8.bound	not.STRA8.activated
1810032O08Rik	41.2701	0.132359	1.75518	0.0754109	0.939888	0.991122	3.37049	0.892595	0	2.10988	0	1.70335	675.65	-0.0132564	0.154557	-0.0857704	0.931649	0.999799	13.955	15.7397	15.5726	14.1633	16.4814	14.2637	not.dependent	not.dependent	not.STRA8.bound	not.STRA8.activated
1810037I17Rik	3063.69	-0.112981	0.155401	-0.727027	0.467209	0.870001	125.699	110.82	109.599	139.583	136.442	118.527	1731.07	-0.0197968	0.151156	-0.130969	0.8958	0.999799	64.9988	54.7465	64.9583	58.1905	60.4851	64.8723	not.dependent	not.dependent	not.STRA8.bound	not.STRA8.activated
1810041L15Rik	272.846	0.657786	0.43368	1.51675	0.129329	0.564343	1.75097	1.87202	2.89322	1.43259	1.61451	1.3058	287.681	0.100939	0.246959	0.40873	0.682738	0.999799	2.04741	2.23495	1.29704	1.39594	2.11366	1.518	not.dependent	not.dependent	not.STRA8.bound	not.STRA8.activated
1810043G02Rik	966.691	0.459217	0.249033	1.844	0.0651835	0.420949	23.8055	34.2039	30.0646	18.988	22.1336	23.3625	978.792	0.148643	0.151455	0.981431	0.32638	0.999799	25.6383	30.21	23.2059	23.2942	21.0674	24.7913	not.dependent	not.dependent	not.STRA8.bound	not.STRA8.activated
1810049J17Rik	43.6931	-0.817058	1.06096	-0.770114	0.441232	0.856837	11.1654	5.64279	2.69588	8.14737	19.1062	9.09425	265.545	0.186413	0.282155	0.660677	0.508819	0.999799	61.1037	69.9263	38.0823	49.6305	64.2045	30.912	not.dependent	not.dependent	NA	NA
1810055G02Rik	944.96	0.254184	0.242807	1.04686	0.295166	0.761384	20.4995	25.6754	22.4264	19.1265	22.7784	18.8437	1071.31	0.00955118	0.163493	0.0584194	0.953415	0.999799	23.0364	23.7247	25.0742	21.3526	20.8693	26.8047	not.dependent	not.dependent	not.STRA8.bound	not.STRA8.activated
2010107E04Rik	221.481	0.460685	0.489262	0.941592	0.346402	0.804542	133.168	69.3125	152.913	84.2913	115.123	85.5468	3013.94	0.0269006	0.132167	0.203535	0.838717	0.999799	781.743	749.062	876.034	736.909	722.194	787.765	not.dependent	not.dependent	not.STRA8.bound	not.STRA8.activated
2010107G23Rik	74.3104	0.904818	1.19384	0.757909	0.448505	0.862242	4.58635	4.46372	3.11026	5.22206	0	2.76962	202.197	-0.184892	0.231984	-0.797006	0.425448	0.999799	6.65432	7.12218	5.96307	7.82845	6.54354	7.87841	not.dependent	not.dependent	not.STRA8.bound	not.STRA8.activated
2010111I01Rik	525.843	0.00841773	0.321677	0.0261683	0.979123	0.996333	6.1718	5.34607	6.98634	6.48695	7.96559	5.35487	986.728	-0.0987588	0.129734	-0.76124	0.446514	0.999799	10.2263	11.7887	10.7478	11.4521	11.6772	11.0953	not.dependent	not.dependent	not.STRA8.bound	not.STRA8.activated
2010300C02Rik	224.07	-0.513481	0.546861	-0.938961	0.347751	0.805133	1.18097	1.15938	2.16119	2.38404	1.23096	3.2226	196.385	-0.50113	0.238041	-2.10523	0.0352713	0.582191	1.02684	1.39823	1.41412	1.71977	1.97557	1.57218	not.dependent	not.dependent	not.STRA8.bound	not.STRA8.activated
2010315B03Rik	100.942	-0.844385	0.675579	-1.24987	0.211347	0.676291	1.22308	0.62134	1.18131	1.86211	1.79188	2.02856	1134.67	-0.00349609	0.127061	-0.0275151	0.978049	0.999799	14.3139	16.3147	14.9498	14.664	16.0768	14.0076	not.dependent	not.dependent	not.STRA8.bound	not.STRA8.activated
2200002D01Rik	216.028	0.765254	0.547371	1.39805	0.162097	0.606148	5.47144	14.1941	6.28423	4.54591	5.08841	6.4867	185.329	-0.254464	0.266048	-0.956459	0.338841	0.999799	6.01772	4.64085	4.24359	6.00675	4.84318	6.44997	not.dependent	not.dependent	not.STRA8.bound	not.STRA8.activated
2210013O21Rik	1116.68	0.310021	0.321207	0.965176	0.334457	0.796006	64.7784	53.3077	45.427	57.249	28.324	47.5983	1250.5	-0.173818	0.151313	-1.14873	0.250668	0.999799	77.7065	66.5834	68.3836	74.5828	73.3505	82.6166	not.dependent	not.dependent	not.STRA8.bound	not.STRA8.activated
2210016F16Rik	2147.76	0.0222723	0.19479	0.11434	0.908969	0.989416	28.0267	27.3102	23.3642	30.4555	21.7957	29.7389	2178.63	-0.0444311	0.12856	-0.345607	0.729638	0.999799	27.4401	25.6204	23.3509	25.7306	24.8242	26.0635	not.dependent	not.dependent	not.STRA8.bound	not.STRA8.activated
2210016L21Rik	1108.2	0.117068	0.223701	0.523324	0.600749	0.920258	18.7746	17.7115	16.7505	15.3767	19.0086	17.4108	1574.17	-0.160324	0.144299	-1.11106	0.266544	0.999799	22.9856	20.83	20.5499	22.7736	21.8022	25.2468	not.dependent	not.dependent	not.STRA8.bound	not.STRA8.activated
2210408I21Rik	269.705	0.668056	0.427965	1.56101	0.118522	0.547964	3.35372	2.15419	2.59881	1.72365	3.9118	2.08646	422.733	0.0663453	0.230746	0.287525	0.773711	0.999799	5.2767	5.85227	3.53461	4.12752	3.84456	2.97707	not.dependent	not.dependent	STRA8.bound	not.STRA8.activated
2210418O10Rik	720.472	-0.173217	0.313035	-0.553347	0.580026	0.915993	5.51644	7.88796	6.52337	9.60092	5.34015	7.57956	1148.32	0.0190172	0.15779	0.120522	0.904069	0.999799	14.0716	12.118	10.0404	12.4678	13.9587	9.1278	not.dependent	not.dependent	not.STRA8.bound	not.STRA8.activated
2300009A05Rik	211.433	0.804556	0.515635	1.56032	0.118684	0.548461	37.5457	30.2579	23.1477	14.6047	26.5392	13.7768	242.685	0.0329326	0.25436	0.129473	0.896984	0.999799	29.8365	25.0668	24.9301	29.0785	18.7528	28.1553	not.dependent	not.dependent	STRA8.bound	not.STRA8.activated
2310009B15Rik	190.12	0.0400219	0.536001	0.0746676	0.940479	0.991122	30.9737	26.5008	15.7574	33.3471	21.9438	20.0584	543.403	-0.214576	0.164952	-1.30084	0.193315	0.999799	56.7729	67.9997	58.5398	73.9639	62.947	69.5239	not.dependent	not.dependent	not.STRA8.bound	not.STRA8.activated
2310011J03Rik	1323.16	0.343181	0.245053	1.40044	0.161383	0.605583	32.372	49.7611	39.2119	37.8137	27.6994	36.3869	1146.96	-0.104879	0.173075	-0.60597	0.544534	0.999799	29.2397	24.9427	29.9128	28.087	25.9753	33.7078	not.dependent	not.dependent	not.STRA8.bound	not.STRA8.activated
2310022A10Rik	2111.44	0.0492819	0.19064	0.258508	0.796015	0.968604	27.1164	31.2853	36.9196	33.8166	33.9851	30.2082	1010.99	-0.00235255	0.136421	-0.0172448	0.986241	0.999799	14.657	13.7254	13.9499	13.6978	14.114	13.7391	not.dependent	not.dependent	not.STRA8.bound	not.STRA8.activated
2310022B05Rik	5393.72	0.109197	0.133275	0.819334	0.412596	0.841389	72.1756	61.8387	66.2989	64.9398	70.9932	60.1501	2878.01	-0.192048	0.12287	-1.56302	0.118048	0.999799	30.6409	31.2251	28.4874	30.9933	33.2906	35.8189	not.dependent	not.dependent	not.STRA8.bound	not.STRA8.activated
2310030G06Rik	111.909	0.33015	1.17428	0.281152	0.778594	0.965213	6.59941	4.93487	1.31351	5.54046	0	5.31374	377.993	-0.35797	0.178526	-2.00514	0.0449485	0.661545	11.6048	10.5548	10.0286	13.5237	14.3423	12.5786	not.dependent	not.dependent	not.STRA8.bound	not.STRA8.activated
2310033P09Rik	3688.23	-0.0240564	0.178062	-0.135101	0.892532	0.987585	127.164	125.006	135.925	151.666	161.423	105.943	1348.85	-0.0336328	0.144886	-0.232133	0.816435	0.999799	47.7738	48.2398	39.0972	49.4875	43.8527	40.646	not.dependent	not.dependent	not.STRA8.bound	not.STRA8.activated
2310034G01Rik	51.9816	1.20976	1.27684	0.947466	0.343401	0.802231	2.39262	2.18951	2.74713	1.54053	0	1.85057	115.703	-0.343908	0.329461	-1.04385	0.296554	0.999799	3.47334	3.51252	2.65437	5.24928	3.77463	2.77438	not.dependent	not.dependent	not.STRA8.bound	not.STRA8.activated
2310035C23Rik	4334.84	0.1062	0.161909	0.655922	0.511874	0.893323	41.2038	36.2512	28.7819	34.8674	33.6561	35.2415	2646.14	0.432914	0.172046	2.51627	0.0118603	0.299036	14.0402	25.1	19.2362	13.2789	16.1775	12.2525	not.dependent	not.dependent	STRA8.bound	not.STRA8.activated
2310039H08Rik	91.534	0.760586	0.769307	0.988663	0.322828	0.786117	7.16552	11.8036	6.93252	2.45209	8.21522	5.54183	689.473	-0.235992	0.186688	-1.2641	0.206194	0.999799	47.6027	42.7589	45.415	51.2153	42.7959	60.7919	not.dependent	not.dependent	not.STRA8.bound	not.STRA8.activated
2310057M21Rik	649.366	0.245291	0.292056	0.839877	0.400977	0.837463	4.06509	3.50836	3.24017	3.63665	2.58286	3.37598	1002.27	0.048045	0.150958	0.318268	0.750282	0.999799	4.19992	5.66348	5.19528	4.7932	5.29483	4.13976	not.dependent	not.dependent	not.STRA8.bound	not.STRA8.activated
2310061I04Rik	5295.32	0.96706	0.155195	6.23127	4.63e-10	1.95e-07	267.008	250.244	229.572	110.107	147.241	145.9	2349.2	0.305647	0.228104	1.33995	0.180262	0.999799	42.6186	101.534	87.0701	57.9028	51.596	68.5961	Meioc.upregulated	not.dependent	STRA8.bound	not.STRA8.activated
2410002F23Rik	3749.72	0.121833	0.155968	0.78114	0.43472	0.853735	168.099	150.519	148.783	176.096	147.44	115.953	7036.46	-0.0198004	0.106361	-0.186163	0.852317	0.999799	104.577	119.367	113.341	111.71	112.714	111.688	not.dependent	not.dependent	STRA8.bound	not.STRA8.activated
2410004B18Rik	693.395	-0.0396131	0.366221	-0.108167	0.913863	0.990296	13.048	20.1888	22.0556	22.6042	11.3448	25.975	967.775	-0.125412	0.154593	-0.811237	0.417229	0.999799	25.509	21.7817	24.1356	25.9578	24.2106	26.0684	not.dependent	not.dependent	not.STRA8.bound	not.STRA8.activated
2410015M20Rik	4394.94	0.212564	0.136885	1.55286	0.120456	0.55141	375.978	373.733	363.583	312.596	373.801	325.66	2817.62	-0.123544	0.14713	-0.839696	0.401079	0.999799	213.198	176.292	187.25	206.289	187.901	217.634	not.dependent	not.dependent	not.STRA8.bound	not.STRA8.activated
2410089E03Rik	5366.09	0.229657	0.153697	1.49422	0.135119	0.57413	17.9083	19.3302	18.787	16.8679	13.6177	19.8777	2966.02	0.393355	0.200262	1.9642	0.0495064	0.697443	6.8257	14.8103	10.0706	7.70137	8.87892	6.77661	not.dependent	not.dependent	STRA8.bound	not.STRA8.activated
2410131K14Rik	2259.78	0.0216878	0.199117	0.10892	0.913266	0.990296	15.6364	13.8486	14.2573	13.6819	18.8511	12.8487	985.862	0.161385	0.167761	0.961993	0.336053	0.999799	6.93029	7.7138	5.08023	6.02033	6.27863	4.79068	not.dependent	not.dependent	not.STRA8.bound	not.STRA8.activated
2410141K09Rik	179.618	-3.37066	0.893719	-3.7715	0.000162268	0.00897548	4.05779	0.892851	0.597373	37.7982	30.9212	26.4082	175.632	-0.302077	0.318556	-0.94827	0.342992	0.999799	1.60373	1.88731	3.50452	2.38629	3.57966	1.90585	Meioc.downregulated	not.dependent	not.STRA8.bound	not.STRA8.activated
2510002D24Rik	346.899	0.0525642	0.454873	0.115558	0.908003	0.989416	18.6931	18.0229	21.1538	10.2075	22.4307	17.6572	711.616	-0.142006	0.147608	-0.962047	0.336026	0.999799	27.4707	34.3385	28.7086	35.2922	35.174	29.2694	not.dependent	not.dependent	not.STRA8.bound	not.STRA8.activated
2510009E07Rik	3355.77	-0.149363	0.162775	-0.917604	0.358826	0.811139	24.7967	19.5222	22.8846	26.1256	28.8194	23.378	1772.04	0.0488419	0.149799	0.326049	0.744387	0.999799	13.3267	12.0867	10.187	11.8943	12.6389	9.18114	not.dependent	not.dependent	not.STRA8.bound	not.STRA8.activated
2510039O18Rik	4605.19	0.21216	0.153402	1.38303	0.166655	0.613282	64.8557	74.9795	86.2749	69.3678	63.4945	74.6014	2405.59	0.0519959	0.155213	0.334996	0.737628	0.999799	27.2329	39.4188	38.6734	30.5043	31.8246	35.6371	not.dependent	not.dependent	not.STRA8.bound	not.STRA8.activated
2610001J05Rik	1673.84	-0.37728	0.232365	-1.62365	0.10445	0.521806	70.8362	57.2568	99.4938	89.2077	144.334	91.2961	1650.73	-0.0157954	0.158308	-0.0997763	0.920522	0.999799	63.7162	47.5432	48.2453	55.8151	50.7245	53.2749	not.dependent	not.dependent	not.STRA8.bound	not.STRA8.activated
2610002M06Rik	1683.88	-0.488092	0.197975	-2.46542	0.0136854	0.189607	9.54605	7.92206	7.9769	12.3674	13.5893	11.276	1293.49	-0.100259	0.142428	-0.703928	0.481477	0.999799	7.57598	6.85978	6.60997	6.86308	7.61245	7.6162	not.dependent	not.dependent	not.STRA8.bound	not.STRA8.activated
2610008E11Rik	3632.12	-0.19453	0.167418	-1.16194	0.245259	0.71424	30.3354	27.6873	31.8454	37.2602	35.7081	27.3541	3803.88	0.0238077	0.154839	0.153758	0.8778	0.999799	37.8264	32.4213	26.8114	33.4947	36.1173	23.3937	not.dependent	not.dependent	not.STRA8.bound	not.STRA8.activated
2610021A01Rik	1595.26	-0.44537	0.22369	-1.99102	0.0464787	0.364372	12.726	12.1232	10.2942	17.1303	19.5796	13.3034	1523.37	0.0122434	0.155019	0.0789804	0.937048	0.999799	13.2971	12.8005	12.4685	13.345	14.8728	9.47446	not.dependent	not.dependent	not.STRA8.bound	not.STRA8.activated
2610044O15Rik8	727.49	0.0351822	0.313376	0.112268	0.910611	0.989841	29.3638	10.3809	14.8349	15.7996	13.4114	14.9939	1768.52	-0.027522	0.135149	-0.203642	0.838633	0.999799	39.2079	35.2244	31.8782	37.2325	37.3211	29.6675	not.dependent	not.dependent	not.STRA8.bound	not.STRA8.activated
2610301B20Rik	1961.68	-0.0729687	0.230488	-0.316583	0.75156	0.96005	47.2339	33.6565	29.0074	47.7616	37.1601	36.5858	1596.44	0.0747687	0.120267	0.62169	0.534145	0.999799	28.8782	28.8744	27.7649	27.6034	27.4615	24.4396	not.dependent	not.dependent	not.STRA8.bound	not.STRA8.activated
2610318N02Rik	72.5297	-0.268597	0.817437	-0.328585	0.74247	0.956718	3.23273	2.73819	2.01219	5.50354	1.85293	2.6832	357.724	-0.0879771	0.193772	-0.454024	0.649811	0.999799	13.7609	11.1243	13.1698	12.5241	13.3073	14.1793	not.dependent	not.dependent	not.STRA8.bound	not.STRA8.activated
2610507B11Rik	20235.2	-0.172197	0.10109	-1.7034	0.0884929	0.482583	85.4569	88.8799	93.7154	110.09	95.605	113.272	10512.7	0.0369389	0.138059	0.267559	0.789039	0.999799	42.6979	58.3094	46.6396	47.7722	54.6003	37.7535	not.dependent	not.dependent	STRA8.bound	not.STRA8.activated
2610524H06Rik	1385.86	-0.478329	0.203451	-2.35108	0.0187192	0.22463	69.8179	58.089	70.5495	103.282	88.2946	98.9387	1213.98	0.0971934	0.14776	0.657778	0.510681	0.999799	56.3267	57.1319	65.9866	54.3829	53.9992	55.8629	not.dependent	not.dependent	not.STRA8.bound	not.STRA8.activated
2700049A03Rik	1428.37	-0.118728	0.21988	-0.539965	0.589221	0.919136	9.57677	8.20877	9.45271	10.5859	8.83991	11.3582	1411.63	-0.08761	0.13903	-0.630152	0.528595	0.999799	8.39827	10.358	8.78456	9.56995	10.8931	8.08874	not.dependent	not.dependent	not.STRA8.bound	not.STRA8.activated
2700060E02Rik	5224.04	-0.181882	0.231253	-0.786506	0.431571	0.851991	112.014	188.824	87.7945	183.471	142.995	135.713	10872.3	0.0835631	0.116946	0.714542	0.474892	0.999799	233.461	304.875	281.663	254.818	257.211	242.851	not.dependent	not.dependent	not.STRA8.bound	not.STRA8.activated
2700062C07Rik	523.952	0.227666	0.345811	0.658354	0.510311	0.893106	31.0016	29.5548	17.8718	26.6698	21.9026	22.2914	901.853	-0.0876041	0.149556	-0.585762	0.558036	0.999799	39.678	35.2296	38.4959	37.6769	40.8237	39.6917	not.dependent	not.dependent	not.STRA8.bound	not.STRA8.activated
2700081O15Rik	3665.64	0.148675	0.149682	0.993273	0.320577	0.783946	33.064	26.7355	32.5494	31.5969	29.7207	27.0438	7413.25	-0.0650218	0.119142	-0.54575	0.585238	0.999799	54.0121	58.483	48.0473	58.0576	56.7238	47.6865	not.dependent	not.dependent	not.STRA8.bound	not.STRA8.activated
2700097O09Rik	292.612	0.106806	0.561839	0.190101	0.84923	0.978166	11.4165	9.51371	15.4903	19.7366	3.96997	11.8822	716.452	-0.170286	0.144544	-1.17809	0.238761	0.999799	26.9706	27.6689	28.5589	31.157	32.1611	28.306	not.dependent	not.dependent	not.STRA8.bound	not.STRA8.activated
2810004N23Rik	2142.38	0.10829	0.184424	0.587179	0.557084	0.907701	36.1508	37.387	37.5474	40.2501	29.2802	39.1973	2952.97	-0.124159	0.115951	-1.07079	0.284266	0.999799	45.2891	44.9234	43.5451	45.5476	53.0572	43.7396	not.dependent	not.dependent	not.STRA8.bound	not.STRA8.activated
2810006K23Rik	822.786	0.618166	0.2615	2.36393	0.0180823	0.220535	26.6671	28.1825	21.4525	19.4532	17.3843	15.526	1100.65	0.0357273	0.142339	0.251001	0.801813	0.999799	25.6932	28.0223	25.6203	25.2812	29.4517	20.9433	not.dependent	not.dependent	STRA8.bound	not.STRA8.activated
2810021J22Rik	999.647	-0.52588	0.280488	-1.87487	0.06081	0.408381	9.55799	5.56652	7.69766	10.5791	13.6579	10.3	901.441	0.048429	0.158413	0.305713	0.759823	0.999799	8.39255	8.56511	7.99379	8.72049	8.79516	6.10624	not.dependent	not.dependent	not.STRA8.bound	not.STRA8.activated
2810403A07Rik	2298.21	-0.0820894	0.160056	-0.512881	0.608035	0.920284	27.4271	27.8106	29.6009	29.5738	31.621	33.3946	6559.97	0.0268595	0.105313	0.255044	0.798689	0.999799	72.5819	85.5198	76.9343	74.7088	82.0446	68.2655	not.dependent	not.dependent	STRA8.bound	not.STRA8.activated
2810408A11Rik	211.358	0.702732	0.496129	1.41643	0.156649	0.600794	7.86333	5.69783	5.67038	2.89802	5.19631	5.16649	469.529	0.0844693	0.195467	0.43214	0.66564	0.999799	12.8987	11.6727	12.4331	10.3422	10.1036	13.4652	not.dependent	not.dependent	STRA8.bound	not.STRA8.activated
2810428I15Rik	632.491	0.547004	0.281371	1.94406	0.0518877	0.383171	83.7498	68.2679	71.1443	53.3401	49.1109	59.984	1118.11	0.156079	0.153353	1.01778	0.308782	0.999799	108.395	109.25	118.484	98.4495	85.6678	107.179	not.dependent	not.dependent	STRA8.bound	not.STRA8.activated
2810474O19Rik	3081.33	-0.215522	0.1551	-1.38957	0.16466	0.610309	17.7696	17.8977	17.6945	25.2703	19.5821	20.0393	5053.91	-0.0758293	0.13083	-0.579599	0.562185	0.999799	26.6983	30.8231	26.2281	29.3338	34.0471	23.6092	not.dependent	not.dependent	not.STRA8.bound	not.STRA8.activated
2900011O08Rik	1494.5	0.509463	0.204818	2.48739	0.0128682	0.1834	29.3434	26.2014	42.5951	22.2469	25.4665	22.0114	1313.31	-0.190351	0.125443	-1.51742	0.12916	0.999799	22.5665	20.4385	17.8791	26.2011	22.1751	20.831	not.dependent	not.dependent	not.STRA8.bound	not.STRA8.activated
2900026A02Rik	2683.86	0.138243	0.180262	0.7669	0.443141	0.85799	12.8734	13.6627	14.2704	11.3942	13.2352	13.2829	762.599	-0.23781	0.188401	-1.26226	0.206857	0.999799	3.58565	4.19163	3.45067	3.15573	4.72154	4.66114	not.dependent	not.dependent	not.STRA8.bound	not.STRA8.activated
3110001I22Rik	256.808	-0.314986	0.462217	-0.681468	0.495575	0.885048	3.6332	6.02185	7.48752	8.53304	6.40201	7.41537	272.469	0.0233245	0.202379	0.115252	0.908246	0.999799	6.05056	7.01364	6.19571	6.64704	6.86715	5.04605	not.dependent	not.dependent	not.STRA8.bound	not.STRA8.activated
3110002H16Rik	2430.39	-0.0790419	0.180585	-0.4377	0.661604	0.936967	43.073	35.5609	46.4973	46.4705	41.5605	51.8112	1962.67	-0.119649	0.136007	-0.879725	0.379008	0.999799	29.2396	36.313	31.9067	35.5545	39.2757	28.3973	not.dependent	not.dependent	not.STRA8.bound	not.STRA8.activated
3110009E18Rik	27.7824	0.353529	1.91477	0.184632	0.853517	0.979361	1.21318	0	8.89974	5.55533	0	7.46983	119.946	-0.0906174	0.279598	-0.324099	0.745863	0.999799	14.917	16.2941	14.5206	15.3905	12.8826	15.8641	not.dependent	not.dependent	not.STRA8.bound	not.STRA8.activated
3110040N11Rik	563.253	-0.0527042	0.333464	-0.158051	0.874417	0.983078	41.4754	31.4929	27.7482	35.7041	45.683	29.0671	588.841	0.0365092	0.162547	0.224607	0.822285	0.999799	34.6107	30.2657	32.9272	30.9809	31.474	30.9287	not.dependent	not.dependent	not.STRA8.bound	not.STRA8.activated
3110043O21Rik	2576.38	-0.342385	0.162074	-2.11253	0.0346412	0.317161	23.8221	29.1073	26.486	37.158	37.1623	34.4349	2953.37	0.0563667	0.125707	0.448397	0.653867	0.999799	29.5056	38.7764	34.6073	34.9154	32.616	30.906	not.dependent	not.dependent	not.STRA8.bound	not.STRA8.activated
3110062M04Rik	263.941	0.498277	0.612042	0.814121	0.415575	0.843528	4.83795	4.78301	2.46708	5.73959	0.547391	5.46469	700.032	-0.0644303	0.140842	-0.457464	0.647337	0.999799	12.739	13.4998	12.1289	12.7299	13.4009	13.8836	not.dependent	not.dependent	not.STRA8.bound	not.STRA8.activated
3110070M22Rik	32.4976	3.46963	1.65203	2.10022	0.0357095	0.320751	2.9598	2.60456	1.72493	0.707241	0	0	31.2776	-1.15339	0.536581	-2.14952	0.0315933	0.551596	0.940759	0.745961	0.665866	1.48663	2.3057	1.3407	not.dependent	not.dependent	not.STRA8.bound	not.STRA8.activated
3110082I17Rik	827.215	0.398172	0.274542	1.45032	0.146971	0.587453	29.1971	27.1944	36.33	28.4042	25.6632	19.3907	779.035	-0.232999	0.160095	-1.45538	0.145565	0.999799	20.6036	20.2242	20.4966	21.3198	23.4968	26.2052	not.dependent	not.dependent	not.STRA8.bound	not.STRA8.activated
3300002I08Rik	16.8285	-2.43362	2.14017	-1.13712	0.255489	0.725132	0	1.48234	0	4.03722	0.56182	4.02047	35.9584	-0.14489	0.5494	-0.263725	0.791992	0.999799	4.32277	3.20058	1.99955	2.86716	5.33607	2.2156	not.dependent	not.dependent	not.STRA8.bound	not.STRA8.activated
3632451O06Rik	808.302	-0.313755	0.273526	-1.14707	0.251351	0.720419	8.95936	7.48082	8.82816	11.7996	8.64251	12.993	485.395	0.626649	0.198838	3.15155	0.00162407	0.0767069	5.15861	8.17388	6.82675	3.80732	4.99198	3.79787	not.dependent	not.dependent	not.STRA8.bound	not.STRA8.activated
3830403N18Rik	33.9768	1.11988	1.4475	0.773665	0.439129	0.855687	1.83136	1.68484	3.01208	1.04449	0	2.05063	245.061	0.513086	0.358751	1.4302	0.15266	0.999799	5.27742	15.9323	13.1346	5.92431	6.71578	10.5285	not.dependent	not.dependent	not.STRA8.bound	not.STRA8.activated
3830406C13Rik	1389.27	-0.210352	0.281513	-0.747221	0.45493	0.865369	38.4065	30.3653	14.1841	22.0923	26.5066	30.5797	1509.24	0.02956	0.124149	0.238101	0.811803	0.999799	45.8929	42.7276	40.5257	38.8813	39.2967	37.5558	not.dependent	not.dependent	STRA8.bound	not.STRA8.activated
4833420G17Rik	1924.37	0.100444	0.258328	0.388824	0.697407	0.946285	31.5031	16.4805	34.8319	29.5163	28.4605	23.1382	3865.97	-0.226517	0.177397	-1.27689	0.201641	0.999799	32.3643	56.689	48.9104	52.0331	56.8628	47.5978	not.dependent	not.dependent	not.STRA8.bound	not.STRA8.activated
4833439L19Rik	4977.36	-0.333204	0.126141	-2.64151	0.00825364	0.138681	67.8506	62.7191	70.8362	93.7254	88.1671	83.5219	3511.17	-0.123259	0.129293	-0.953336	0.34042	0.999799	41.6189	52.5847	50.2126	48.4813	48.8097	54.9218	not.dependent	not.dependent	not.STRA8.bound	not.STRA8.activated
4921507P07Rik	93.414	-0.236577	0.689531	-0.343099	0.731524	0.954663	1.49294	1.42525	1.22409	1.78288	1.18022	2.16664	118.994	0.411616	0.293534	1.40228	0.160832	0.999799	1.75476	2.06267	2.29402	1.51839	1.32091	1.64315	not.dependent	not.dependent	STRA8.bound	not.STRA8.activated
4921524J17Rik	399.59	0.0851678	0.478915	0.177835	0.858853	0.979522	12.7993	7.90116	11.0664	14.8117	4.23788	12.3245	1240.53	0.0196971	0.129107	0.152563	0.878743	0.999799	27.7256	29.4938	29.2583	27.8412	30.8555	25.215	not.dependent	not.dependent	not.STRA8.bound	not.STRA8.activated
4930402H24Rik	3807	-0.131715	0.182527	-0.72162	0.470528	0.87185	20.4141	15.4245	22.946	24.4403	18.3651	25.7901	3361.29	-0.0235974	0.127108	-0.185649	0.85272	0.999799	17.8436	19.2402	15.4493	18.6017	19.7059	14.6939	not.dependent	not.dependent	not.STRA8.bound	not.STRA8.activated
4930415O20Rik	20.1087	1.49194	2.0655	0.722312	0.470103	0.871554	0	6.80424	4.82889	1.53768	0	2.80915	11.1445	-0.437928	0.874187	-0.500954	0.616403	0.999799	0.827053	1.63938	1.12168	2.07859	0.778896	1.74865	not.dependent	not.dependent	NA	NA
4930427A07Rik	538.949	0.567462	0.321157	1.76693	0.0772398	0.454526	9.96684	12.0113	11.2053	7.78699	6.22683	9.7283	524.094	0.241163	0.24463	0.985827	0.324218	0.999799	5.98596	11.5759	10.3559	6.32989	10.1317	6.41407	not.dependent	not.dependent	STRA8.bound	not.STRA8.activated
4930430F08Rik	485.327	-0.164572	0.337219	-0.488028	0.62553	0.924062	5.90409	7.21414	6.84966	9.80771	7.43417	6.10513	657.488	0.00265467	0.17446	0.0152165	0.987859	0.999799	9.5849	7.47203	8.67274	8.74868	9.25122	7.39667	not.dependent	not.dependent	not.STRA8.bound	not.STRA8.activated
4930432K21Rik	1062.64	1.10334	0.272385	4.05066	5.11e-05	0.00392429	28.7374	26.622	21.8996	9.45412	15.4112	12.8519	740.122	1.30566	0.262468	4.97455	6.54e-07	0.0001725	9.6759	25.7238	19.4819	6.07299	9.24926	6.72333	Meioc.upregulated	Stra8.upregulated	STRA8.bound	STRA8.activated
4930447C04Rik	3841.84	0.408684	0.223694	1.82698	0.0677033	0.428896	102.668	87.6232	57.191	54.2577	63.435	79.4762	4639.08	0.87457	0.395833	2.20944	0.027144	0.506953	50.9575	154.781	100.516	62.1736	52.0038	48.0848	not.dependent	not.dependent	STRA8.bound	not.STRA8.activated
4930451G09Rik	205.353	0.132182	0.493627	0.267778	0.78887	0.967147	5.00099	2.99327	4.07361	3.675	4.70719	3.22818	137.542	0.0835249	0.310935	0.268625	0.788218	0.999799	1.9381	2.69349	2.86565	2.52603	1.65475	2.62979	not.dependent	not.dependent	not.STRA8.bound	not.STRA8.activated
4930452B06Rik	739.387	-0.825543	0.306569	-2.69284	0.00708455	0.127662	8.63693	5.90581	7.17128	15.5809	9.79193	15.413	647.454	-0.151433	0.195088	-0.776228	0.437614	0.999799	6.18277	8.66668	9.99935	8.67519	9.01995	9.20887	not.dependent	not.dependent	not.STRA8.bound	not.STRA8.activated
4930453N24Rik	1722.12	-0.207051	0.198093	-1.04522	0.29592	0.761941	11.4553	10.2739	9.15222	11.1666	13.4622	12.7264	2007.25	0.0920742	0.124752	0.738059	0.460479	0.999799	12.8303	11.7652	11.6147	11.287	11.9397	10.1261	not.dependent	not.dependent	not.STRA8.bound	not.STRA8.activated
4930469K13Rik	124.985	1.61275	0.740546	2.17779	0.029422	0.289911	37.2439	33.8097	8.80563	5.32432	11.306	10.9179	22.0062	2.18022	0.737114	2.95778	0.00309861	0.122976	3.37511	7.3914	4.1085	1.23382	0.282541	1.58578	not.dependent	not.dependent	not.STRA8.bound	not.STRA8.activated
4930502E18Rik	131.055	-0.828413	0.628822	-1.3174	0.187703	0.644379	2.49948	2.1139	4.29355	4.97552	4.00518	7.46216	195.343	-0.100638	0.249827	-0.402829	0.687074	0.999799	4.67062	6.23973	4.71986	4.98945	4.84988	6.36379	not.dependent	not.dependent	not.STRA8.bound	not.STRA8.activated
4930503L19Rik	489.394	-0.653354	0.320251	-2.04013	0.0413373	0.342724	8.04908	9.80265	10.116	18.5897	13.2361	12.3478	872.511	-0.11472	0.189265	-0.606136	0.544425	0.999799	16.7232	14.9505	16.6018	20.6745	22.1389	13.3545	not.dependent	not.dependent	not.STRA8.bound	not.STRA8.activated
4930522L14Rik	130.059	-0.0052887	1.13782	-0.00464811	0.996291	0.999041	3.15909	6.90992	2.03094	11.6195	0	4.35987	715.706	0.0810356	0.147522	0.549311	0.582792	0.999799	25.0336	22.0678	19.9239	21.5163	27.2246	17.1788	not.dependent	not.dependent	not.STRA8.bound	not.STRA8.activated
4930524B15Rik	654.615	-0.0877799	0.302706	-0.289984	0.771828	0.963018	15.1406	11.5089	10.3711	11.6417	15.1797	14.6355	487.722	2.24948	0.31442	7.15438	8.41e-13	1.03e-09	7.60741	21.5596	15.9659	3.65144	2.0103	3.42981	not.dependent	Stra8.upregulated	STRA8.bound	STRA8.activated
4930524J08Rik	45.5928	-0.212482	1.09352	-0.19431	0.845933	0.977197	2.52329	9.51589	2.00145	2.85833	9.12378	5.12855	150.487	-0.392607	0.273391	-1.43607	0.150984	0.999799	11.274	14.2464	15.8637	20.2849	15.7052	16.8844	not.dependent	not.dependent	STRA8.bound	not.STRA8.activated
4930533O14Rik	5847.22	0.105029	0.140264	0.748794	0.453982	0.865313	75.0973	95.0801	96.1291	84.5677	91.8728	86.332	3972.38	0.00197543	0.112016	0.0176352	0.98593	0.999799	55.2914	59.7255	56.0542	51.0868	56.8466	57.4897	not.dependent	not.dependent	not.STRA8.bound	not.STRA8.activated
4930550C14Rik	77.1909	0.315847	0.783525	0.40311	0.686867	0.944959	2.34926	4.03762	1.54335	2.5945	3.74826	2.10181	161.129	0.0543592	0.25774	0.210908	0.832959	0.999799	4.11543	3.04788	3.54501	3.25791	3.53015	3.82398	not.dependent	not.dependent	not.STRA8.bound	not.STRA8.activated
4930550L24Rik	104.416	-0.70131	0.685747	-1.02269	0.306452	0.771583	1.8237	3.13434	1.36259	3.78675	2.87299	4.18252	375.201	-0.226485	0.300598	-0.753448	0.451181	0.999799	4.09284	10.2739	10.6281	10.1461	7.93078	10.5533	not.dependent	not.dependent	not.STRA8.bound	not.STRA8.activated
4930579G24Rik	1617.15	-0.131652	0.196691	-0.669332	0.503284	0.889457	26.6782	33.3819	29.2299	32.7438	37.7786	32.1766	606.156	0.377569	0.180644	2.09012	0.0366066	0.59374	10.1103	13.8459	14.5338	9.85499	10.3681	8.72362	not.dependent	not.dependent	not.STRA8.bound	not.STRA8.activated
4931406C07Rik	1726.15	0.0493116	0.187816	0.262553	0.792895	0.968482	25.323	28.2556	22.9809	25.5073	27.2081	24.5706	2554.91	0.0858338	0.12193	0.70396	0.481457	0.999799	36.5401	41.3088	32.0736	36.4158	35.09	28.909	not.dependent	not.dependent	not.STRA8.bound	not.STRA8.activated
4931406P16Rik	9905.96	0.411396	0.131201	3.1356	0.001715	0.0489625	68.1138	66.2503	72.003	55.762	44.255	62.5994	3240.86	0.38735	0.18586	2.08409	0.0371515	0.597763	18.682	27.7151	19.3569	15.3856	21.9905	11.9809	Meioc.upregulated	not.dependent	STRA8.bound	not.STRA8.activated
4931414P19Rik	669.841	0.33587	0.291445	1.15243	0.249144	0.718669	10.8217	10.695	12.4074	10.766	7.22717	10.5009	452.483	-0.054251	0.16543	-0.327938	0.742958	0.999799	6.72696	6.6608	5.90113	6.68084	6.76867	6.00923	not.dependent	not.dependent	not.STRA8.bound	not.STRA8.activated
4931428F04Rik	703.394	-0.123265	0.321222	-0.383738	0.701173	0.947627	5.5543	10.1016	9.38644	10.1783	13.7408	9.78638	942.518	-0.107264	0.138181	-0.77626	0.437596	0.999799	10.3787	10.0328	9.26932	10.3822	9.83924	10.6058	not.dependent	not.dependent	not.STRA8.bound	not.STRA8.activated
4932438A13Rik	6921.81	-0.0415107	0.164891	-0.251746	0.801237	0.969954	12.3729	16.0397	14.3234	18.0582	11.9087	16.3931	8980.79	0.327789	0.220561	1.48616	0.137237	0.999799	12.7751	29.3715	19.9273	17.2791	19.3342	11.4687	not.dependent	not.dependent	not.STRA8.bound	not.STRA8.activated
4933415A04Rik	751.948	-0.123308	0.269795	-0.457043	0.64764	0.932275	12.8894	17.1446	13.4589	17.4731	14.7446	17.5285	167.717	-0.317012	0.264621	-1.19798	0.230924	0.999799	2.54219	3.16943	2.87735	2.64973	4.1037	3.64445	not.dependent	not.dependent	not.STRA8.bound	not.STRA8.activated
4933416C03Rik	523.06	0.227619	0.352851	0.645084	0.518873	0.896473	10.6134	10.5013	7.33881	6.56928	11.0054	8.02393	172.686	0.79221	0.33788	2.34465	0.0190451	0.409182	1.7287	5.123	3.48763	1.80935	1.98021	1.95311	not.dependent	not.dependent	STRA8.bound	not.STRA8.activated
4933427D14Rik	789.13	0.04265	0.273486	0.15595	0.876073	0.983668	7.27756	5.6365	5.00979	6.31733	6.49616	5.52334	1708.08	0.077831	0.150966	0.515551	0.606168	0.999799	11.6414	15.8261	11.6437	12.6032	13.3913	9.67906	not.dependent	not.dependent	not.STRA8.bound	not.STRA8.activated
4933430I17Rik	117.112	-0.644187	0.80919	-0.796088	0.425981	0.848962	2.18342	1.59135	2.13538	1.63044	6.91888	1.075	65.5643	0.118252	0.454526	0.260165	0.794736	0.999799	0.91875	2.23717	1.26173	0.84144	1.94781	1.13954	not.dependent	not.dependent	STRA8.bound	not.STRA8.activated
4933434E20Rik	2215.77	0.013722	0.22636	0.0606205	0.951661	0.99168	58.2739	55.4367	34.2462	59.4752	41.528	59.9246	4113.13	-0.0918374	0.110875	-0.828297	0.407502	0.999799	92.3251	93.3266	87.296	96.121	100.368	82.4123	not.dependent	not.dependent	not.STRA8.bound	not.STRA8.activated
5031439G07Rik	6056.77	-0.0459148	0.132764	-0.345837	0.729466	0.954144	33.0026	31.3268	39.393	36.208	40.7089	38.3555	2784.79	0.000431721	0.114496	0.00377063	0.996991	0.999799	14.1857	16.6255	12.724	13.3762	15.3471	13.2389	not.dependent	not.dependent	not.STRA8.bound	not.STRA8.activated
5430403G16Rik	85.8447	-0.619479	1.21414	-0.51022	0.609897	0.920284	1.28873	2.95e-08	0.869824	1.63824	0.530115	1.33911	826.743	-0.00689735	0.159809	-0.04316	0.965574	0.999799	8.74728	9.54818	6.95979	8.47881	9.51017	6.83483	not.dependent	not.dependent	not.STRA8.bound	not.STRA8.activated
5730409E04Rik	1093.13	-0.130956	0.325244	-0.402639	0.687214	0.944959	15.0781	15.1659	12.8989	11.9543	25.8206	11.7939	694.375	0.0417869	0.166593	0.250832	0.801944	0.999799	10.3044	10.316	7.63427	9.38448	8.72781	8.37428	not.dependent	not.dependent	not.STRA8.bound	not.STRA8.activated
5730455P16Rik	2041.76	-0.0507823	0.183127	-0.277306	0.781545	0.965666	15.0217	17.6638	15.1861	15.3881	19.1434	17.6032	1740.72	0.016215	0.123289	0.13152	0.895364	0.999799	12.3847	14.4479	12.0984	12.5027	14.0922	10.9914	not.dependent	not.dependent	not.STRA8.bound	not.STRA8.activated
5730480H06Rik	480.31	0.00419677	0.343438	0.0122199	0.99025	0.998288	16.0021	10.2225	10.9365	12.585	14.1184	11.7729	702.094	-0.112841	0.152724	-0.738858	0.459993	0.999799	13.5034	16.2195	15.5252	14.1327	16.9103	16.1141	not.dependent	not.dependent	not.STRA8.bound	not.STRA8.activated
5730507C01Rik	298.491	-0.0420291	0.420719	-0.0998984	0.920425	0.99085	5.69872	3.38414	4.0948	5.50983	4.40501	4.36045	700.608	0.120074	0.148471	0.808736	0.418667	0.999799	10.1123	11.1805	10.3152	10.5215	9.32237	8.56408	not.dependent	not.dependent	not.STRA8.bound	not.STRA8.activated
5730508B09Rik	833.998	0.519523	0.3148	1.65033	0.0988765	0.508574	22.4117	33.9352	16.3375	17.2586	15.5059	17.7615	414.81	0.545975	0.186914	2.921	0.00348912	0.133828	8.73105	11.5754	11.2984	6.56087	7.21348	6.99283	not.dependent	not.dependent	STRA8.bound	not.STRA8.activated
5730559C18Rik	153.54	-0.193644	0.628302	-0.308202	0.757929	0.960309	1.01634	2.28787	2.41356	3.07207	2.56476	1.33231	186.996	-0.252271	0.244572	-1.03148	0.302316	0.999799	1.82688	2.21187	2.6136	2.44688	2.58834	2.63854	not.dependent	not.dependent	not.STRA8.bound	not.STRA8.activated
6030419C18Rik	3109.53	0.32938	0.173461	1.89887	0.0575822	0.397697	76.081	69.2401	62.8893	57.1452	73.5196	49.7595	992.951	-0.116102	0.139276	-0.833609	0.404501	0.999799	19.6856	20.2044	19.9259	20.7771	19.0726	22.7892	not.dependent	not.dependent	not.STRA8.bound	not.STRA8.activated
6030458C11Rik	2331.25	-0.423502	0.184596	-2.29421	0.0217785	0.243539	20.2361	18.8164	16.5362	30.5923	23.2499	24.484	2789.16	0.04232	0.134239	0.315259	0.752565	0.999799	21.2051	25.3302	25.5489	23.2774	26.0413	19.2405	not.dependent	not.dependent	not.STRA8.bound	not.STRA8.activated
6030468B19Rik	132.268	0.0842532	1.1611	0.072563	0.942154	0.991122	2.256	11.9138	4.97802	12.563	0	6.86636	157.131	-0.639781	0.855542	-0.747808	0.454576	0.999799	7.97296	1.07417	7.29654	4.72181	12.0853	8.66548	not.dependent	not.dependent	not.STRA8.bound	not.STRA8.activated
6030498E09Rik	28.1004	-0.26447	1.7767	-0.148855	0.881668	0.985327	1.34646	0	2.403	1.5443	2.86718	0.0689599	55.6569	-0.210493	0.434847	-0.484062	0.628342	0.999799	2.06439	0.982046	1.6602	2.78339	3.18696	2.50418	not.dependent	not.dependent	not.STRA8.bound	not.STRA8.activated
6330408A02Rik	1459.51	0.278395	0.244778	1.13734	0.255398	0.725132	16.7698	14.8124	19.8236	11.0837	18.1196	14.7858	961.373	0.851055	0.228742	3.72059	0.00019876	0.0152814	8.8484	20.5632	13.3761	7.78878	6.14193	7.93272	not.dependent	Stra8.upregulated	STRA8.bound	STRA8.activated
6430548M08Rik	1908.58	1.31853	0.183752	7.17556	7.2e-13	9.09e-10	34.0466	30.5999	38.7354	14.4532	8.84388	16.5169	582.81	0.685792	0.213902	3.2061	0.00134547	0.0664043	3.53018	6.79382	4.26704	2.77024	3.39437	2.75292	Meioc.upregulated	not.dependent	STRA8.bound	not.STRA8.activated
6430571L13Rik	112.199	1.54847	1.09416	1.41521	0.157007	0.600794	1.26537	3.49877	2.9819	1.33873	0	1.47721	74.6724	-0.211893	0.357071	-0.593419	0.552901	0.999799	0.860615	1.13811	1.0473	1.1323	0.930816	1.34028	not.dependent	not.dependent	not.STRA8.bound	not.STRA8.activated
6430573F11Rik	224.622	-0.996421	0.497772	-2.00176	0.0453103	0.360375	2.52429	3.91431	2.70418	5.33047	3.71398	3.32246	242.497	0.0804952	0.221876	0.362793	0.71676	0.999799	3.35351	3.71128	4.48035	3.98459	3.39847	3.34811	not.dependent	not.dependent	not.STRA8.bound	not.STRA8.activated
6720489N17Rik	384.633	-0.727977	0.42027	-1.73217	0.0832438	0.471217	146.447	34.2474	3.13221	47.5741	5.58805	41.0001	719.866	0.105183	0.152464	0.689886	0.490266	0.999799	11.6544	9.99832	9.80698	11.0112	9.67461	8.47986	not.dependent	not.dependent	not.STRA8.bound	not.STRA8.activated
6820408C15Rik	89.7766	-0.835892	0.816248	-1.02407	0.305804	0.770659	2.81532	0.708395	1.12227	2.47245	4.33227	1.96313	85.2983	-0.114008	0.346387	-0.329136	0.742053	0.999799	1.5481	1.84134	2.32118	1.97362	1.74734	2.30099	not.dependent	not.dependent	STRA8.bound	not.STRA8.activated
8030462N17Rik	1620.77	0.0800519	0.257008	0.311477	0.755438	0.960274	19.4848	21.2521	13.7195	20.4999	12.7557	21.0329	767.351	0.504252	0.194845	2.58796	0.00965465	0.266552	8.17936	11.4956	8.00427	6.583	7.88823	4.54289	not.dependent	not.dependent	STRA8.bound	not.STRA8.activated
8030474K03Rik	669.942	0.275463	0.320459	0.859589	0.390016	0.831971	18.0608	13.0651	16.2476	14.531	9.5732	17.4081	2018.2	1.2042	0.513148	2.3467	0.0189405	0.407447	23.1965	91.7909	60.706	26.0072	24.6705	22.2243	not.dependent	not.dependent	not.STRA8.bound	not.STRA8.activated
8430408G22Rik	272.628	-0.298527	0.49505	-0.603025	0.546492	0.906035	7.74835	5.14952	11.4337	7.7955	14.6891	9.10871	173.477	-0.151511	0.263959	-0.573996	0.565971	0.999799	5.78039	5.80877	5.01644	4.8303	5.75987	7.25619	not.dependent	not.dependent	not.STRA8.bound	not.STRA8.activated
9030617O03Rik	359.101	-0.23264	0.403913	-0.575965	0.564639	0.91076	3.73033	3.25795	4.76805	4.29729	6.47887	3.67052	252.287	-0.0066924	0.217865	-0.0307181	0.975494	0.999799	3.31659	2.57775	2.9613	2.93761	3.02935	2.78431	not.dependent	not.dependent	not.STRA8.bound	not.STRA8.activated
9030624G23Rik	202.851	0.605229	0.619081	0.977626	0.328259	0.791991	2.85333	2.34097	7.73208	2.89591	4.21911	1.8243	293.678	-0.11062	0.240783	-0.459417	0.645934	0.999799	4.26524	5.92923	4.43916	5.54867	6.33999	3.43185	not.dependent	not.dependent	not.STRA8.bound	not.STRA8.activated
9030624J02Rik	9259.89	-0.177825	0.115371	-1.54132	0.123238	0.555029	59.166	53.9523	72.8901	77.3717	88.5871	71.147	4515.14	0.0307789	0.114737	0.268256	0.788502	0.999799	40.875	42.0465	36.7734	40.8725	36.8781	34.5895	not.dependent	not.dependent	not.STRA8.bound	not.STRA8.activated
9130011E15Rik	2893.89	0.0925121	0.160676	0.575769	0.564771	0.91076	37.8334	35.4538	43.7132	42.3038	35.0469	38.495	935.154	0.138054	0.140217	0.984572	0.324834	0.999799	11.7977	14.2431	11.1603	10.2627	11.6209	10.9227	not.dependent	not.dependent	STRA8.bound	not.STRA8.activated
9130019O22Rik	810.318	-0.261967	0.303373	-0.863516	0.387854	0.830877	9.07789	7.64944	9.8701	7.47345	11.0776	11.297	362.995	-0.141486	0.192734	-0.7341	0.462888	0.999799	4.22947	4.21957	3.4546	4.52944	5.22081	3.86705	not.dependent	not.dependent	not.STRA8.bound	not.STRA8.activated
9130023H24Rik	636.898	0.0968112	0.302293	0.320256	0.748775	0.95955	8.31676	6.30942	5.81961	6.44476	7.79502	5.98581	517.171	0.23985	0.161151	1.48835	0.136658	0.999799	4.92036	6.34046	5.25865	4.71727	4.54569	4.30586	not.dependent	not.dependent	not.STRA8.bound	not.STRA8.activated
9130401M01Rik	1254.21	-0.827246	0.254693	-3.24802	0.00116211	0.0372603	35.192	21.3399	34.291	50.7355	61.4929	58.3942	2064.53	-0.181526	0.123973	-1.46425	0.143127	0.999799	58.1786	60.2214	65.212	64.9679	73.5148	64.4768	Meioc.downregulated	not.dependent	not.STRA8.bound	not.STRA8.activated
9230110C19Rik	835.975	-0.323075	0.275447	-1.17291	0.240831	0.710258	22.2362	18.8541	14.6882	22.8289	26.8047	23.7371	642.513	-0.125579	0.154778	-0.811349	0.417165	0.999799	16.5107	20.3227	15.6431	21.1675	19.8888	15.2544	not.dependent	not.dependent	not.STRA8.bound	not.STRA8.activated
9330182L06Rik	149.079	-0.174648	0.640426	-0.272706	0.785079	0.966359	1.15832	1.79416	0.53265	1.47655	2.05948	1.11339	156.947	0.11548	0.25846	0.446802	0.655018	0.999799	1.48376	1.44756	1.18552	1.31731	1.11401	1.33024	not.dependent	not.dependent	not.STRA8.bound	not.STRA8.activated
9430015G10Rik	1224.31	0.0553037	0.203855	0.27129	0.786168	0.96636	21.0682	20.7433	20.6139	20.2396	20.7611	18.2176	2916.36	0.209173	0.150691	1.38809	0.165109	0.999799	37.9638	57.9652	48.1967	44.2182	41.2818	33.5782	not.dependent	not.dependent	not.STRA8.bound	not.STRA8.activated
9430038I01Rik	278.148	-0.481792	0.424672	-1.1345	0.256583	0.725468	12.6689	8.63964	15.1512	14.6946	4.64772	15.1512	655.083	-0.0801841	0.152179	-0.526905	0.598259	0.999799	23.7939	25.8991	26.2323	26.5376	27.7563	25.8912	not.dependent	not.dependent	not.STRA8.bound	not.STRA8.activated
9530068E07Rik	23192.2	0.0127748	0.118372	0.107921	0.914059	0.990296	337.204	362.008	403.233	361.364	438.226	345.79	7107.17	0.00523889	0.13008	0.0402744	0.967874	0.999799	114.882	103.54	98.3433	98.7204	98.4189	109.904	not.dependent	not.dependent	not.STRA8.bound	not.STRA8.activated
9530077C05Rik	224.969	-0.293602	0.466951	-0.628764	0.529504	0.900282	2.97893	4.33867	3.30829	5.6304	3.72755	4.4095	379.021	-0.0615872	0.191968	-0.320819	0.748347	0.999799	5.28948	6.20979	7.06761	6.60613	6.37322	5.9545	not.dependent	not.dependent	not.STRA8.bound	not.STRA8.activated
9930012K11Rik	230.391	0.121952	0.451395	0.270167	0.787032	0.966799	4.15764	4.58968	6.02736	4.97645	5.18295	4.18298	446.792	-0.0200495	0.178056	-0.112602	0.910346	0.999799	9.6778	9.09672	7.94814	9.07508	8.20064	8.98313	not.dependent	not.dependent	not.STRA8.bound	not.STRA8.activated
9930021J03Rik	2822.21	0.150663	0.189621	0.794549	0.426876	0.849747	16.675	15.9264	14.2792	16.8669	11.324	16.2711	3377.58	0.207904	0.171002	1.2158	0.224061	0.999799	14.7622	21.7709	17.4656	15.1076	19.3368	11.3035	not.dependent	not.dependent	STRA8.bound	not.STRA8.activated
A130010J15Rik	1275.04	0.534991	0.250094	2.13916	0.0324227	0.30519	24.9938	20.3474	16.6981	19.543	13.1556	16.7932	834.244	0.440837	0.160855	2.74059	0.00613296	0.200667	10.5644	14.698	12.239	8.43672	10.55	7.35111	not.dependent	not.dependent	not.STRA8.bound	not.STRA8.activated
A130051J06Rik	124.898	-0.783961	0.692094	-1.13274	0.257324	0.726563	1.85916	0.653629	1.59774	2.46173	3.53355	1.49338	147.996	-0.17378	0.258521	-0.672208	0.501452	0.999799	1.66697	2.15041	2.13547	2.26595	2.36862	1.884	not.dependent	not.dependent	not.STRA8.bound	not.STRA8.activated
A1bg	129.479	-0.579792	0.572791	-1.01222	0.311432	0.777625	2.63471	2.44273	2.11143	3.62493	3.96815	3.7963	103.437	0.000712807	0.305436	0.00233374	0.998138	0.999799	1.95512	2.69289	2.29474	2.54629	1.94371	2.18862	not.dependent	not.dependent	not.STRA8.bound	not.STRA8.activated
A230050P20Rik	125.041	0.344058	0.675602	0.509261	0.610569	0.920284	5.29615	3.07984	2.66035	3.84749	1.47613	3.87198	407.723	-0.486697	0.234701	-2.07369	0.038108	0.606086	5.94649	9.16905	10.6932	13.0378	10.1958	11.5585	not.dependent	not.dependent	not.STRA8.bound	not.STRA8.activated
A230065H16Rik	149.94	0.140454	0.57178	0.245643	0.805959	0.970675	18.7353	15.3342	16.0593	10.5662	20.6452	16.5714	270.135	-0.153478	0.23648	-0.649011	0.516332	0.999799	28.8513	18.7675	24.3107	26.8474	25.0455	26.0169	not.dependent	not.dependent	not.STRA8.bound	not.STRA8.activated
A430005L14Rik	803.132	0.207398	0.303329	0.683738	0.49414	0.884429	41.3308	47.1315	27.4436	32.9513	26.3418	41.0738	1720.77	0.223028	0.141817	1.57265	0.1158	0.990217	65.1542	84.0097	86.4356	60.2627	67.4923	66.3601	not.dependent	not.dependent	STRA8.bound	not.STRA8.activated
A430033K04Rik	846.748	-0.0496992	0.276184	-0.17995	0.857192	0.979522	11.8105	10.3289	10.8163	9.7278	19.6847	11.795	639.525	0.000812288	0.216871	0.0037455	0.997012	0.999799	9.66689	9.00997	6.21515	8.26841	10.2412	5.79006	not.dependent	not.dependent	not.STRA8.bound	not.STRA8.activated
A430078G23Rik	104.571	-0.099264	0.766841	-0.129445	0.897005	0.987585	0.958208	2.28904	0.677163	2.33189	0.957959	1.17158	217.966	-0.348372	0.265821	-1.31055	0.190009	0.999799	2.64342	2.95531	1.6994	3.35444	3.44207	2.19726	not.dependent	not.dependent	not.STRA8.bound	not.STRA8.activated
A430105I19Rik	229.731	1.02231	0.647213	1.57956	0.114207	0.540348	1.49358	2.28943	3.50941	0.358723	1.29271	2.12463	521.419	0.0954715	0.198519	0.480918	0.630575	0.999799	3.75886	4.76508	3.77128	4.05787	4.48728	2.65093	not.dependent	not.dependent	not.STRA8.bound	not.STRA8.activated
A4galt	315.01	0.509366	0.377229	1.35028	0.176925	0.628392	7.70957	6.78499	7.10203	5.90118	4.73714	5.31185	170.539	0.0688157	0.251428	0.2737	0.784315	0.999799	2.60823	3.71494	3.36316	2.88092	2.76283	3.2033	not.dependent	not.dependent	not.STRA8.bound	not.STRA8.activated
A530016L24Rik	95.9432	0.0991208	0.757708	0.130817	0.89592	0.987585	2.68962	1.77739	0.550599	1.71314	2.66931	2.21613	94.4127	0.0747591	0.324784	0.230181	0.817951	0.999799	1.88701	1.43605	1.51603	1.80656	1.36903	1.55775	not.dependent	not.dependent	not.STRA8.bound	not.STRA8.activated
A630001G21Rik	53.7098	0.518933	0.982501	0.528176	0.597377	0.919594	3.43503	1.13612	1.04969	1.06258	2.165	0.49179	120.941	-0.0855275	0.330226	-0.258996	0.795638	0.999799	2.35563	2.94034	3.4213	2.67938	2.42513	3.64623	not.dependent	not.dependent	NA	NA
A730017C20Rik	420.589	-0.123378	0.354563	-0.347972	0.727861	0.953995	9.88855	9.72476	12.3216	12.9945	10.3828	11.455	712.658	-0.0456558	0.18218	-0.250608	0.802118	0.999799	17.838	14.463	13.2127	14.8221	14.2423	16.5488	not.dependent	not.dependent	not.STRA8.bound	not.STRA8.activated
A830080D01Rik	3012.26	0.00133621	0.210028	0.00636207	0.994924	0.998893	42.5949	39.5761	41.9837	46.8946	30.0416	46.6048	2955.32	0.133267	0.184632	0.721801	0.470417	0.999799	22.4473	37.6709	31.4547	26.3391	35.2434	20.6857	not.dependent	not.dependent	STRA8.bound	not.STRA8.activated
A930002H24Rik	23.5024	1.72008	1.64601	1.045	0.296022	0.762035	2.79687	3.10112	13.1356	3.37667	0	2.69271	40.8496	-0.266381	0.472047	-0.56431	0.572543	0.999799	6.93674	4.83999	6.62313	7.10029	9.40728	5.47545	not.dependent	not.dependent	STRA8.bound	not.STRA8.activated
A930004D18Rik	504.421	0.390485	0.384771	1.01485	0.310177	0.776949	7.71906	5.91224	6.54559	5.74969	3.12604	7.42907	523.171	-0.15922	0.193904	-0.821126	0.411574	0.999799	5.96418	4.56164	5.74458	6.66131	5.56343	5.55052	not.dependent	not.dependent	not.STRA8.bound	not.STRA8.activated
A930017K11Rik	69.0911	-0.075766	1.61697	-0.0468567	0.962627	0.99443	0	1.79281	1.60726	0.974574	0	2.82449	75.5383	0.0215993	0.386021	0.0559537	0.955379	0.999799	0.854758	1.39488	1.44087	0.808788	1.33995	1.36455	not.dependent	not.dependent	NA	NA
A930033H14Rik	109.438	1.27274	1.08774	1.17008	0.241967	0.710888	1.87782	1.78438	2.37415	1.21007	0	1.42372	438.711	-0.221202	0.170349	-1.29852	0.194108	0.999799	4.71733	5.34137	4.62042	5.60437	6.33307	4.74648	not.dependent	not.dependent	not.STRA8.bound	not.STRA8.activated
Aaas	3856.39	-0.292338	0.149804	-1.95148	0.0510004	0.380729	78.016	67.9508	88.1726	101.103	95.354	106.334	2798.9	0.144094	0.177587	0.811399	0.417137	0.999799	44.07	74.5749	74.3822	56.9146	55.946	56.1523	not.dependent	not.dependent	not.STRA8.bound	not.STRA8.activated
Aacs	3202.65	0.0466074	0.171737	0.271388	0.786093	0.96636	33.3626	36.7206	43.6651	38.2362	43.8593	34.7208	1691.03	0.000193696	0.127801	0.00151561	0.998791	0.999799	19.8794	21.6176	17.6482	20.0605	18.5006	18.6154	not.dependent	not.dependent	not.STRA8.bound	not.STRA8.activated
Aaed1	2034.86	-0.155608	0.200868	-0.774679	0.43853	0.855687	25.266	22.1647	25.8493	33.1215	22.2364	30.4087	2204.54	0.131696	0.11633	1.13209	0.257598	0.999799	26.7563	27.3296	25.3428	23.8925	23.534	23.5678	not.dependent	not.dependent	not.STRA8.bound	not.STRA8.activated
Aagab	2568.06	-0.24212	0.186553	-1.29786	0.194336	0.654599	16.0471	18.4606	13.9196	19.4186	23.1016	17.7654	2152.42	-0.00303813	0.11885	-0.0255627	0.979606	0.999799	15.037	14.3395	13.3261	13.8477	14.7454	13.1353	not.dependent	not.dependent	not.STRA8.bound	not.STRA8.activated
Aak1	7034.83	0.062628	0.128186	0.488572	0.625145	0.924056	15.0608	14.4713	13.0911	12.4304	15.0355	14.0268	4267.73	0.23924	0.152798	1.56572	0.117414	0.999375	6.84734	9.60352	7.0704	6.5343	7.8309	5.04714	not.dependent	not.dependent	STRA8.bound	not.STRA8.activated
Aamdc	830.625	0.0788262	0.248047	0.317787	0.750646	0.959705	149.1	159.86	122.292	87.793	71.391	101.008	989.905	0.0515931	0.151931	0.339582	0.734171	0.999799	68.1757	75.2721	61.4303	81.671	57.4464	60.6196	not.dependent	not.dependent	STRA8.bound	not.STRA8.activated
Aamp	15840.9	0.358658	0.128945	2.78147	0.00541129	0.105126	368.51	392.205	487.54	342.672	371.957	316.973	6581.61	-0.0479465	0.121302	-0.395267	0.692646	0.999799	157.356	151.286	135.503	145.957	143.129	158.333	not.dependent	not.dependent	not.STRA8.bound	not.STRA8.activated
Aar2	2975.8	0.282051	0.228864	1.23239	0.217802	0.68394	36.4686	40.0315	43.7397	38.372	23.5726	46.1421	1775.39	0.232109	0.131205	1.76905	0.0768849	0.844375	22.7448	26.8837	25.2447	20.3556	19.5468	21.985	not.dependent	not.dependent	not.STRA8.bound	not.STRA8.activated
Aard	557.454	0.159584	0.345494	0.461902	0.644152	0.93091	21.0795	21.6826	15.0616	16.3338	14.2443	24.2073	979.613	-0.046658	0.187401	-0.248974	0.803381	0.999799	32.7631	27.0719	27.041	31.6008	23.2614	32.4576	not.dependent	not.dependent	not.STRA8.bound	not.STRA8.activated
Aars	10696.7	-0.00820743	0.103098	-0.0796079	0.936549	0.991122	66.5173	63.2725	68.0813	71.722	73.1162	66.325	4957.68	0.0420339	0.114883	0.365884	0.714452	0.999799	32.3555	31.3617	28.3191	30.0722	30.4856	26.308	not.dependent	not.dependent	not.STRA8.bound	not.STRA8.activated
Aars2	1296.78	0.0400106	0.224365	0.178328	0.858466	0.979522	15.7681	14.092	15.7804	16.0391	12.7167	18.3696	1195.33	-0.0318155	0.130076	-0.244591	0.806773	0.999799	13.1097	15.4667	12.3419	13.5472	14.1401	12.6676	not.dependent	not.dependent	not.STRA8.bound	not.STRA8.activated
Aasdh	838.686	-0.0255025	0.302245	-0.0843769	0.932757	0.991122	8.68512	9.581	5.86683	8.28027	7.18903	10.7798	1046.93	-0.0241733	0.166109	-0.145527	0.884295	0.999799	8.85953	11.7905	9.54914	9.70124	12.2832	7.98159	not.dependent	not.dependent	not.STRA8.bound	not.STRA8.activated
Aasdhppt	1923.27	-0.359158	0.201359	-1.78367	0.0744778	0.449032	24.774	20.5524	19.3874	27.3689	33.3102	26.3013	2255.97	-0.00287599	0.132645	-0.0216818	0.982702	0.999799	24.9913	25.9253	28.165	26.5679	29.1835	22.4019	not.dependent	not.dependent	STRA8.bound	not.STRA8.activated
Aass	141.667	0.510818	1.00044	0.510594	0.609636	0.920284	1.54069	1.88921	1.43737	1.9242	0.0119962	1.66827	170.643	0.0766593	0.268802	0.285189	0.775499	0.999799	2.00886	1.44002	1.4094	1.62003	1.35522	1.52998	not.dependent	not.dependent	not.STRA8.bound	not.STRA8.activated
Aatf	1944.54	0.30099	0.184035	1.6355	0.101944	0.516951	42.8713	43.9342	52.7696	38.389	43.7798	37.6444	1883.18	-0.106973	0.124691	-0.8579	0.390948	0.999799	34.0273	38.473	39.9295	38.9661	40.9946	38.1872	not.dependent	not.dependent	STRA8.bound	not.STRA8.activated
AB124611	59.1439	1.60653	1.25231	1.28285	0.199544	0.659404	2.62829	4.2148	2.89297	0.895327	0	2.75454	79.9451	0.0380761	0.353592	0.107683	0.914247	0.999799	2.02281	3.27286	2.97665	2.35111	2.77349	2.93263	not.dependent	not.dependent	not.STRA8.bound	not.STRA8.activated
Abat	13843.6	0.170039	0.109444	1.55366	0.120265	0.55141	126.113	120.939	137.831	107.005	127.695	115.742	6457.17	-0.0629525	0.157956	-0.398546	0.690228	0.999799	56.4331	50.609	36.9457	52.7224	53.6311	40.3531	not.dependent	not.dependent	not.STRA8.bound	not.STRA8.activated
Abca1	7272.51	-0.125959	0.131048	-0.961166	0.336469	0.79683	20.9297	22.2065	25.6588	23.7067	28.1486	27.1697	2884.61	0.0324301	0.141276	0.229551	0.818441	0.999799	9.92728	10.5326	7.54452	8.84734	10.1577	7.69019	not.dependent	not.dependent	not.STRA8.bound	not.STRA8.activated
Abca2	5050.65	-0.5951	0.159414	-3.73304	0.000189181	0.00985903	19.1286	19.0259	15.893	26.2381	25.8494	34.4401	2073.03	0.176	0.184586	0.953489	0.340342	0.999799	7.00013	12.1068	10.6192	8.63277	10.0115	6.81233	Meioc.downregulated	not.dependent	STRA8.bound	not.STRA8.activated
Abca3	3610.28	-0.340654	0.142434	-2.39167	0.0167721	0.212611	17.8292	19.0788	18.4859	22.9641	22.205	26.5259	1832.33	0.133861	0.122697	1.09099	0.275278	0.999799	11.1741	12.8558	10.9367	10.5282	10.9533	9.19528	not.dependent	not.dependent	STRA8.bound	not.STRA8.activated
Abca4	754.661	0.20693	0.304787	0.678935	0.497179	0.885952	3.72142	3.38708	5.57027	2.78216	5.09254	3.33695	582.781	0.0280874	0.187305	0.149955	0.8808	0.999799	4.22121	5.09215	3.93332	4.12192	4.66154	3.96681	not.dependent	not.dependent	not.STRA8.bound	not.STRA8.activated
Abca5	1698.22	0.157795	0.23663	0.666845	0.504871	0.890089	8.45856	7.65856	5.89505	7.2514	5.29227	8.1774	1016.9	0.254995	0.159747	1.59624	0.110435	0.975433	3.78728	5.09183	3.86633	3.2571	4.22792	2.9566	not.dependent	not.dependent	not.STRA8.bound	not.STRA8.activated
Abca7	506.649	0.312243	0.366265	0.852504	0.393934	0.834104	2.59205	4.2007	2.68725	2.83003	1.95157	3.31562	805.182	-0.0648941	0.188699	-0.343903	0.73092	0.999799	4.22643	4.19962	4.38074	3.85222	5.80163	3.43112	not.dependent	not.dependent	not.STRA8.bound	not.STRA8.activated
Abca8b	282.891	-0.0996864	0.444666	-0.224183	0.822615	0.973926	1.46076	1.01342	1.65687	1.97367	1.30202	1.35269	424.59	-0.121246	0.233291	-0.519721	0.603258	0.999799	2.15837	1.86913	1.29838	1.76151	2.52381	1.46379	not.dependent	not.dependent	not.STRA8.bound	not.STRA8.activated
Abca9	471.038	-0.831285	0.431784	-1.92523	0.0542003	0.38972	1.90578	1.55604	1.90336	1.80306	5.36493	2.83027	206.964	-0.311022	0.215809	-1.44119	0.149531	0.999799	0.915858	1.05929	0.860405	1.16873	1.15293	1.10348	not.dependent	not.dependent	not.STRA8.bound	not.STRA8.activated
Abcb10	3578.23	0.0587897	0.252608	0.23273	0.815971	0.97326	19.1323	45.9498	29.8622	36.8913	26.8767	32.6631	2256.7	-0.0995423	0.197932	-0.502913	0.615025	0.999799	21.4002	14.235	17.6104	15.2048	24.5105	16.5296	not.dependent	not.dependent	not.STRA8.bound	not.STRA8.activated
Abcb1a	200.067	0.65064	0.512542	1.26944	0.204285	0.665792	1.55193	1.7211	1.89361	1.43623	0.689338	1.33155	155.179	0.0561185	0.253217	0.221622	0.824608	0.999799	1.04786	1.19633	0.953269	1.15163	0.923127	0.903585	not.dependent	not.dependent	not.STRA8.bound	not.STRA8.activated
Abcb4	255.549	-0.691989	0.629929	-1.09852	0.271978	0.741166	0.582301	2.54668	2.02933	4.93537	1.41263	2.44989	207.016	-0.0156974	0.36869	-0.0425761	0.966039	0.999799	2.28022	0.704503	2.07743	1.88606	1.62791	1.59987	not.dependent	not.dependent	not.STRA8.bound	not.STRA8.activated
Abcb6	1725.09	-0.0662632	0.270735	-0.244752	0.806648	0.970675	15.4506	23.1306	26.8384	25.0216	16.9298	30.6964	1421.8	-0.0463827	0.181415	-0.255672	0.798204	0.999799	12.968	19.5611	21.0513	18.1226	16.4472	18.9172	not.dependent	not.dependent	not.STRA8.bound	not.STRA8.activated
Abcb7	2554.36	-0.70724	0.196475	-3.59964	0.000318662	0.0148612	11.7611	12.4832	11.2957	21.2705	15.2973	24.1835	2248.34	0.187628	0.178167	1.0531	0.292294	0.999799	10.9715	15.69	14.3211	11.6315	15.1503	8.64191	Meioc.downregulated	not.dependent	not.STRA8.bound	not.STRA8.activated
Abcb8	2289.57	0.14155	0.216424	0.654041	0.513085	0.894131	30.6802	33.2181	28.6525	30.9989	22.1071	37.6924	2018.16	-0.0347166	0.121144	-0.286573	0.774439	0.999799	25.1771	26.881	23.9884	25.2905	24.0308	25.183	not.dependent	not.dependent	not.STRA8.bound	not.STRA8.activated
Abcc1	2987.76	-0.0560511	0.168335	-0.332974	0.739154	0.955996	15.1255	13.5207	16.6382	18.1247	13.9265	17.6869	2299.97	-0.105354	0.119164	-0.88411	0.376637	0.999799	10.941	12.4482	10.5825	12.0015	13.1791	10.3735	not.dependent	not.dependent	not.STRA8.bound	not.STRA8.activated
Abcc10	1342.1	-0.201328	0.273629	-0.735771	0.46187	0.868108	8.12621	10.5842	11.1398	9.27561	16.6083	10.4249	1423.61	0.0594696	0.13641	0.435963	0.662864	0.999799	9.63653	13.2891	10.664	10.4732	10.7128	9.86081	not.dependent	not.dependent	not.STRA8.bound	not.STRA8.activated
Abcc2	283.586	0.159869	0.458291	0.348837	0.727212	0.953995	1.08213	1.52261	1.51271	0.900755	3.94168	1.05915	318.311	0.0572222	0.23857	0.239855	0.810443	0.999799	1.22046	1.57204	1.36706	1.29491	1.73202	0.890079	not.dependent	not.dependent	not.STRA8.bound	not.STRA8.activated
Abcc3	319.947	-0.366736	0.543804	-0.674389	0.500064	0.887256	2.16334	1.44035	2.37299	1.40658	5.07799	1.67026	172.962	-0.049266	0.259034	-0.190191	0.849159	0.999799	1.44707	1.03147	1.14199	1.14043	1.38134	1.15545	not.dependent	not.dependent	not.STRA8.bound	not.STRA8.activated
Abcc4	869.391	-0.207305	0.386549	-0.536297	0.591753	0.919472	5.18342	3.65181	6.31973	8.3879	2.73199	7.35503	494.081	-0.3428	0.276623	-1.23923	0.215259	0.999799	1.56583	2.81561	3.39528	2.65576	4.53713	2.54801	not.dependent	not.dependent	not.STRA8.bound	not.STRA8.activated
Abcc5	3938.84	-0.155954	0.13759	-1.13347	0.257016	0.726191	86.5688	71.5969	81.3936	103.862	120.607	96.8181	6831.69	-0.0507626	0.119813	-0.423684	0.671797	0.999799	48.3712	60.3721	47.0758	52.9818	62.6555	43.895	not.dependent	not.dependent	not.STRA8.bound	not.STRA8.activated
Abcc9	2141.17	-0.0858065	0.206375	-0.415779	0.677572	0.941671	9.99335	11.9427	15.1761	13.5808	19.287	12.2848	725.946	0.0746733	0.152208	0.490601	0.623709	0.999799	3.49783	3.98955	2.93602	3.0596	3.10431	3.29113	not.dependent	not.dependent	not.STRA8.bound	not.STRA8.activated
Abcd1	3062.42	0.144021	0.17956	0.80208	0.422507	0.848329	35.5581	34.4479	33.2559	29.3032	40.1197	28.6888	1638.93	0.217653	0.170473	1.27676	0.201688	0.999799	14.2801	25.0177	17.7861	14.8682	15.6621	16.3583	not.dependent	not.dependent	not.STRA8.bound	not.STRA8.activated
Abcd2	489.194	0.332085	0.426003	0.779538	0.435663	0.853874	3.39811	3.46183	3.58269	3.60183	1.26751	3.83456	354.965	0.0383518	0.181607	0.211181	0.832746	0.999799	2.25126	2.27295	1.83814	1.97671	2.14589	1.94068	not.dependent	not.dependent	not.STRA8.bound	not.STRA8.activated
Abcd3	4906.33	-0.1862	0.138225	-1.34708	0.177954	0.629965	45.3062	51.47	47.6075	65.084	48.7249	57.2612	3531.92	-0.0481411	0.108905	-0.442046	0.658456	0.999799	36.0231	36.3818	33.5118	37.3543	36.5427	33.2674	not.dependent	not.dependent	not.STRA8.bound	not.STRA8.activated
Abcd4	625.661	-0.253962	0.298709	-0.850198	0.395215	0.83464	8.87098	8.23375	12.203	11.5786	12.5251	12.3892	1029.79	-0.302988	0.147954	-2.04785	0.040575	0.621124	13.2065	18.8396	15.0224	19.0419	18.7868	18.1833	not.dependent	not.dependent	not.STRA8.bound	not.STRA8.activated
Abce1	8433.61	-0.379001	0.140039	-2.70639	0.00680183	0.124898	71.7286	65.425	68.3107	101.956	75.3317	102.768	9851.78	0.0580984	0.12636	0.459786	0.64567	0.999799	86.2777	92.2449	86.9899	88.2532	96.3391	66.3291	not.dependent	not.dependent	STRA8.bound	not.STRA8.activated
Abcf1	5756.2	0.261054	0.137346	1.9007	0.057341	0.397177	69.1792	77.3549	78.3408	77.0297	60.3317	61.5465	3771.93	-0.0588697	0.11449	-0.514192	0.607118	0.999799	42.5786	44.5061	40.0693	39.113	45.7879	43.8602	not.dependent	not.dependent	not.STRA8.bound	not.STRA8.activated
Abcf2	8753.86	0.254526	0.102792	2.47613	0.0132815	0.18715	141.436	145.384	143.374	126.189	130.184	124.183	5566.41	0.236271	0.14753	1.60152	0.109263	0.972102	68.1406	103.348	94.1737	69.618	82.9122	66.5842	not.dependent	not.dependent	not.STRA8.bound	not.STRA8.activated
Abcf3	3547.62	0.0151002	0.143455	0.105261	0.916169	0.990501	44.0792	41.5252	44.6116	50.1799	40.5936	45.6174	3502.63	-0.0889671	0.1101	-0.808056	0.419058	0.999799	39.7338	44.0648	36.3089	42.7317	42.7714	38.4181	not.dependent	not.dependent	not.STRA8.bound	not.STRA8.activated
Abcg1	837.367	-0.416475	0.300003	-1.38824	0.165065	0.611214	7.65662	5.56337	8.40498	10.194	7.50045	12.8309	427.308	-0.339223	0.222752	-1.52288	0.12779	0.999799	2.73134	4.33907	4.05061	3.79515	5.81717	4.09819	not.dependent	not.dependent	not.STRA8.bound	not.STRA8.activated
Abcg2	4175.22	-0.198149	0.153841	-1.28801	0.197742	0.65716	58.3603	62.2434	59.1814	73.6354	59.1053	82.4432	3673.9	0.137304	0.128031	1.07243	0.283525	0.999799	54.6771	52.8231	55.6702	43.8126	54.9099	43.7415	not.dependent	not.dependent	not.STRA8.bound	not.STRA8.activated
Abcg4	374.236	0.171381	0.475106	0.360721	0.718308	0.95297	2.81087	5.25987	3.69245	4.96292	1.94385	4.51905	371.074	-0.0146924	0.245566	-0.0598305	0.952291	0.999799	3.97348	2.87088	4.70415	3.31763	3.35657	4.51455	not.dependent	not.dependent	not.STRA8.bound	not.STRA8.activated
Abhd10	646.627	0.117502	0.393993	0.298235	0.765524	0.961419	7.14254	12.6028	6.63762	9.06692	4.87684	11.5859	1353.86	-0.0360278	0.148298	-0.242942	0.80805	0.999799	13.7621	17.1932	18.0547	16.2745	16.4882	16.3913	not.dependent	not.dependent	STRA8.bound	not.STRA8.activated
Abhd11	1069.35	-0.367612	0.230391	-1.5956	0.110578	0.535632	39.3258	38.1684	45.2678	64.7874	49.6783	60.3336	1994.17	-0.221502	0.128684	-1.72128	0.0851993	0.878131	59.3758	64.2795	69.0719	73.2296	69.0818	74.1742	not.dependent	not.dependent	not.STRA8.bound	not.STRA8.activated
Abhd12	3368.46	0.26508	0.158515	1.67227	0.0944716	0.497628	78.3004	69.2241	78.5293	59.9269	62.7721	76.0408	2654.81	0.18719	0.132533	1.4124	0.157831	0.999799	47.2337	64.5595	53.2065	47.0899	44.7068	48.2612	not.dependent	not.dependent	STRA8.bound	not.STRA8.activated
Abhd13	2439.59	-0.209355	0.177835	-1.17724	0.239098	0.709914	15.8815	16.0399	15.3206	21.5692	15.3033	19.8546	2020.04	0.15288	0.132824	1.15099	0.249736	0.999799	13.688	16.1914	12.2918	12.5677	14.1442	10.3813	not.dependent	not.dependent	not.STRA8.bound	not.STRA8.activated
Abhd14a	685.904	-0.0500388	0.329527	-0.15185	0.879305	0.984898	20.5533	21.7582	39.6589	32.7622	30.5287	30.039	1644.38	-0.16592	0.141438	-1.1731	0.240756	0.999799	56.9215	54.3357	63.3309	64.4927	59.5046	66.0045	not.dependent	not.dependent	not.STRA8.bound	not.STRA8.activated
Abhd14b	255.73	0.0476444	0.601394	0.0792232	0.936855	0.991122	12.7398	9.9663	3.62664	11.5812	4.78181	5.09203	1180.4	-0.00454963	0.124039	-0.036679	0.970741	0.999799	31.2372	33.8215	31.3006	29.7438	30.8778	27.6868	not.dependent	not.dependent	not.STRA8.bound	not.STRA8.activated
Abhd16a	1622.95	0.180264	0.192503	0.936424	0.349055	0.805807	36.3429	37.1268	34.5599	33.3683	37.9042	29.9589	1795.22	0.148451	0.137228	1.08178	0.279351	0.999799	41.3865	39.8403	38.6953	34.8572	31.9916	37.6567	not.dependent	not.dependent	not.STRA8.bound	not.STRA8.activated
Abhd17a	3957.2	-0.0721506	0.154833	-0.465991	0.641222	0.930132	108.126	117.87	135.21	129.674	148.056	127.912	3053.09	-0.0905892	0.157618	-0.57474	0.565467	0.999799	86.8813	91.1848	94.7716	88.1177	78.6503	113.272	not.dependent	not.dependent	not.STRA8.bound	not.STRA8.activated
Abhd17b	2310.77	-0.578434	0.184503	-3.13509	0.00171801	0.0489633	32.3778	25.6328	27.052	45.732	38.3118	48.6747	1362.22	0.0140768	0.132992	0.105847	0.915704	0.999799	18.2768	19.7112	19.9292	17.3695	20.6679	18.1685	Meioc.downregulated	not.dependent	not.STRA8.bound	not.STRA8.activated
Abhd17c	4717.65	-0.167287	0.134347	-1.24519	0.213062	0.677834	70.195	77.3789	80.7994	89.5137	82.3779	98.1657	1889.07	-0.0571346	0.12842	-0.444904	0.656389	0.999799	27.6428	32.5863	31.6395	28.6157	32.3038	32.1639	not.dependent	not.dependent	not.STRA8.bound	not.STRA8.activated
Abhd18	533.336	0.735707	0.378065	1.94598	0.0516569	0.38254	14.9613	9.72605	14.7137	5.69721	3.41831	7.53912	794.971	1.11864	0.242359	4.61562	3.92e-06	0.00070261	6.32636	17.7604	9.16023	4.11184	5.68062	3.60927	not.dependent	Stra8.upregulated	not.STRA8.bound	not.STRA8.activated
Abhd2	4269.37	-0.0647418	0.150237	-0.43093	0.666519	0.939224	20.4628	19.5725	24.947	22.7437	25.906	22.7706	1642.25	-0.070194	0.138103	-0.508272	0.611263	0.999799	8.22517	7.85382	7.51997	7.67897	9.55703	7.01831	not.dependent	not.dependent	not.STRA8.bound	not.STRA8.activated
Abhd3	1050.34	0.087257	0.321154	0.271698	0.785854	0.966359	28.9481	20.8759	16.5535	18.9856	31.1222	15.1508	1253.36	-0.0272194	0.142343	-0.191224	0.84835	0.999799	26.2434	23.4662	22.0069	25.9877	23.4506	22.2578	not.dependent	not.dependent	not.STRA8.bound	not.STRA8.activated
Abhd4	4905.19	0.219545	0.146324	1.5004	0.133512	0.571798	89.9516	89.0077	76.7175	90.862	70.3505	72.7621	4628.53	0.0213829	0.147491	0.144978	0.884729	0.999799	85.5983	69.4968	64.6999	68.668	66.8074	75.3433	not.dependent	not.dependent	not.STRA8.bound	not.STRA8.activated
Abhd5	1505.71	0.310957	0.209774	1.48234	0.138249	0.577906	21.4956	19.982	17.1439	18.073	14.2849	17.4293	756.782	-0.0273347	0.161073	-0.169704	0.865243	0.999799	9.37776	8.28823	7.3046	8.71525	8.23259	8.04886	not.dependent	not.dependent	STRA8.bound	not.STRA8.activated
Abhd6	1085.32	-0.0249504	0.237828	-0.10491	0.916447	0.990501	20.9416	19.5113	21.9149	18.9464	27.6223	20.9044	1383.78	0.0166587	0.13626	0.122256	0.902696	0.999799	28.5046	28.2909	22.3107	29.5831	24.9474	23.249	not.dependent	not.dependent	not.STRA8.bound	not.STRA8.activated
Abhd8	990.501	0.608945	0.314424	1.9367	0.0527818	0.38561	24.2138	23.1075	31.6723	25.7328	11.3208	18.2068	1523.83	0.0413447	0.149805	0.27599	0.782556	0.999799	34.1558	35.0936	28.3593	31.0289	27.1248	33.1986	not.dependent	not.dependent	not.STRA8.bound	not.STRA8.activated
Abi1	4822.77	-0.241917	0.135561	-1.78456	0.0743328	0.449032	67.9463	66.5965	68.4054	82.7228	72.1652	90.8094	3996.08	0.109288	0.105944	1.03156	0.302276	0.999799	47.4262	51.1504	46.9809	42.7248	49.838	40.888	not.dependent	not.dependent	not.STRA8.bound	not.STRA8.activated
Abi2	7328.55	-0.197351	0.130212	-1.51561	0.129618	0.564871	53.1095	48.2565	54.0873	59.4769	65.8743	65.265	3511.75	0.144831	0.117063	1.2372	0.216011	0.999799	20.9305	23.2118	23.134	19.0873	22.0409	18.944	not.dependent	not.dependent	STRA8.bound	not.STRA8.activated
Abi3	232.655	0.139401	0.512398	0.272056	0.785579	0.966359	2.12028	2.16935	2.82431	2.71697	1.19078	2.99035	202.516	-0.485134	0.291183	-1.66608	0.0956971	0.926024	1.59954	1.30761	1.72599	1.66551	1.76493	2.87958	not.dependent	not.dependent	NA	NA
Abi3bp	592.588	-0.0596166	0.378967	-0.157313	0.874998	0.983078	4.42268	5.06525	4.23344	4.78226	7.58009	2.81729	505.89	-0.139888	0.199662	-0.700622	0.483539	0.999799	3.48991	4.84481	3.1866	3.98355	3.60189	4.68156	not.dependent	not.dependent	not.STRA8.bound	not.STRA8.activated
Abl1	11818.1	0.067648	0.0980498	0.689936	0.490235	0.882906	76.3384	74.4338	77.5588	76.3678	74.2512	80.0971	7969.45	0.0540602	0.110128	0.490885	0.623508	0.999799	46.8757	56.1682	45.5286	46.6585	49.6489	43.3153	not.dependent	not.dependent	not.STRA8.bound	not.STRA8.activated
Abl2	7241.89	-0.409798	0.179768	-2.27959	0.0226318	0.248844	21.7059	20.8754	24.8406	34.6542	22.4656	36.6827	3152.2	-0.129268	0.193896	-0.666688	0.504972	0.999799	7.88777	12.8418	9.78515	9.40675	15.0096	8.15323	not.dependent	not.dependent	not.STRA8.bound	not.STRA8.activated
Ablim1	5364	0.00761693	0.45588	0.0167082	0.986669	0.997981	31.3065	32.1149	50.7865	26.3119	51.5249	27.9301	2689.73	-0.170965	0.194841	-0.877459	0.380237	0.999799	16.0699	16.7194	11.2518	15.7477	21.1203	11.3894	not.dependent	not.dependent	not.STRA8.bound	not.STRA8.activated
Ablim2	139.9	-0.254691	0.719076	-0.354192	0.723195	0.953525	1.34134	3.77501	3.31446	0.988426	4.64968	2.40351	156.659	-0.356338	0.296614	-1.20135	0.229615	0.999799	1.38487	2.14877	1.99831	2.09651	2.13865	1.92289	not.dependent	not.dependent	not.STRA8.bound	not.STRA8.activated
Ablim3	1818.51	0.116529	0.210553	0.553439	0.579963	0.915993	12.6941	15.8504	19.6587	14.3604	16.487	15.942	1270.08	-0.000743206	0.169659	-0.0043806	0.996505	0.999799	12.2457	10.9716	8.75664	11.6064	11.0212	8.49874	not.dependent	not.dependent	not.STRA8.bound	not.STRA8.activated
Abr	7507.16	0.165597	0.115487	1.4339	0.151601	0.592487	59.6059	65.072	65.8294	63.0395	58.4896	55.0227	4108.72	0.0960026	0.115429	0.831704	0.405576	0.999799	33.7465	35.4742	29.9522	31.0699	32.8558	27.1029	not.dependent	not.dependent	not.STRA8.bound	not.STRA8.activated
Abracl	1356.27	-0.305987	0.244945	-1.24921	0.211588	0.676291	87.5047	60.3144	67.656	112.019	75.346	102.876	1318.44	-0.0342236	0.200859	-0.170386	0.864707	0.999799	92.2596	58.2946	71.0125	73.7401	64.2438	84.7528	not.dependent	not.dependent	not.STRA8.bound	not.STRA8.activated
Abraxas1	515.639	-0.538064	0.473398	-1.1366	0.255705	0.725159	8.06853	12.4304	5.08534	19.0895	4.71716	16.6493	1434.53	0.11879	0.140064	0.848111	0.396376	0.999799	25.4123	31.8621	30.6622	26.6156	29.3535	23.4289	not.dependent	not.dependent	not.STRA8.bound	not.STRA8.activated
Abraxas2	3410.73	-0.0794978	0.156577	-0.507724	0.611647	0.920421	39.3608	40.2102	44.6765	51.9815	38.9095	47.2123	2883.4	0.0522822	0.123312	0.423982	0.671579	0.999799	33.8869	37.3103	34.058	36.4662	35.046	27.7392	not.dependent	not.dependent	not.STRA8.bound	not.STRA8.activated
Abt1	1831.66	-0.1725	0.209943	-0.821654	0.411274	0.840467	16.9809	11.1094	14.1273	16.0363	17.6608	16.4224	1221.19	-0.0116827	0.124855	-0.0935705	0.92545	0.999799	9.33981	9.73112	9.24593	9.689	9.53111	8.61478	not.dependent	not.dependent	not.STRA8.bound	not.STRA8.activated
Abtb1	732.064	-0.261853	0.26812	-0.976625	0.328755	0.792029	13.8915	16.4561	15.1899	18.703	17.2186	22.1504	1399.18	-0.0185039	0.127751	-0.144844	0.884834	0.999799	28.6485	33.9047	31.1454	28.5122	30.9977	32.0173	not.dependent	not.dependent	not.STRA8.bound	not.STRA8.activated
Abtb2	1706.86	0.621637	0.208784	2.97741	0.00290694	0.0691599	19.25	17.4744	14.5978	10.0126	13.1664	12.23	540.841	0.290819	0.180496	1.61122	0.107131	0.968891	4.29608	6.26273	4.19487	3.9701	3.90728	3.70229	not.dependent	not.dependent	STRA8.bound	not.STRA8.activated
AC034099.1	3904.46	0.0216393	0.162807	0.132914	0.894262	0.987585	216.693	257.396	291.357	249.144	254.322	296.321	22.6936	0.575132	3.73362	0.154041	0.877577	0.999799	0	5.69473	0	1.892	0	1.50076	not.dependent	not.dependent	NA	NA
AC099934.3	872.145	-0.592407	0.282052	-2.10035	0.035698	0.320751	23.6647	21.1377	35.3028	47.8899	38.044	41.7708	560.198	-0.127982	0.160151	-0.799133	0.424213	0.999799	17.557	22.8606	20.0852	20.7294	23.5738	19.7944	not.dependent	not.dependent	not.STRA8.bound	not.STRA8.activated
AC099934.7	315.144	-0.745718	0.464584	-1.60513	0.108465	0.531513	14.5946	6.50239	13.7066	23.914	14.4085	23.4628	292.744	-0.137108	0.21583	-0.635259	0.52526	0.999799	13.4679	11.6221	15.7922	14.3125	15.8368	14.0923	not.dependent	not.dependent	NA	NA
AC124712.1	1452.85	-0.520962	0.19918	-2.61554	0.00890872	0.145663	268.576	276.166	283.022	449.345	443.078	358.925	28.3512	-0.683598	0.726525	-0.940915	0.346748	0.999799	1.62074	6.28939	6.65999	11.0975	9.76699	1.96023	not.dependent	not.dependent	not.STRA8.bound	not.STRA8.activated
AC149222.1	675.624	-0.0854016	2.16827	-0.039387	0.968582	0.995838	3.80185	0.715147	9.31851	11.0327	0	4.73074	1363.53	0.264699	0.136562	1.9383	0.0525867	0.713291	9.64404	11.2505	10.0745	8.67091	7.61563	8.64585	not.dependent	not.dependent	NA	NA
AC154550.1	1923.01	-0.262346	0.314199	-0.834969	0.403735	0.838331	25.6328	19.4944	13.8689	21.9406	37.7264	15.0242	1807.81	-0.107959	0.161832	-0.667108	0.504703	0.999799	15.2095	22.8125	17.0013	21.0843	21.2636	15.247	not.dependent	not.dependent	not.STRA8.bound	not.STRA8.activated
AC155937.1	22.7296	1.59817	1.4734	1.08468	0.278061	0.74659	3.75265	1.85115	1.34128	1.46171	0.0841146	1.38843	98.9838	-0.076571	0.301233	-0.254192	0.799348	0.999799	6.67804	7.69841	6.99963	7.62713	6.97331	6.82523	not.dependent	not.dependent	not.STRA8.bound	not.STRA8.activated
AC163637.2	793.984	0.0865763	0.317715	0.272497	0.78524	0.966359	19.3784	19.6588	15.6728	20.6206	11.2667	22.8063	374.073	-0.270822	0.2328	-1.16332	0.244698	0.999799	7.6369	5.34648	8.0198	9.75877	7.61578	7.38904	not.dependent	not.dependent	NA	NA
AC172027.3	355.975	-1.42934	3.04666	-0.46915	0.638963	0.928906	5.86765	2.71433	0	12.6277	11.9305	0	975.116	0.173088	0.181493	0.953689	0.340241	0.999799	16.1346	13.9992	16.1905	14.3066	16.5099	9.97859	not.dependent	not.dependent	not.STRA8.bound	not.STRA8.activated
Acaa1a	2786.76	0.310328	0.163053	1.90324	0.0570098	0.396325	66.8711	68.4195	82.8918	64.7935	58.2125	64.4666	3333.78	-0.05856	0.116719	-0.501718	0.615866	0.999799	77.9831	78.9833	74.6716	79.4935	73.6548	79.8983	not.dependent	not.dependent	not.STRA8.bound	not.STRA8.activated
Acaa1b	158.136	-0.175873	0.578306	-0.304119	0.761038	0.960686	4.2017	4.66903	2.12088	5.49223	4.0077	3.65197	242.088	-0.384502	0.265441	-1.44854	0.147467	0.999799	4.65596	4.37952	6.39676	7.44685	5.0334	7.02475	not.dependent	not.dependent	not.STRA8.bound	not.STRA8.activated
Acaa2	18107.2	-0.0249594	0.101034	-0.24704	0.804877	0.970675	462.346	452.976	517.857	520.347	539.696	489.092	13880.6	-0.119503	0.122673	-0.97416	0.329977	0.999799	399.698	347.727	330.381	398.095	376.345	364.952	not.dependent	not.dependent	not.STRA8.bound	not.STRA8.activated
Acaca	10244	0.612345	0.128591	4.76194	1.92e-06	0.000286141	46.3953	50.5099	41.035	28.9029	31.4546	35.2038	3334.66	0.336333	0.13953	2.41048	0.0159317	0.367137	11.9545	17.2753	12.2762	10.5459	11.7671	9.52915	Meioc.upregulated	not.dependent	not.STRA8.bound	not.STRA8.activated
Acacb	1152.85	0.0854236	0.220659	0.387129	0.698661	0.946383	5.11657	4.3818	4.96607	5.53813	4.29258	4.64585	643.214	-0.221377	0.176229	-1.25619	0.209047	0.999799	2.01875	2.787	2.49523	2.55513	3.31422	2.35111	not.dependent	not.dependent	not.STRA8.bound	not.STRA8.activated
Acad10	404.085	-0.391755	0.368902	-1.06195	0.288258	0.755315	3.50533	2.77975	4.49572	4.31447	4.86313	5.7541	409.851	0.176145	0.174765	1.0079	0.313504	0.999799	3.83303	4.89697	4.40526	3.92915	3.69528	3.62692	not.dependent	not.dependent	STRA8.bound	not.STRA8.activated
Acad11	1609.41	0.191359	0.210878	0.907439	0.364175	0.816553	23.6921	21.814	20.0538	18.4289	22.2952	24.6934	1463.09	-0.0412972	0.124646	-0.331316	0.740406	0.999799	14.9066	16.5724	14.5511	15.2145	17.1662	13.101	not.dependent	not.dependent	not.STRA8.bound	not.STRA8.activated
Acad12	1121.02	-0.525083	0.277647	-1.89119	0.058599	0.402573	11.3663	10.0651	6.12202	13.0395	15.8069	12.2406	569.979	-0.106408	0.152947	-0.69572	0.486604	0.999799	5.51704	5.80843	5.0223	5.38759	5.92144	5.68609	not.dependent	not.dependent	not.STRA8.bound	not.STRA8.activated
Acad8	1535.84	-0.181609	0.194623	-0.933132	0.350752	0.806915	18.4587	16.4141	21.3316	22.3712	22.4974	22.0136	2238.43	0.0892934	0.130189	0.685873	0.492793	0.999799	31.3648	28.6559	26.3752	28.5675	25.7985	24.9411	not.dependent	not.dependent	not.STRA8.bound	not.STRA8.activated
Acad9	3608.85	-0.132357	0.144188	-0.917944	0.358648	0.811139	29.9586	32.9598	30.8959	35.2154	33.4061	46.0124	2613.46	-0.0293394	0.11683	-0.25113	0.801714	0.999799	23.7066	24.7302	20.4391	23.4302	24.3346	20.2265	not.dependent	not.dependent	not.STRA8.bound	not.STRA8.activated
Acadl	6759.83	0.0888786	0.127541	0.696863	0.485889	0.881248	131.359	156.354	133.113	150.457	125.879	138.567	4377.23	0.00869698	0.129265	0.06728	0.946359	0.999799	93.0555	82.1425	78.0371	81.0865	79.9717	84.741	not.dependent	not.dependent	not.STRA8.bound	not.STRA8.activated
Acadm	2487.82	-0.0962407	0.172661	-0.557395	0.577258	0.915672	47.5779	42.4779	45.1501	51.7828	57.3342	43.6027	3779.64	-0.157883	0.111054	-1.42168	0.15512	0.999799	64.8787	65.0952	60.5391	73.3864	70.5693	63.4954	not.dependent	not.dependent	not.STRA8.bound	not.STRA8.activated
Acads	2139.49	-0.039603	0.180666	-0.219205	0.826491	0.973926	45.7342	46.0522	53.8006	47.8354	58.2289	52.7067	1907.47	-0.0579113	0.134853	-0.429439	0.667603	0.999799	41.9258	41.8419	38.24	37.8346	39.7327	45.3308	not.dependent	not.dependent	not.STRA8.bound	not.STRA8.activated
Acadsb	3296.22	-0.21998	0.166041	-1.32485	0.185219	0.640928	33.8338	31.1269	25.5898	36.0529	39.4794	33.8696	4286.84	0.0559414	0.127751	0.437895	0.661462	0.999799	30.2437	30.6823	21.1863	26.6903	31.5649	19.7979	not.dependent	not.dependent	STRA8.bound	not.STRA8.activated
Acadvl	4395.21	-0.186473	0.179929	-1.03637	0.300027	0.765077	61.283	77.1772	90.6988	77.7901	106.856	92.4162	4032.9	0.26838	0.110999	2.41787	0.0156117	0.363929	72.9277	88.8967	69.7004	62.0261	65.8826	58.8171	not.dependent	not.dependent	not.STRA8.bound	not.STRA8.activated
Acan	987.792	0.342577	0.313136	1.09402	0.273946	0.743722	5.84771	6.45103	3.72958	5.94193	4.41378	3.06874	273.47	-0.145294	0.290991	-0.49931	0.617561	0.999799	1.78866	1.07291	0.816413	1.14804	1.62281	1.2205	not.dependent	not.dependent	not.STRA8.bound	not.STRA8.activated
Acap2	4312.47	-0.322096	0.144997	-2.2214	0.0263237	0.270758	21.3664	17.6561	22.0984	26.4824	24.9383	28.7067	3136.4	0.103816	0.136058	0.763027	0.445447	0.999799	15.1023	19.185	14.4984	15.3208	16.9901	12.0557	not.dependent	not.dependent	not.STRA8.bound	not.STRA8.activated
Acap3	1160.08	0.178224	0.219252	0.812872	0.416291	0.8441	11.5141	11.0944	9.89729	11.5315	9.21901	9.88448	1005.64	-0.0724786	0.140504	-0.515846	0.605962	0.999799	7.56265	8.77065	8.8455	8.73666	8.21817	8.77518	not.dependent	not.dependent	not.STRA8.bound	not.STRA8.activated
Acat1	4532.07	-0.159392	0.133005	-1.19839	0.230767	0.699325	45.8128	43.0231	49.2925	52.9768	58.1513	50.642	5739.96	-0.0670328	0.136495	-0.491099	0.623356	0.999799	65.6102	53.0472	51.0118	59.204	57.7912	56.9787	not.dependent	not.dependent	not.STRA8.bound	not.STRA8.activated
Acat2	5202.76	0.219507	0.151744	1.44655	0.148022	0.588217	109.994	91.5743	92.6468	91.9977	74.9156	98.8534	2943.84	0.435379	0.111321	3.91102	9.19e-05	0.00824995	53.3461	65.4901	54.7737	41.4169	44.7006	38.4095	not.dependent	Stra8.upregulated	STRA8.bound	STRA8.activated
Acbd3	2964.7	-0.206052	0.156975	-1.31265	0.189303	0.646406	27.8522	29.8001	28.7066	32.3304	39.5279	32.9833	2743.29	0.105179	0.131809	0.797969	0.424889	0.999799	24.321	32.0145	28.2906	26.7152	28.3953	21.7054	not.dependent	not.dependent	not.STRA8.bound	not.STRA8.activated
Acbd4	112.105	1.62119	1.06543	1.52164	0.1281	0.563362	3.37172	3.27608	3.81203	2.1274	0	1.58454	416.143	-0.0458673	0.169516	-0.270578	0.786716	0.999799	8.12946	8.07629	7.74567	7.45058	8.42438	8.1066	not.dependent	not.dependent	not.STRA8.bound	not.STRA8.activated
Acbd5	1416.01	0.0189395	0.287886	0.065788	0.947547	0.991122	16.7911	14.3714	9.97376	17.668	9.43206	16.2495	1757.19	0.0670791	0.143387	0.467817	0.639916	0.999799	18.1076	16.1483	14.4544	15.0911	17.4914	12.9822	not.dependent	not.dependent	not.STRA8.bound	not.STRA8.activated
Acbd6	2741.08	0.0774934	0.184883	0.419149	0.675107	0.941315	57.7656	64.7999	37.7254	57.4851	36.3892	47.8513	2028.92	-0.0598157	0.141301	-0.423322	0.67206	0.999799	49.2693	62.2709	57.6343	55.0167	53.1752	61.9987	not.dependent	not.dependent	not.STRA8.bound	not.STRA8.activated
Accs	356.152	0.118016	0.388114	0.304076	0.76107	0.960686	5.46795	4.17059	3.74482	6.63076	4.84557	4.17102	849.204	-0.099883	0.15543	-0.642625	0.520468	0.999799	11.6292	10.3217	8.2526	9.88985	11.0314	11.2367	not.dependent	not.dependent	not.STRA8.bound	not.STRA8.activated
Acd	2095.47	0.243552	0.18351	1.32719	0.184447	0.639737	27.3437	26.7762	30.8863	23.9889	29.0853	23.0572	1571.45	-0.0913269	0.141497	-0.645434	0.518646	0.999799	17.3439	19.4157	18.6245	18.6175	17.3608	21.0129	not.dependent	not.dependent	not.STRA8.bound	not.STRA8.activated
Ace2	632.228	-0.47434	0.320592	-1.47958	0.138986	0.579232	4.65032	5.98751	5.79565	6.71843	10.6245	6.64963	1233.55	0.0643619	0.182101	0.35344	0.723758	0.999799	15.7567	11.4278	10.4509	10.5311	13.4499	11.3592	not.dependent	not.dependent	not.STRA8.bound	not.STRA8.activated
Acer2	428.415	-0.603491	0.394972	-1.52794	0.126529	0.560317	2.59572	3.12339	3.09834	3.74157	6.88962	3.42529	345.096	-0.0688656	0.206203	-0.33397	0.738402	0.999799	3.1597	2.46173	2.68674	2.87848	2.64368	3.01577	not.dependent	not.dependent	not.STRA8.bound	not.STRA8.activated
Acer3	2657.48	0.675099	0.275085	2.45414	0.014122	0.193835	24.9488	23.7772	14.7126	15.4845	7.42811	19.5249	1908.79	1.05115	0.197665	5.31785	1.05e-07	3.83e-05	10.9058	24.121	17.3933	7.58004	7.63974	6.05857	not.dependent	Stra8.upregulated	STRA8.bound	STRA8.activated
Ache	129.949	0.149428	0.69502	0.214998	0.829769	0.974584	1.55798	4.03903	2.49529	1.23483	3.57413	2.67814	143.148	-0.564941	0.880773	-0.641415	0.521253	0.999799	3.09133	0.389969	2.84515	1.80307	4.79965	2.90833	not.dependent	not.dependent	NA	NA
Acin1	8303.28	0.0652701	0.176956	0.368849	0.71224	0.950327	107.087	137.994	132.196	153.238	102.212	118.816	13579.4	-0.0547013	0.112101	-0.487962	0.625577	0.999799	161.576	197.422	176.862	197.408	179.058	178.236	not.dependent	not.dependent	STRA8.bound	not.STRA8.activated
Ackr1	113.781	0.585689	0.756225	0.77449	0.438641	0.855687	4.13573	9.6436	3.6109	3.18406	2.17431	6.87621	143.01	-0.37612	0.401245	-0.937384	0.348561	0.999799	7.93254	2.20577	4.48077	5.29917	7.23492	6.31645	not.dependent	not.dependent	not.STRA8.bound	not.STRA8.activated
Ackr3	272.877	0.131202	0.55271	0.237379	0.812363	0.971853	3.75637	4.17778	2.66388	4.29252	1.19739	4.71898	260.98	-0.109639	0.254839	-0.430229	0.667029	0.999799	2.48024	2.97042	3.64451	3.26616	2.53288	3.71635	not.dependent	not.dependent	not.STRA8.bound	not.STRA8.activated
Ackr4	396.451	-0.370865	0.479628	-0.773234	0.439384	0.855687	7.17504	5.15228	6.07803	6.8768	13.8893	4.09422	543.305	-0.00152063	0.170027	-0.00894345	0.992864	0.999799	12.0712	9.2867	9.58077	11.3059	9.55252	9.04575	not.dependent	not.dependent	not.STRA8.bound	not.STRA8.activated
Acly	13616.5	0.180325	0.121656	1.48225	0.138274	0.577906	110.079	127.73	127.235	124.788	98.3124	119.847	6620.6	-0.000572116	0.112436	-0.00508836	0.99594	0.999799	56.9819	60.8792	48.7337	53.818	57.6267	50.8258	not.dependent	not.dependent	not.STRA8.bound	not.STRA8.activated
Aco1	6422.76	-0.259216	0.139712	-1.85536	0.0635447	0.416261	54.5191	48.1705	65.3905	74.1979	65.6467	72.744	3606.54	-0.112552	0.122923	-0.915626	0.359863	0.999799	32.8045	34.2536	28.4149	35.0466	36.6382	28.7609	not.dependent	not.dependent	not.STRA8.bound	not.STRA8.activated
Aco2	20532.2	0.135205	0.108861	1.24199	0.21424	0.680096	254.021	279.873	302.061	280.183	241.903	283.294	11900	0.152872	0.109573	1.39516	0.162968	0.999799	141.842	180.15	157.097	143.738	146.447	127.165	not.dependent	not.dependent	not.STRA8.bound	not.STRA8.activated
Acot1	3333.9	0.151443	0.160089	0.945992	0.344153	0.803002	55.9985	59.074	66.7988	64.983	49.3308	59.1225	3520.68	-0.124976	0.128125	-0.97542	0.329352	0.999799	60.9406	52.3101	50.61	56.8405	62.6011	55.1924	not.dependent	not.dependent	not.STRA8.bound	not.STRA8.activated
Acot11	402.394	0.0936831	0.361813	0.258927	0.795692	0.968557	3.42534	4.6053	3.42553	3.95303	2.80922	2.85625	466.818	-0.503138	0.179728	-2.79944	0.00511919	0.176099	2.78407	2.42854	2.19639	3.30538	3.74444	3.16881	not.dependent	not.dependent	not.STRA8.bound	not.STRA8.activated
Acot13	296.289	-0.644138	0.469629	-1.37159	0.170191	0.618246	10.6722	24.4099	17.4694	25.0778	38.4428	23.8578	1097.17	-0.0613239	0.1559	-0.393353	0.694059	0.999799	76.3696	82.3893	90.9941	84.0608	77.4648	91.9012	not.dependent	not.dependent	STRA8.bound	not.STRA8.activated
Acot2	1336.27	0.172841	0.203542	0.849166	0.395789	0.83464	26.2494	25.1503	29.5194	25.2447	27.1893	23.4303	1221.08	-0.0871629	0.142601	-0.611236	0.541044	0.999799	22.076	20.309	18.7638	20.6259	20.5092	22.212	not.dependent	not.dependent	not.STRA8.bound	not.STRA8.activated
Acot6	421.079	-0.0850326	0.407398	-0.208721	0.834666	0.975904	4.88513	2.52693	6.09562	4.66097	5.50186	4.93225	427.514	-0.0535963	0.178619	-0.300059	0.764132	0.999799	4.85481	4.43944	3.76737	4.22926	4.80503	4.20762	not.dependent	not.dependent	not.STRA8.bound	not.STRA8.activated
Acot7	1719.59	0.403033	0.233138	1.72873	0.0838581	0.472909	61.7674	63.81	51.1726	36.6597	58.5635	45.1565	1882.59	0.165091	0.159063	1.0379	0.299317	0.999799	51.2972	64.4092	58.4374	50.0406	41.8587	58.4814	not.dependent	not.dependent	STRA8.bound	not.STRA8.activated
Acot8	187.748	0.41446	0.705235	0.58769	0.55674	0.90759	7.92732	9.82294	8.76942	9.31187	1.22712	10.6414	495.402	-0.0698017	0.174782	-0.399365	0.689624	0.999799	18.5211	18.4966	22.2275	20.2952	20.17	19.7764	not.dependent	not.dependent	not.STRA8.bound	not.STRA8.activated
Acot9	864.729	-0.51029	0.247072	-2.06534	0.0388904	0.334955	13.7537	14.8685	17.8293	22.6559	21.9218	24.9684	1620.61	-0.310377	0.133623	-2.32278	0.0201908	0.42475	27.2721	33.1557	33.7269	38.8639	39.7182	35.5834	not.dependent	not.dependent	not.STRA8.bound	not.STRA8.activated
Acox1	4804.91	0.0613353	0.138106	0.444116	0.656959	0.935573	49.0359	42.7154	47.9286	49.076	50.5918	42.7296	2940.24	0.0981603	0.112752	0.870587	0.38398	0.999799	28.2005	28.4047	26.3962	26.4334	25.8703	23.7492	not.dependent	not.dependent	not.STRA8.bound	not.STRA8.activated
Acox3	1049.31	0.0261333	0.27477	0.0951096	0.924228	0.991122	9.51196	7.44975	13.4299	12.103	8.52934	11.0431	912.178	0.183369	0.137606	1.33256	0.182675	0.999799	8.58054	10.1838	8.41512	7.67417	8.67025	6.93393	not.dependent	not.dependent	not.STRA8.bound	not.STRA8.activated
Acp1	5882.76	-0.232457	0.148919	-1.56097	0.118532	0.547964	68.1293	85.405	61.8071	91.4078	90.7839	82.6473	4964.21	-0.0449068	0.163885	-0.274013	0.784074	0.999799	74.9738	50.5334	60.2285	60.2349	64.6374	63.2897	not.dependent	not.dependent	not.STRA8.bound	not.STRA8.activated
Acp2	4730.34	-0.0544654	0.144744	-0.376289	0.706702	0.948776	37.1847	35.5289	34.8724	40.0551	44.0058	33.7029	3777.2	0.143695	0.113339	1.26783	0.204859	0.999799	29.801	32.3971	26.5226	27.3549	27.7972	23.039	not.dependent	not.dependent	not.STRA8.bound	not.STRA8.activated
Acp5	837.272	0.628898	0.445406	1.41197	0.15796	0.601362	15.2232	61.1243	21.9534	28.441	15.6938	23.464	751.314	-0.0919942	0.648458	-0.141866	0.887186	0.999799	28.1989	7.25116	29.5507	17.136	23.1698	28.29	not.dependent	not.dependent	not.STRA8.bound	not.STRA8.activated
Acp6	826.201	-0.00566035	0.276789	-0.0204501	0.983684	0.997293	16.9061	22.0316	19.6093	19.9597	17.0267	25.4911	960.322	-0.015643	0.14325	-0.109201	0.913043	0.999799	19.819	23.066	22.503	22.746	22.9695	18.5132	not.dependent	not.dependent	not.STRA8.bound	not.STRA8.activated
Acrbp	89.2744	0.746572	0.726541	1.02757	0.304152	0.769158	7.41053	4.08733	5.23399	2.10777	2.72357	2.0644	594.843	-0.152939	0.15239	-1.00361	0.315569	0.999799	14.29	14.3655	14.2225	16.2179	15.64	14.6949	not.dependent	not.dependent	not.STRA8.bound	not.STRA8.activated
Acsbg1	3515.72	0.240438	0.231376	1.03917	0.298726	0.764107	36.1776	47.5467	69.4271	45.9684	36.1044	55.2659	3446.08	0.0274659	0.137646	0.19954	0.84184	0.999799	46.5191	47.7573	41.8539	47.6573	37.5041	43.9682	not.dependent	not.dependent	not.STRA8.bound	not.STRA8.activated
Acsf2	4510.03	0.0641154	0.142144	0.451059	0.651947	0.934259	49.2616	51.8739	62.1028	53.5857	55.7856	55.9213	2308.02	-0.23109	0.123183	-1.876	0.0606559	0.76406	23.0195	26.8505	24.0912	26.0947	28.3511	29.682	not.dependent	not.dependent	not.STRA8.bound	not.STRA8.activated
Acsf3	1035.54	0.440814	0.229786	1.91837	0.0550643	0.392049	19.581	21.037	19.1437	14.0708	16.4014	17.979	748.033	0.268566	0.169545	1.58404	0.113185	0.981564	11.537	16.4724	14.2477	9.94178	11.5508	12.5493	not.dependent	not.dependent	not.STRA8.bound	not.STRA8.activated
Acsl1	2109.48	-0.214785	0.215243	-0.997873	0.318341	0.782352	19.0037	17.2597	23.5337	23.0663	17.4166	29.5426	1251.93	0.0767147	0.160981	0.476546	0.633685	0.999799	8.99888	13.3834	11.9867	9.58605	12.1699	9.95058	not.dependent	not.dependent	not.STRA8.bound	not.STRA8.activated
Acsl3	6000.35	-0.562601	0.150511	-3.73793	0.000185541	0.00977886	57.0594	57.2571	66.1808	98.5116	81.6319	104.994	4145.66	0.0554319	0.145258	0.381609	0.702752	0.999799	46.1487	53.9096	46.8826	44.5684	57.9119	37.6431	Meioc.downregulated	not.dependent	STRA8.bound	not.STRA8.activated
Acsl4	1694.43	-0.336524	0.23783	-1.41498	0.157075	0.600794	12.282	9.29966	9.26744	17.5191	10.5929	12.9968	1017.57	0.167474	0.130475	1.28358	0.199291	0.999799	6.84966	7.38528	6.60587	6.1981	6.56754	5.41076	not.dependent	not.dependent	not.STRA8.bound	not.STRA8.activated
Acsl5	2299.39	0.222086	0.226982	0.978429	0.327862	0.791614	17.2589	26.3736	19.7333	24.0794	18.3103	15.001	1677.69	-0.0813294	0.193052	-0.421282	0.67355	0.999799	17.0457	10.5926	11.22	13.5287	12.8357	13.9226	not.dependent	not.dependent	not.STRA8.bound	not.STRA8.activated
Acsm3	624.492	0.0580392	0.333476	0.174043	0.861832	0.979631	9.78881	6.31907	9.70091	10.8698	6.4912	9.619	814.909	0.0222099	0.145285	0.152871	0.8785	0.999799	11.2743	11.3065	9.44234	10.6855	9.93354	9.46209	not.dependent	not.dependent	not.STRA8.bound	not.STRA8.activated
Acss1	1438.53	0.33065	0.309336	1.0689	0.285114	0.752118	15.6619	18.2782	14.7431	20.0894	7.24345	13.6595	1241.02	0.00190741	0.166679	0.0114436	0.99087	0.999799	14.7714	11.2458	11.2974	10.9688	13.8941	11.5744	not.dependent	not.dependent	not.STRA8.bound	not.STRA8.activated
Acss2	2651.51	1.29808	0.23533	5.51601	3.47e-08	9.65e-06	63.8257	67.3633	36.7371	22.5906	24.1028	26.7702	1301.25	0.907469	0.230985	3.92869	8.54e-05	0.00778917	13.4186	33.32	19.2896	12.2348	11.3757	9.9373	Meioc.upregulated	Stra8.upregulated	STRA8.bound	STRA8.activated
Acta2	9366.16	0.18529	0.212925	0.870212	0.384185	0.828812	249.871	168.176	251.07	161.989	293.029	165.233	4116.5	-0.120142	0.202932	-0.59203	0.55383	0.999799	97.0945	75.0722	90.1824	97.7611	65.8752	113.3	not.dependent	not.dependent	not.STRA8.bound	not.STRA8.activated
Actb	131445	0.131934	0.0963076	1.36992	0.170711	0.618699	3173.74	2902.77	3436.01	2831.13	3325.8	3231.91	56396.6	-0.09833	0.12843	-0.765634	0.443894	0.999799	1185.72	1090.54	1062.87	1082.92	1143.44	1245.36	not.dependent	not.dependent	STRA8.bound	not.STRA8.activated
Actc1	63.6508	0.569376	0.886474	0.642293	0.520683	0.897473	2.88734	1.92645	1.92908	1.24044	2.74444	0.787559	166.465	0.383963	0.264699	1.45056	0.146902	0.999799	6.25094	4.90109	5.00097	3.33759	4.40674	4.3719	not.dependent	not.dependent	not.STRA8.bound	not.STRA8.activated
Actg1	63323.5	-0.165175	0.118596	-1.39276	0.163693	0.608128	1525.66	1221.55	1178.59	1455.02	1486.78	1739.76	63781.6	-0.114031	0.120914	-0.943079	0.345641	0.999799	1300	1254.53	1239.25	1265.62	1267.74	1479.66	not.dependent	not.dependent	not.STRA8.bound	not.STRA8.activated
Actg2	28.5752	0.925887	1.19333	0.775887	0.437816	0.855687	1.74706	1.03274	1.09092	0.836873	0.393917	0.978977	49.7054	-0.623785	0.602341	-1.0356	0.300388	0.999799	0.924658	1.03406	1.8757	1.14476	0.941224	3.67833	not.dependent	not.dependent	not.STRA8.bound	not.STRA8.activated
Actl6a	3712.12	-0.257935	0.150659	-1.71205	0.0868884	0.479771	58.6965	61.6182	75.6258	81.9606	79.765	85.4841	4395.34	0.0103707	0.127209	0.0815253	0.935024	0.999799	76.0363	86.4482	84.3863	79.8654	93.1587	66.7893	not.dependent	not.dependent	STRA8.bound	not.STRA8.activated
Actn1	10149.1	0.108025	0.144465	0.747755	0.454608	0.865313	124.191	103.242	154.277	116.347	129.085	128.807	4278.09	-0.150663	0.107168	-1.40586	0.159765	0.999799	37.9984	44.6073	37.9586	41.2499	46.9965	41.2866	not.dependent	not.dependent	not.STRA8.bound	not.STRA8.activated
Actn3	476.481	0.223275	0.329735	0.677136	0.49832	0.886863	7.81981	5.30701	7.47943	6.42175	6.39591	5.92823	224.154	0.13168	0.264632	0.497598	0.618767	0.999799	2.55035	3.10497	3.51686	3.2779	2.0028	2.80413	not.dependent	not.dependent	not.STRA8.bound	not.STRA8.activated
Actn4	22964.2	0.104644	0.0929732	1.12553	0.260366	0.730029	223.601	240.116	235.624	236.564	212.061	234.395	9855.49	0.0564069	0.101521	0.555619	0.578472	0.999799	90.403	106.732	88.3375	87.1753	91.7446	86.1952	not.dependent	not.dependent	STRA8.bound	not.STRA8.activated
Actr10	4597.65	0.437462	0.185627	2.35667	0.0184397	0.22301	54.119	53.5704	34.9669	33.8262	38.9447	37.7054	4348.15	0.139383	0.110005	1.26706	0.205134	0.999799	34.9229	42.824	37.0182	34.2059	34.0447	33.2694	not.dependent	not.dependent	not.STRA8.bound	not.STRA8.activated
Actr1a	9166.15	0.215655	0.113793	1.89515	0.0580723	0.400216	134.99	138.952	137.99	121.757	136.921	116.596	5482.08	0.0235347	0.118609	0.198423	0.842714	0.999799	81.6338	77.0592	66.8569	73.5572	71.9452	69.7652	not.dependent	not.dependent	not.STRA8.bound	not.STRA8.activated
Actr1b	6756.45	0.0293289	0.124235	0.236075	0.813374	0.972282	73.7634	77.4219	90.8031	84.6942	83.4007	82.9843	3687.29	-0.0866131	0.115661	-0.748852	0.453947	0.999799	41.8902	43.5269	38.2644	43.3647	40.7175	43.1219	not.dependent	not.dependent	not.STRA8.bound	not.STRA8.activated
Actr2	11490.6	-0.362209	0.102867	-3.52115	0.000429687	0.0181627	97.3761	106.991	102.344	135.067	144.467	132.266	5898.51	-0.0321816	0.140866	-0.228455	0.819292	0.999799	60.1911	50.7175	48.0449	53.2018	62.2946	44.5479	Meioc.downregulated	not.dependent	STRA8.bound	not.STRA8.activated
Actr3	18398.8	-0.443331	0.115631	-3.83402	0.000126065	0.00770056	247.87	225.911	199.8	346.596	302.919	314.034	8005.98	-0.0465333	0.114042	-0.408035	0.683248	0.999799	112.495	104.247	103.862	103.344	114.759	106.413	Meioc.downregulated	not.dependent	not.STRA8.bound	not.STRA8.activated
Actr3b	787.112	-0.779828	0.255717	-3.04958	0.0022916	0.0595237	10.4192	11.5881	11.8309	17.7266	21.6675	20.2682	392.534	-0.107682	0.233064	-0.462028	0.644061	0.999799	4.89924	8.71088	8.75567	8.2864	8.2316	7.15986	not.dependent	not.dependent	not.STRA8.bound	not.STRA8.activated
Actr5	480.159	0.335838	0.418715	0.802068	0.422514	0.848329	7.67169	10.0318	8.64817	6.88812	3.94282	11.3885	725.666	-0.0768692	0.144386	-0.532386	0.594459	0.999799	11.3764	12.4179	10.4708	11.9047	11.5302	11.5768	not.dependent	not.dependent	not.STRA8.bound	not.STRA8.activated
Actr6	2613.41	0.249276	0.176427	1.41291	0.157682	0.601284	59.3517	65.7621	64.9488	61.37	60.1577	45.6972	3503.87	0.0384406	0.147196	0.261153	0.793975	0.999799	85.2486	64.7263	72.4801	70.7395	78.7912	64.5058	not.dependent	not.dependent	not.STRA8.bound	not.STRA8.activated
Actr8	1934.14	0.0719123	0.193841	0.370986	0.710648	0.950017	31.5359	38.8372	28.69	36.0748	28.6456	35.1743	1704.42	0.0735301	0.121611	0.604636	0.545421	0.999799	27.179	32.9492	30.4284	28.8659	28.8304	25.887	not.dependent	not.dependent	not.STRA8.bound	not.STRA8.activated
Acvr1	2629.87	-0.197124	0.15449	-1.27597	0.201967	0.663497	31.7279	28.9806	33.1643	35.6974	38.5503	37.1341	1050.27	-0.0717879	0.145857	-0.49218	0.622592	0.999799	13.4376	13.647	12.2868	11.4762	14.02	13.9789	not.dependent	not.dependent	not.STRA8.bound	not.STRA8.activated
Acvr1b	2500.95	-0.255972	0.160876	-1.59111	0.111584	0.536702	17.3935	19.0275	21.3704	24.3939	23.6196	24.7955	1807.11	-0.0477987	0.125342	-0.381345	0.702947	0.999799	13.2074	16.1752	14.0124	14.5514	16.2258	12.7747	not.dependent	not.dependent	not.STRA8.bound	not.STRA8.activated
Acvr2a	2533.78	-0.37584	0.190163	-1.97641	0.0481086	0.370601	12.9441	13.439	14.2947	19.3958	13.9934	21.7038	1805.47	0.114833	0.140683	0.816256	0.414354	0.999799	11.2156	10.8682	9.96449	9.66645	11.5489	7.9427	not.dependent	not.dependent	STRA8.bound	not.STRA8.activated
Acvr2b	2527.02	-0.34099	0.188078	-1.81302	0.0698283	0.437098	27.4187	22.0089	32.4159	35.8895	32.9537	39.643	540.9	0.113659	0.249544	0.455468	0.648773	0.999799	6.79771	9.43161	6.07979	5.67152	9.94442	4.81322	not.dependent	not.dependent	STRA8.bound	not.STRA8.activated
Acvrl1	2023.26	0.375267	0.216297	1.73496	0.0827471	0.470618	19.3631	37.3087	26.7477	24.0313	19.3279	19.142	1112.2	-0.0495137	0.161338	-0.306895	0.758924	0.999799	12.2854	13.7012	10.4359	11.4703	11.6556	12.6503	not.dependent	not.dependent	not.STRA8.bound	not.STRA8.activated
Acy1	818.843	-0.590616	0.253385	-2.3309	0.0197585	0.231187	20.9678	27.7705	19.541	40.2227	29.7423	44.1085	1823.95	-0.145586	0.125325	-1.16167	0.24537	0.999799	47.2147	54.7559	59.1705	55.026	56.0498	53.572	not.dependent	not.dependent	not.STRA8.bound	not.STRA8.activated
Acy3	556.644	-0.310193	0.346329	-0.895661	0.370434	0.819719	11.3219	12.8542	18.8293	18.0795	14.9824	23.4619	542.756	-0.0355559	0.172485	-0.20614	0.836682	0.999799	14.2834	16.3058	15.4373	16.348	13.3321	15.886	not.dependent	not.dependent	not.STRA8.bound	not.STRA8.activated
Acyp1	89.9921	0.52407	1.18287	0.44305	0.65773	0.935611	5.51857	11.3486	16.0694	13.2997	0	11.8036	597.493	-0.191718	0.209448	-0.915348	0.360009	0.999799	61.082	41.5124	50.2825	52.6963	52.782	66.9084	not.dependent	not.dependent	not.STRA8.bound	not.STRA8.activated
Acyp2	202.514	0.106051	0.571918	0.18543	0.852892	0.979096	13.2221	9.22596	14.2445	6.91752	20.2722	8.68385	372.489	0.0825366	0.211929	0.389453	0.696941	0.999799	24.6675	18.9198	20.0251	19.042	17.8946	22.0856	not.dependent	not.dependent	not.STRA8.bound	not.STRA8.activated
Ada	340.318	-0.477494	0.428049	-1.11551	0.26463	0.733947	4.41946	6.97213	9.3753	8.44601	11.9593	10.1726	394.929	-0.208687	0.18089	-1.15367	0.248636	0.999799	8.91261	8.61821	8.50946	9.09262	9.65832	10.577	not.dependent	not.dependent	not.STRA8.bound	not.STRA8.activated
Adad1	888.66	0.65801	0.378561	1.73818	0.0821783	0.468466	17.5627	18.8455	9.52636	5.30705	12.0204	9.86808	513.455	0.69652	0.298443	2.33385	0.0196035	0.414154	4.71661	14.6932	8.56999	7.00495	4.60916	5.00718	not.dependent	not.dependent	STRA8.bound	not.STRA8.activated
Adad2	140.027	0.45158	0.678374	0.66568	0.505615	0.890089	4.04954	1.3379	5.59647	2.29156	2.83425	3.41691	1230.72	-0.844973	0.460509	-1.83487	0.0665253	0.791726	9.31817	24.1933	26.1518	40.6205	27.8618	33.8374	not.dependent	not.dependent	not.STRA8.bound	not.STRA8.activated
Adal	1333.59	0.0264085	0.296724	0.0890001	0.929082	0.991122	22.3806	25.0046	17.403	32.9505	15.0134	19.4998	1309.14	-0.043991	0.142018	-0.309756	0.756746	0.999799	17.6226	19.421	19.0519	20.4727	20.7795	15.3337	not.dependent	not.dependent	not.STRA8.bound	not.STRA8.activated
Adam10	27597	-0.255154	0.0973455	-2.62112	0.00876418	0.144017	195.001	203.453	183.575	252.132	249.2	227.188	9720.53	0.145898	0.117513	1.24155	0.214402	0.999799	78.342	78.6122	63.52	63.7888	72.8133	58.4381	not.dependent	not.dependent	STRA8.bound	not.STRA8.activated
Adam11	379.079	-0.34088	0.402226	-0.847482	0.396726	0.834923	2.78047	2.15621	2.65643	2.94572	4.6586	2.45042	424.062	-0.0919128	0.182205	-0.504449	0.613946	0.999799	3.08864	2.86047	2.9844	3.44626	2.95335	2.82591	not.dependent	not.dependent	not.STRA8.bound	not.STRA8.activated
Adam12	1587.74	0.239846	0.195074	1.22951	0.218879	0.68571	7.94073	7.56239	8.40059	7.10925	7.93121	6.25445	738.646	-0.0143114	0.180826	-0.0791445	0.936918	0.999799	3.32936	3.50047	3.02405	2.92169	2.84758	3.85599	not.dependent	not.dependent	not.STRA8.bound	not.STRA8.activated
Adam15	1640.09	-0.340175	0.224959	-1.51217	0.130492	0.566639	22.5847	22.5737	30.4617	32.1597	41.3099	24.7151	1297.35	-0.0964186	0.155983	-0.618134	0.536487	0.999799	17.555	17.8267	15.9184	17.3981	15.1902	19.7823	not.dependent	not.dependent	not.STRA8.bound	not.STRA8.activated
Adam17	5255.62	0.087931	0.130178	0.675465	0.499381	0.887256	41.5069	43.2138	44.5715	46.0008	37.2206	44.5658	3718.24	0.110423	0.129444	0.85306	0.393626	0.999799	29.285	32.5995	27.3388	28.6528	30.5734	21.6659	not.dependent	not.dependent	STRA8.bound	not.STRA8.activated
Adam19	4012.23	-0.127222	0.178095	-0.714347	0.475013	0.875371	21.4554	18.6593	25.3057	20.8905	29.1685	25.1984	2411.13	-0.187701	0.1385	-1.35524	0.17534	0.999799	10.7475	14.6901	12.1143	12.3452	16.0114	13.123	not.dependent	not.dependent	not.STRA8.bound	not.STRA8.activated
Adam22	1274.92	-0.378814	0.302623	-1.25177	0.210655	0.67594	5.73622	7.7542	7.99864	10.3399	6.2224	11.5515	1541.2	0.00557287	0.185417	0.030056	0.976022	0.999799	3.85253	7.43925	6.25612	5.69997	5.76969	4.87347	not.dependent	not.dependent	not.STRA8.bound	not.STRA8.activated
Adam23	415.794	-0.332151	0.438881	-0.756814	0.449161	0.862454	3.75427	1.96216	3.3874	3.73592	4.49417	5.47808	250.446	0.578478	0.287414	2.0127	0.0441465	0.657595	0.95748	2.17151	1.71819	1.1116	0.883416	1.10849	not.dependent	not.dependent	not.STRA8.bound	not.STRA8.activated
Adam8	152.328	-0.0394352	0.612825	-0.0643498	0.948692	0.991149	1.41822	1.51473	2.81481	2.50935	2.53576	1.20309	645.686	-0.107092	0.161326	-0.663824	0.506803	0.999799	8.21095	7.18221	7.44765	8.38617	7.71575	7.82066	not.dependent	not.dependent	not.STRA8.bound	not.STRA8.activated
Adam9	2429.41	-0.138988	0.176796	-0.786146	0.431782	0.851991	24.5382	18.6014	19.8495	23.873	25.4598	24.6149	1630.56	0.277197	0.142586	1.94407	0.051887	0.708809	14.9886	18.3885	13.4128	12.38	14.5557	10.7883	not.dependent	not.dependent	STRA8.bound	not.STRA8.activated
Adamts1	2352.43	0.0512248	0.168724	0.303601	0.761432	0.960921	17.727	16.5642	17.8196	17.4154	15.7606	19.8592	1785.94	-0.11239	0.127085	-0.884369	0.376497	0.999799	12.3859	13.9271	10.5851	12.7282	13.2339	12.7398	not.dependent	not.dependent	not.STRA8.bound	not.STRA8.activated
Adamts10	1940.36	-0.00561107	0.247586	-0.0226631	0.981919	0.996672	18.6433	16.016	20.5914	15.4925	27.1014	15.9788	6697.03	-0.0282986	0.122136	-0.231698	0.816773	0.999799	58.6979	71.3797	56.0544	63.7161	67.2647	52.5789	not.dependent	not.dependent	not.STRA8.bound	not.STRA8.activated
Adamts12	1484.07	0.210514	0.215637	0.976244	0.328944	0.792319	10.0972	8.52181	8.16284	7.25619	9.48509	7.64797	376.14	0.278839	0.288454	0.966665	0.333712	0.999799	2.6179	2.6812	1.50799	1.75124	2.66017	1.08398	not.dependent	not.dependent	not.STRA8.bound	not.STRA8.activated
Adamts14	808.075	0.302153	0.265561	1.13779	0.255208	0.725132	7.81945	6.03032	6.13164	4.96931	6.38947	5.01787	805.883	-0.286854	0.200489	-1.43077	0.152495	0.999799	3.65009	7.01006	4.93237	5.87475	6.93254	5.45878	not.dependent	not.dependent	not.STRA8.bound	not.STRA8.activated
Adamts15	736.227	0.190658	0.307306	0.620417	0.534984	0.901586	5.36195	4.50624	4.78748	4.35261	5.98355	3.25194	342.431	-0.263219	0.244041	-1.07859	0.280773	0.999799	1.76433	2.02246	1.89747	1.96185	1.68614	2.92242	not.dependent	not.dependent	not.STRA8.bound	not.STRA8.activated
Adamts16	5958.04	-0.0420859	0.18975	-0.221797	0.824472	0.973926	35.8433	37.0825	56.2585	41.7955	56.2162	42.2578	4826.72	-0.0067922	0.13184	-0.0515185	0.958912	0.999799	34.5122	38.6801	30.4619	38.6936	33.0088	29.2325	not.dependent	not.dependent	not.STRA8.bound	not.STRA8.activated
Adamts17	5074.53	0.371029	0.166546	2.22779	0.0258944	0.269381	31.559	28.6391	40.2312	24.6493	30.5162	26.0995	777.556	-0.106437	0.144772	-0.735206	0.462214	0.999799	4.00121	4.90712	4.06345	4.71962	4.37171	4.31425	not.dependent	not.dependent	not.STRA8.bound	not.STRA8.activated
Adamts19	6500.31	0.330328	0.2282	1.44754	0.147746	0.588065	56.5121	54.3426	57.0255	65.664	48.8852	26.5946	10663	-0.0443537	0.130575	-0.339681	0.734097	0.999799	87.7469	80.8739	65.1244	81.8572	83.2869	70.0945	not.dependent	not.dependent	not.STRA8.bound	not.STRA8.activated
Adamts2	8028.73	0.0983499	0.156073	0.630153	0.528594	0.900282	43.3157	41.925	37.9239	34.0506	50.0131	37.537	2114.06	-0.0395753	0.135215	-0.292685	0.769763	0.999799	9.5244	12.269	8.4985	10.0677	10.3275	9.67151	not.dependent	not.dependent	not.STRA8.bound	not.STRA8.activated
Adamts20	231.566	0.606949	0.549778	1.10399	0.269598	0.739346	1.60358	1.75963	1.02446	1.25189	0.48746	1.37019	198.939	0.514765	0.240437	2.14096	0.0322773	0.555617	1.2036	1.07439	1.16317	0.820812	0.677527	0.84911	not.dependent	not.dependent	not.STRA8.bound	not.STRA8.activated
Adamts4	550.565	0.561861	0.395742	1.41976	0.155676	0.599761	7.48357	5.47156	4.77732	3.53085	6.76667	2.60688	185.33	0.599722	0.302175	1.98468	0.0471798	0.677218	1.42669	2.97879	1.41769	1.21194	1.15242	1.27748	not.dependent	not.dependent	not.STRA8.bound	not.STRA8.activated
Adamts5	409.885	-0.122834	0.448093	-0.274127	0.783987	0.966019	1.96604	1.06586	2.0549	1.53437	2.95819	1.29957	278.052	-0.193239	0.24544	-0.787315	0.431097	0.999799	1.04259	1.13021	0.99337	1.03663	0.954029	1.51162	not.dependent	not.dependent	not.STRA8.bound	not.STRA8.activated
Adamts6	234.545	-1.02654	0.614642	-1.67014	0.0948912	0.498746	0.971948	1.13957	0.600501	1.32566	3.31525	0.682541	481.906	0.328524	0.165044	1.99053	0.0465325	0.672681	2.64961	3.26167	2.47411	2.08845	2.35006	2.05076	not.dependent	not.dependent	not.STRA8.bound	not.STRA8.activated
Adamts7	3810.23	0.244763	0.150023	1.6315	0.102785	0.518552	27.7387	31.7668	29.6	27.0765	23.6136	29.252	1267.21	-0.0970015	0.131507	-0.737616	0.460748	0.999799	8.5645	9.16823	8.30695	8.15963	9.86505	9.23304	not.dependent	not.dependent	not.STRA8.bound	not.STRA8.activated
Adamts8	360.923	0.30396	0.406442	0.747855	0.454547	0.865313	3.34098	5.40991	3.7006	3.18969	4.62255	2.8915	164.335	0.176771	0.24959	0.708246	0.478793	0.999799	1.85547	1.87596	1.62212	1.58435	1.35563	1.65469	not.dependent	not.dependent	not.STRA8.bound	not.STRA8.activated
Adamts9	8325.96	0.0872165	0.130677	0.667422	0.504503	0.890089	40.5106	37.2911	38.6787	35.3672	42.1752	36.7539	2872.04	-0.125323	0.13336	-0.939736	0.347353	0.999799	14.3641	15.7018	12.6705	13.8144	15.1129	17.0745	not.dependent	not.dependent	not.STRA8.bound	not.STRA8.activated
Adamtsl1	587.36	-0.26575	0.378775	-0.701603	0.482927	0.879508	2.42864	3.42723	3.00506	3.51951	4.57482	1.91852	278.795	0.0504397	0.214572	0.235071	0.814154	0.999799	1.73655	1.58538	0.992615	1.08298	1.2865	1.20408	not.dependent	not.dependent	not.STRA8.bound	not.STRA8.activated
Adamtsl2	258.516	0.135253	0.425553	0.317828	0.750615	0.959705	2.90023	2.39526	3.35444	2.75161	2.49247	3.11451	206.736	0.0226317	0.287549	0.0787055	0.937267	0.999799	1.39582	2.90728	2.4217	2.31533	1.77442	2.22769	not.dependent	not.dependent	not.STRA8.bound	not.STRA8.activated
Adamtsl4	214.614	-0.181422	0.576215	-0.314851	0.752875	0.960114	2.48717	1.00595	2.68759	1.41883	3.25305	2.71517	185.034	0.249484	0.280951	0.888	0.374541	0.999799	1.23672	2.3439	2.21588	1.52997	1.50909	1.70383	not.dependent	not.dependent	not.STRA8.bound	not.STRA8.activated
Adar	2568.11	-0.341077	0.162436	-2.09976	0.0357498	0.320751	13.3882	15.3437	18.6492	16.8311	20.7164	20.8159	2146.4	0.179995	0.131425	1.36956	0.170824	0.999799	12.4436	17.701	13.7548	11.8504	14.7972	11.3127	not.dependent	not.dependent	not.STRA8.bound	not.STRA8.activated
Adarb1	2248.47	0.262965	0.184688	1.42383	0.154495	0.597313	13.9129	11.6213	15.5153	12.2804	10.5003	13.2243	1128.97	1.09937	0.262054	4.19521	2.73e-05	0.00320144	4.20867	12.7021	8.13174	3.71826	4.09941	3.41552	not.dependent	Stra8.upregulated	STRA8.bound	STRA8.activated
Adat1	478.695	0.0782804	0.327775	0.238824	0.811242	0.97182	5.26352	5.38937	6.97783	6.25903	4.90486	6.46519	995.387	-0.12093	0.155344	-0.778464	0.436296	0.999799	9.64248	13.6418	12.2832	12.1105	14.3036	11.2573	not.dependent	not.dependent	not.STRA8.bound	not.STRA8.activated
Adat2	805.277	-0.115157	0.326286	-0.352933	0.724139	0.953889	27.8787	14.7946	20.0977	20.3097	31.4781	20.442	276.877	-0.0626782	0.212205	-0.295366	0.767714	0.999799	7.92781	6.70181	7.56643	6.95634	8.93351	6.9128	not.dependent	not.dependent	not.STRA8.bound	not.STRA8.activated
Adat3	274.512	-0.438867	0.564967	-0.776802	0.437276	0.855377	2.69424	2.0185	4.70459	2.39317	5.04431	2.1142	732.572	0.198641	0.225394	0.881306	0.378152	0.999799	6.32863	12.0888	8.41412	9.41553	9.43858	4.86141	not.dependent	not.dependent	not.STRA8.bound	not.STRA8.activated
Adck1	2679.04	0.0532196	0.204042	0.260826	0.794226	0.968513	50.2836	50.4328	45.5754	48.1689	36.1977	62.4894	1241.88	0.0404132	0.175089	0.230815	0.817459	0.999799	16.9089	27.814	22.7937	22.9241	19.2683	21.428	not.dependent	not.dependent	not.STRA8.bound	not.STRA8.activated
Adck2	1091.31	0.128284	0.230618	0.556261	0.578032	0.915957	18.7769	14.5114	19.449	15.9677	21.1298	13.7562	955.846	-0.102149	0.137918	-0.740652	0.458905	0.999799	13.5977	13.7256	12.1932	12.9686	14.4386	14.2493	not.dependent	not.dependent	not.STRA8.bound	not.STRA8.activated
Adck5	2022.62	0.0551521	0.192012	0.287233	0.773934	0.96344	42.9718	38.5942	46.2956	46.438	48.1598	35.7803	2285.02	-0.073003	0.138258	-0.52802	0.597485	0.999799	44.22	46.6647	42.7427	49.8645	39.5993	46.2393	not.dependent	not.dependent	not.STRA8.bound	not.STRA8.activated
Adcy1	731.048	-0.720452	0.291563	-2.47099	0.0134738	0.187923	1.54559	1.1977	2.0132	2.8502	2.57979	2.84303	383.972	-0.0162681	0.239783	-0.067845	0.945909	0.999799	0.747453	1.20735	1.27364	0.961425	1.35441	0.865109	not.dependent	not.dependent	not.STRA8.bound	not.STRA8.activated
Adcy2	2514.5	0.0293754	0.196474	0.149513	0.881149	0.985216	21.7229	18.488	23.6521	23.9709	24.9962	17.2202	936.631	0.0502164	0.159357	0.31512	0.752671	0.999799	8.13648	9.25782	6.24695	7.59536	7.98009	6.59879	not.dependent	not.dependent	not.STRA8.bound	not.STRA8.activated
Adcy3	3075.39	0.0503281	0.161592	0.311452	0.755457	0.960274	23.6657	24.6025	28.1791	22.6683	28.7454	26.7284	1631.41	0.117764	0.128727	0.914832	0.36028	0.999799	12.8114	15.3785	12.5834	12.8366	12.3145	10.9349	not.dependent	not.dependent	not.STRA8.bound	not.STRA8.activated
Adcy4	721.205	0.0923293	0.382506	0.24138	0.809261	0.971572	5.19813	7.61716	11.7099	5.53951	11.5265	6.96099	439.894	0.0375196	0.172385	0.21765	0.827702	0.999799	5.07937	4.98697	4.16134	4.61404	4.50141	4.47116	not.dependent	not.dependent	not.STRA8.bound	not.STRA8.activated
Adcy5	486.812	-0.507126	0.332942	-1.52316	0.127718	0.562547	2.08794	2.40091	1.90971	2.69406	3.90409	3.04312	310.554	-0.674673	0.200254	-3.36909	0.000754159	0.0435355	1.13055	1.14884	1.3714	1.72891	1.99141	1.95492	not.dependent	Stra8.downregulated	not.STRA8.bound	not.STRA8.activated
Adcy6	6034.92	0.167605	0.135272	1.23902	0.215337	0.682033	35.3943	39.1389	38.8477	36.9337	39.1118	30.8556	3879.52	-0.113083	0.139881	-0.808425	0.418846	0.999799	22.2953	24.8124	18.7376	23.9507	26.4232	18.7786	not.dependent	not.dependent	not.STRA8.bound	not.STRA8.activated
Adcy7	683.609	-0.422158	0.3964	-1.06498	0.286885	0.753703	2.33035	5.77332	3.2629	8.02593	4.53079	3.56293	581.618	-0.070117	0.237111	-0.295714	0.767449	0.999799	3.67101	2.28938	4.02482	3.25024	3.14902	3.86349	not.dependent	not.dependent	STRA8.bound	not.STRA8.activated
Adcy9	1365.13	0.253489	0.22631	1.1201	0.262673	0.73135	12.1575	11.1864	12.6031	8.98547	9.96269	12.9901	302.561	0.327595	0.32102	1.02048	0.307501	0.999799	2.15742	3.75923	1.91108	1.96742	3.06217	1.089	not.dependent	not.dependent	not.STRA8.bound	not.STRA8.activated
Adcyap1r1	2730.36	-0.105119	0.213131	-0.493213	0.621862	0.923332	20.4314	20.2812	16.2227	20.0751	28.18	16.4402	1929.2	0.0385767	0.145049	0.265957	0.790272	0.999799	10.662	14.5005	11.1481	11.4709	13.0761	8.67358	not.dependent	not.dependent	not.STRA8.bound	not.STRA8.activated
Add1	15384.9	0.0996842	0.0917148	1.08689	0.277084	0.745605	163.75	173.284	162.103	158.464	160.171	153.474	10569.3	0.0194175	0.105821	0.183493	0.854411	0.999799	101.647	106.964	92.9963	90.4951	100.668	97.8397	not.dependent	not.dependent	STRA8.bound	not.STRA8.activated
Add2	1042.77	-0.0653651	0.461289	-0.141701	0.887316	0.986575	3.8535	20.3474	4.07293	16.2373	11.8062	8.30467	490.554	-0.132332	0.280815	-0.471243	0.637467	0.999799	5.61433	1.52051	4.07781	3.59609	4.4819	4.20983	not.dependent	not.dependent	not.STRA8.bound	not.STRA8.activated
Add3	9154.12	-0.108263	0.111767	-0.968646	0.332722	0.794351	67.8416	67.6263	74.1552	79.2755	74.0428	85.622	6420.72	0.0741495	0.115528	0.641829	0.520984	0.999799	51.6065	53.4655	43.1162	46.883	49.2414	41.8701	not.dependent	not.dependent	not.STRA8.bound	not.STRA8.activated
Adgra2	4307.14	0.0944645	0.17733	0.532704	0.594238	0.919594	27.9834	31.8801	28.6841	26.9841	36.8208	24.0892	2588.62	0.0452726	0.14716	0.307641	0.758355	0.999799	19.1691	19.2895	14.1042	15.7922	16.3848	17.653	not.dependent	not.dependent	not.STRA8.bound	not.STRA8.activated
Adgra3	10756.8	-0.0842473	0.105578	-0.797966	0.42489	0.848329	79.3768	84.1223	88.2303	101.081	88.2706	92.7025	5033.41	-0.000646903	0.113952	-0.00567699	0.99547	0.999799	41.1812	42.0535	35.0153	39.6932	40.4251	35.1251	not.dependent	not.dependent	not.STRA8.bound	not.STRA8.activated
Adgrb1	332.132	-0.471538	0.465271	-1.01347	0.310836	0.777625	2.77542	3.52586	4.25688	5.63304	3.09968	6.61449	237.611	0.180972	0.25142	0.7198	0.471648	0.999799	2.35227	3.05976	4.1876	2.72033	2.29485	2.91638	not.dependent	not.dependent	NA	NA
Adgrb2	3942.32	0.181308	0.242703	0.747037	0.455041	0.865371	48.5889	29.5489	22.2454	29.6597	38.7786	25.7344	1825.27	-0.187416	0.125979	-1.48767	0.136837	0.999799	12.3902	14.5526	11.5112	14.2806	14.4664	13.2883	not.dependent	not.dependent	not.STRA8.bound	not.STRA8.activated
Adgre1	313.408	-0.540323	0.462144	-1.16917	0.242337	0.710967	2.15177	3.30638	3.34136	2.89852	6.41359	3.60137	240.655	-0.256772	0.23558	-1.08996	0.275732	0.999799	2.4607	2.29693	2.45589	2.42218	2.71946	3.33299	not.dependent	not.dependent	not.STRA8.bound	not.STRA8.activated
Adgre5	3135.98	-0.156809	0.203825	-0.769332	0.441696	0.856948	38.9793	32.5094	51.7562	48.0196	40.3331	56.4045	2354.36	0.0814572	0.114336	0.712437	0.476194	0.999799	29.6486	33.8123	27.6659	28.0203	28.0854	27.0799	not.dependent	not.dependent	not.STRA8.bound	not.STRA8.activated
Adgrf5	2579.81	-0.179005	0.164944	-1.08525	0.277813	0.746289	13.229	13.2218	9.05655	13.056	15.3277	14.2236	2182.71	-0.0280109	0.145346	-0.192719	0.847179	0.999799	10.1643	12.4772	8.02979	11.5027	12.7635	7.04156	not.dependent	not.dependent	not.STRA8.bound	not.STRA8.activated
Adgrg1	9097.81	0.167312	0.158227	1.05741	0.290323	0.756909	89.4793	113.704	109.183	91.5776	120.598	83.1313	4695.89	0.00747154	0.133967	0.0557714	0.955524	0.999799	56.2904	50.2744	42.998	47.4756	47.2329	49.5915	not.dependent	not.dependent	not.STRA8.bound	not.STRA8.activated
Adgrg2	644.23	0.427761	0.373212	1.14616	0.251728	0.720501	7.09922	6.44765	5.50758	5.50129	6.50832	2.59133	616.412	-0.163143	0.167083	-0.976422	0.328855	0.999799	4.66949	4.54356	3.57342	4.55787	4.61319	4.7273	not.dependent	not.dependent	not.STRA8.bound	not.STRA8.activated
Adgrg3	102.288	-1.32672	0.832167	-1.5943	0.110869	0.535929	0.293063	1.47286	0.984618	2.145	3.9904	1.10289	101.21	-0.366488	0.328164	-1.11678	0.264087	0.999799	1.24167	1.42004	1.55326	2.10405	1.32173	1.82367	not.dependent	not.dependent	NA	NA
Adgrg6	246.354	-0.85439	0.436293	-1.9583	0.0501953	0.377127	1.2784	0.839989	0.810529	1.81969	1.92903	1.95278	251.469	-0.288503	0.276637	-1.0429	0.296996	0.999799	0.875688	1.45814	1.11284	1.08242	1.98949	1.05816	not.dependent	not.dependent	not.STRA8.bound	not.STRA8.activated
Adgrl1	16840.7	0.138739	0.121673	1.14026	0.254179	0.723407	71.3569	84.3196	92.7652	81.5831	77.4262	82.5796	14892.8	-0.0527401	0.134835	-0.391146	0.695689	0.999799	60.7157	76.7481	59.0613	67.5835	77.9136	52.174	not.dependent	not.dependent	not.STRA8.bound	not.STRA8.activated
Adgrl2	13479.6	0.126556	0.0918681	1.37759	0.168331	0.615457	117.785	115.448	134.281	119.252	112.844	115.944	5932.12	0.0694294	0.118515	0.58583	0.55799	0.999799	61.5729	59.4216	60.2973	56.6105	56.3731	63.4019	not.dependent	not.dependent	not.STRA8.bound	not.STRA8.activated
Adgrl3	7754.59	0.0931718	0.125059	0.745022	0.456258	0.865371	46.5401	49.1273	57.119	51.7848	46.7704	50.1817	2242.31	0.104808	0.191422	0.547524	0.584019	0.999799	13.8405	14.7654	9.49514	10.295	15.7607	8.71712	not.dependent	not.dependent	not.STRA8.bound	not.STRA8.activated
Adgrl4	549.272	-0.399421	0.336637	-1.1865	0.235423	0.705567	4.62657	3.03143	4.59536	5.80405	6.63484	4.47762	420.4	-0.18981	0.220034	-0.86264	0.388335	0.999799	3.73044	3.26968	2.63667	3.33134	4.73049	2.7656	not.dependent	not.dependent	not.STRA8.bound	not.STRA8.activated
Adgrv1	143.171	-0.627208	0.711191	-0.881912	0.377825	0.825002	0.819654	0.0684747	1.92439	1.82166	3.08051	1.21962	236.916	0.602468	0.260602	2.31183	0.0207868	0.433564	1.25035	2.039	2.01294	1.49313	1.04261	1.31157	not.dependent	not.dependent	not.STRA8.bound	not.STRA8.activated
Adh1	77.6418	-0.563756	0.911454	-0.618524	0.53623	0.901586	2.60708	0.400132	2.45326	1.68587	2.60492	4.19658	133.895	-0.0340631	0.385057	-0.0884624	0.929509	0.999799	5.42892	3.15156	2.17145	3.5538	2.49792	4.65698	not.dependent	not.dependent	not.STRA8.bound	not.STRA8.activated
Adh5	5290.56	-0.0813559	0.152257	-0.534333	0.593111	0.919594	135.9	120.518	130.816	156.359	115.882	158.975	6676.03	-0.128058	0.125411	-1.02111	0.307204	0.999799	171.701	143.972	146.944	169.287	168.048	157.118	not.dependent	not.dependent	STRA8.bound	not.STRA8.activated
Adi1	2993.43	-0.161702	0.168238	-0.961149	0.336477	0.79683	72.603	78.5405	63.5224	81.4706	93.0934	76.6401	1641.94	-0.131148	0.135154	-0.970359	0.331868	0.999799	33.5912	37.3591	39.3605	39.0023	38.4276	40.4085	not.dependent	not.dependent	not.STRA8.bound	not.STRA8.activated
Adipor1	8469.58	-0.211256	0.110884	-1.90519	0.0567551	0.395915	89.0363	92.5345	92.9744	108.653	120.974	107.782	5919.86	-0.0200465	0.116274	-0.172408	0.863117	0.999799	69.6955	64.1225	63.8815	65.0076	64.4399	65.7903	not.dependent	not.dependent	STRA8.bound	not.STRA8.activated
Adipor2	6713.01	0.054896	0.145087	0.378366	0.705159	0.948735	69.8065	61.8031	63.6275	68.4514	51.2223	75.3237	3525.04	0.148075	0.104241	1.42051	0.15546	0.999799	30.9175	34.3209	29.6956	27.2915	29.6954	25.822	not.dependent	not.dependent	STRA8.bound	not.STRA8.activated
Adk	6128.14	0.0600321	0.121592	0.493716	0.621507	0.923234	143.981	139.282	128.147	137.074	143.672	133.803	4717.04	0.0899235	0.114695	0.784025	0.433025	0.999799	105.884	99.2501	99.3065	98.3154	97.0973	85.3082	not.dependent	not.dependent	STRA8.bound	not.STRA8.activated
Adm	404.401	0.900686	0.438591	2.05359	0.0400152	0.338216	15.6573	14.4174	17.009	12.5442	4.2287	9.92455	370.893	-0.221067	0.261868	-0.844194	0.398561	0.999799	14.9415	7.91591	8.21755	11.4291	13.129	11.067	not.dependent	not.dependent	not.STRA8.bound	not.STRA8.activated
Adnp	4788.86	0.133084	0.190648	0.698062	0.485138	0.880608	32.0119	36.9221	38.3702	37.4654	23.84	41.6022	4035.4	-0.0303561	0.22481	-0.13503	0.892588	0.999799	24.3366	35.5129	23.171	28.7088	38.4332	15.8282	not.dependent	not.dependent	STRA8.bound	not.STRA8.activated
Adnp2	3358.46	-0.0144173	0.139196	-0.103576	0.917506	0.990572	26.1219	23.7378	23.7616	26.3238	25.2985	26.7126	1872.03	-0.0155199	0.115468	-0.134409	0.893079	0.999799	12.079	14.1083	12.6713	12.4535	13.6714	12.0533	not.dependent	not.dependent	not.STRA8.bound	not.STRA8.activated
Ado	4222.45	-0.108538	0.144906	-0.749024	0.453843	0.865313	37.4004	30.1333	33.4735	35.7988	39.8275	39.0067	2608.48	-0.0409797	0.118452	-0.34596	0.729373	0.999799	19.5852	19.5157	20.6503	19.6952	21.4579	19.0105	not.dependent	not.dependent	STRA8.bound	not.STRA8.activated
Adora1	3274.51	0.702956	0.200757	3.50153	0.000462598	0.0190506	31.1791	27.0424	42.8974	20.6903	23.2012	19.2348	1475.82	0.0271882	0.141352	0.192344	0.847473	0.999799	10.1656	14.2183	10.8748	12.0427	11.3508	9.81916	Meioc.upregulated	not.dependent	not.STRA8.bound	not.STRA8.activated
Adora2a	292.488	0.365065	0.409614	0.891241	0.3728	0.821172	4.22498	5.26437	6.12173	3.6953	4.47508	4.65233	145.651	-0.117776	0.270396	-0.435567	0.663151	0.999799	1.99095	2.41389	1.84727	2.05756	1.91359	2.56057	not.dependent	not.dependent	not.STRA8.bound	not.STRA8.activated
Adpgk	1902.24	0.0429138	0.245453	0.174835	0.861209	0.979522	31.6592	35.5972	24.7236	30.3676	22.6319	41.0181	3845.56	-0.0205988	0.119641	-0.172172	0.863303	0.999799	50.6419	64.212	59.7552	60.4436	59.4735	52.369	not.dependent	not.dependent	not.STRA8.bound	not.STRA8.activated
Adprh	3143.43	0.062923	0.137353	0.458113	0.646871	0.932118	89.201	87.3766	85.4094	92.1008	86.9513	86.8883	2462.96	-0.0479092	0.157244	-0.304681	0.760609	0.999799	60.5932	60.376	66.4126	58.2748	55.4546	74.3246	not.dependent	not.dependent	not.STRA8.bound	not.STRA8.activated
Adprhl2	1059.89	0.242262	0.237198	1.02135	0.307088	0.772709	28.8026	30.4893	28.1024	28.5725	20.8347	29.1383	1597.46	-0.0635759	0.17191	-0.369821	0.711516	0.999799	42.6935	36.3615	39.7075	36.5808	35.2874	48.3866	not.dependent	not.dependent	not.STRA8.bound	not.STRA8.activated
Adprm	440.517	-0.107432	0.334455	-0.321216	0.748047	0.959418	13.7019	15.1053	13.0937	16.9893	17.3942	13.1195	668.357	0.00796653	0.153326	0.0519583	0.958562	0.999799	22.5495	22.4424	20.4266	21.5262	24.1065	18.2032	not.dependent	not.dependent	not.STRA8.bound	not.STRA8.activated
Adrb2	115.715	-0.490798	0.745488	-0.658358	0.510308	0.893106	1.00178	1.94264	2.27591	1.76377	4.68727	1.27923	67.6446	0.338209	0.412226	0.820447	0.411961	0.999799	1.16384	1.30667	1.38769	0.572201	1.35605	1.07726	not.dependent	not.dependent	not.STRA8.bound	not.STRA8.activated
Adrm1	3924.45	0.0477001	0.215805	0.221034	0.825066	0.973926	86.5597	106.549	143.432	128.178	85.675	133.65	3458.4	-0.0320527	0.135847	-0.235947	0.813474	0.999799	87.1618	99.5827	100.314	89.1698	87.5629	106.493	not.dependent	not.dependent	not.STRA8.bound	not.STRA8.activated
Adsl	3643.29	-0.397489	0.167024	-2.37983	0.0173204	0.217264	61.6019	65.4208	87.0169	107.912	87.4457	100.673	4156.41	-0.256661	0.130876	-1.9611	0.0498668	0.69802	65.1057	78.0224	83.0619	82.6512	92.2361	78.3366	not.dependent	not.dependent	not.STRA8.bound	not.STRA8.activated
Adss	10219.4	0.0571189	0.134164	0.42574	0.670297	0.940509	151.751	140.672	124.882	147.116	121.062	153.945	6208.75	0.205254	0.124184	1.65282	0.0983684	0.9354	71.8036	93.6882	78.133	69.2561	79.0179	58.7038	not.dependent	not.dependent	STRA8.bound	not.STRA8.activated
Adssl1	190.157	0.608339	0.958001	0.635008	0.525423	0.899785	5.01746	5.3634	5.96087	5.38256	0.0290263	5.95987	174.471	0.142676	0.23733	0.601174	0.547724	0.999799	4.21403	3.85856	4.14027	3.69341	3.49118	3.64726	not.dependent	not.dependent	not.STRA8.bound	not.STRA8.activated
Adtrp	115.661	0.764013	0.619906	1.23247	0.217775	0.68394	3.97872	3.12179	3.89366	3.46753	4.55257	1.60841	172.361	0.262576	0.279172	0.940552	0.346934	0.999799	6.48259	3.71873	3.13196	3.54652	5.45809	3.07719	not.dependent	not.dependent	not.STRA8.bound	not.STRA8.activated
Aebp1	7855.53	0.353911	0.124148	2.85072	0.00436197	0.0913787	84.3402	83.0042	87.8869	66.3074	79.3825	66.2816	3834.33	-0.0829832	0.122119	-0.679527	0.496804	0.999799	45.4926	46.6019	39.6284	44.5791	42.8178	48.6618	not.dependent	not.dependent	not.STRA8.bound	not.STRA8.activated
Aebp2	5696.5	-0.298582	0.128345	-2.3264	0.0199974	0.233243	59.0012	53.5909	53.0944	75.5826	77.2262	67.929	3470.18	0.0307472	0.110653	0.277871	0.781112	0.999799	27.8708	31.8162	24.3853	26.048	30.4162	21.9832	not.dependent	not.dependent	STRA8.bound	not.STRA8.activated
Aen	889.36	0.456224	0.287165	1.58872	0.112125	0.537703	14.4629	16.731	11.4945	15.0438	11.9962	9.26495	1418.26	-0.0901092	0.131568	-0.684886	0.493416	0.999799	19.1101	23.5626	23.1043	23.6892	22.3383	23.2928	not.dependent	not.dependent	not.STRA8.bound	not.STRA8.activated
Aes	17857.3	0.482712	0.10183	4.74037	2.13e-06	0.000309917	626.371	708.766	699.712	554.004	505.525	487.49	22756.4	-0.148303	0.139381	-1.06401	0.287323	0.999799	759.469	649.9	633.213	737.325	657.011	796.298	Meioc.upregulated	not.dependent	not.STRA8.bound	not.STRA8.activated
Afap1	3732.42	0.127017	0.165277	0.768514	0.442182	0.857008	18.4921	20.605	24.6069	19.8831	18.2617	23.3191	2359.85	-0.0127186	0.114536	-0.111044	0.911581	0.999799	11.4564	12.7435	12.4881	11.9243	12.9932	11.182	not.dependent	not.dependent	not.STRA8.bound	not.STRA8.activated
Afap1l1	1573.43	-0.0131644	0.189147	-0.069599	0.944513	0.991122	16.2642	18.1136	15.7862	17.2207	19.0187	17.491	781.991	-0.00557692	0.155855	-0.0357827	0.971456	0.999799	9.01519	8.59611	7.18986	8.45694	8.72278	7.04963	not.dependent	not.dependent	not.STRA8.bound	not.STRA8.activated
Afap1l2	1087.75	0.542294	0.255469	2.12274	0.0337758	0.313257	12.0404	13.4976	15.2797	12.8011	8.13707	8.79861	809.003	0.0734992	0.148559	0.494748	0.620778	0.999799	8.8589	9.06383	7.60629	8.12684	7.3896	7.96848	not.dependent	not.dependent	not.STRA8.bound	not.STRA8.activated
Afdn	10170.2	-0.0530883	0.14027	-0.378472	0.70508	0.948735	43.5258	43.4806	54.0118	57.0278	42.3364	54.9719	4498.83	0.0271155	0.156263	0.173525	0.862239	0.999799	17.4464	25.8181	19.3699	19.4556	24.4095	16.0167	not.dependent	not.dependent	not.STRA8.bound	not.STRA8.activated
Aff1	6414.03	0.0724977	0.131538	0.551154	0.581528	0.916078	26.9521	25.3172	31.1101	25.6252	28.7734	29.0959	2527.96	0.00530186	0.160714	0.0329894	0.973683	0.999799	9.57874	12.4986	8.90875	10.0137	12.3392	7.69872	not.dependent	not.dependent	not.STRA8.bound	not.STRA8.activated
Aff2	1133.85	0.0805526	0.328643	0.245106	0.806374	0.970675	7.08417	9.36871	11.9061	9.50481	5.39324	13.3407	361.445	0.288933	0.349848	0.825882	0.408871	0.999799	3.17861	4.1523	1.76412	2.25343	3.89394	1.12506	not.dependent	not.dependent	not.STRA8.bound	not.STRA8.activated
Aff3	6412.91	-0.0129837	0.134093	-0.0968263	0.922864	0.991122	37.0855	35.3012	44.6196	41.2328	39.2349	44.4757	3052.16	-0.139113	0.12237	-1.13682	0.255613	0.999799	17.3413	17.8339	15.4264	16.4879	20.6302	17.3453	not.dependent	not.dependent	not.STRA8.bound	not.STRA8.activated
Aff4	15550.7	0.0553839	0.0896843	0.617543	0.536877	0.902052	53.2863	54.2976	54.6088	54.2429	54.5861	54.887	7737.22	0.202221	0.140666	1.4376	0.150548	0.999799	25.566	31.3997	23.3897	22.0919	27.8495	18.3277	not.dependent	not.dependent	STRA8.bound	not.STRA8.activated
Afg1l	363.576	-0.352275	0.463141	-0.760622	0.446883	0.860733	6.18381	3.75438	4.21715	4.63932	10.2051	4.29656	405.221	-0.182335	0.186222	-0.979126	0.327518	0.999799	6.11068	5.26295	4.86916	6.4485	6.35525	5.24654	not.dependent	not.dependent	STRA8.bound	not.STRA8.activated
Afg3l1	4169.11	-0.0964103	0.165547	-0.582374	0.560315	0.90981	33.9756	30.1543	43.7028	40.6979	37.954	43.2254	2994.18	0.012195	0.114571	0.106441	0.915233	0.999799	22.4703	27.4815	25.7223	23.9859	25.5982	23.2085	not.dependent	not.dependent	not.STRA8.bound	not.STRA8.activated
Afg3l2	4576.06	0.170173	0.144631	1.1766	0.239357	0.709983	48.7601	60.2687	63.0684	56.959	53.4766	51.6453	4895.67	-0.0588015	0.107895	-0.544989	0.585761	0.999799	53.0635	58.7093	52.9994	58.52	58.9396	49.6135	not.dependent	not.dependent	not.STRA8.bound	not.STRA8.activated
Afmid	424.476	-0.0624914	0.447646	-0.1396	0.888976	0.986576	6.32211	9.42534	5.40667	3.97813	10.5762	8.69729	768.573	0.613388	0.169868	3.61098	0.000305046	0.0214664	12.3338	18.1534	15.891	9.0071	9.93975	10.3244	not.dependent	Stra8.upregulated	STRA8.bound	STRA8.activated
Aftph	3132.92	-0.108559	0.170852	-0.635395	0.525171	0.899744	25.9977	34.6272	24.9895	33.301	27.7783	32.9816	2621.65	0.222778	0.132526	1.68101	0.0927606	0.915063	20.6218	27.4942	24.0045	20.2594	22.5107	17.5693	not.dependent	not.dependent	not.STRA8.bound	not.STRA8.activated
Aga	772.423	0.114895	0.264033	0.435154	0.663451	0.937554	32.5755	27.8566	33.5482	33.7819	25.6138	31.8798	972.474	-0.0863009	0.136891	-0.630434	0.528411	0.999799	34.5232	36.7012	33.7808	36.329	34.7846	37.4513	not.dependent	not.dependent	not.STRA8.bound	not.STRA8.activated
Agap1	5629.4	-0.234158	0.130803	-1.79016	0.073428	0.446442	25.7544	27.4635	31.7907	32.5601	33.1612	38.2166	2837.53	-0.0117758	0.128019	-0.0919847	0.92671	0.999799	9.14122	13.6867	10.2286	9.55356	11.7377	9.29265	not.dependent	not.dependent	not.STRA8.bound	not.STRA8.activated
Agap2	455.128	-0.0829372	0.480721	-0.172527	0.863023	0.980191	4.24503	1.82286	3.18096	2.63996	5.80805	1.93283	205.608	-0.0484241	0.244548	-0.198015	0.843034	0.999799	1.48164	1.51252	1.03975	1.46916	1.37874	1.18757	not.dependent	not.dependent	not.STRA8.bound	not.STRA8.activated
Agap3	4221.94	-0.010016	0.155607	-0.0643674	0.948678	0.991149	62.1223	65.0113	84.5932	78.8501	81.5095	75.6034	3217.28	-0.0752527	0.109952	-0.684414	0.493714	0.999799	35.9274	42.2008	38.4401	38.2326	39.4883	40.2084	not.dependent	not.dependent	not.STRA8.bound	not.STRA8.activated
Agbl2	301.343	-0.174436	0.47965	-0.363673	0.716102	0.95245	2.33724	3.30395	2.57772	2.02272	4.53196	3.9055	328.372	0.767837	0.286074	2.68405	0.00727362	0.223488	2.10971	5.07142	4.62721	2.45447	1.93003	1.93333	not.dependent	not.dependent	not.STRA8.bound	not.STRA8.activated
Agbl3	397.609	-0.103616	0.392375	-0.264073	0.791724	0.968364	11.7729	17.0376	6.72314	15.4556	5.04985	16.6078	756.258	0.208516	0.143843	1.4496	0.147169	0.999799	27.0247	28.8814	28.6607	25.5185	22.9785	29.9651	not.dependent	not.dependent	STRA8.bound	not.STRA8.activated
Agbl5	3949.66	0.0681025	0.144063	0.472726	0.636409	0.928095	55.541	54.4586	61.3965	54.0461	60.9032	52.9413	2189.61	-0.0190675	0.126002	-0.151327	0.879718	0.999799	22.6911	29.2664	22.7893	24.2883	26.2223	21.6387	not.dependent	not.dependent	not.STRA8.bound	not.STRA8.activated
Ager	52.1538	0.0966661	1.0191	0.0948542	0.924431	0.991122	1.55801	3.47543	0.939355	1.20808	3.70008	1.17854	155.988	-0.292802	0.274987	-1.06478	0.286974	0.999799	3.92368	5.93707	4.06349	4.92488	5.02055	6.34366	not.dependent	not.dependent	NA	NA
Agfg1	2875.48	-0.370771	0.180351	-2.05582	0.0397995	0.337125	24.7562	25.4025	20.0513	31.9521	26.3556	29.6057	4550.79	0.0238989	0.134207	0.178075	0.858664	0.999799	43.3059	40.9021	39.734	39.8911	47.3047	31.5592	not.dependent	not.dependent	not.STRA8.bound	not.STRA8.activated
Agfg2	1078.02	0.321028	0.253398	1.26689	0.205194	0.666759	15.8376	18.6764	15.9385	17.0924	10.6427	15.0287	1350.06	0.0190926	0.144764	0.131888	0.895073	0.999799	19.2453	17.0677	15.8475	15.1959	18.9515	16.1703	not.dependent	not.dependent	STRA8.bound	not.STRA8.activated
Aggf1	3172.72	0.0377687	0.172699	0.218696	0.826887	0.973926	35.8247	35.364	34.8237	41.2249	28.5955	39.6482	2724.31	-0.00417085	0.135788	-0.0307159	0.975496	0.999799	33.4873	30.1991	25.6795	28.9517	32.1875	26.4445	not.dependent	not.dependent	not.STRA8.bound	not.STRA8.activated
Agk	1462.38	-0.0956059	0.223258	-0.428231	0.668483	0.939808	19.8179	22.9002	22.317	25.1457	19.0392	29.1006	2215.59	-0.0454793	0.127368	-0.35707	0.721039	0.999799	28.5381	33.7786	32.7254	32.5531	35.5993	27.61	not.dependent	not.dependent	not.STRA8.bound	not.STRA8.activated
Agl	3456.38	-0.244747	0.168618	-1.45148	0.146646	0.587338	15.0814	15.4443	18.063	23.4031	20.3898	18.3101	2067.32	-0.0298706	0.130075	-0.229641	0.818371	0.999799	8.48101	9.71166	7.86352	9.29311	9.63017	7.3144	not.dependent	not.dependent	not.STRA8.bound	not.STRA8.activated
Ago1	9547.63	-0.0811576	0.124432	-0.652226	0.514255	0.894426	42.7137	44.1927	50.1297	50.7212	56.2002	45.6513	3237.54	-0.0237488	0.137935	-0.172174	0.863301	0.999799	14.5332	17.6159	13.3883	14.4772	18.0238	12.5308	not.dependent	not.dependent	STRA8.bound	not.STRA8.activated
Ago2	12318.6	0.0181324	0.134378	0.134935	0.892663	0.987585	29.2075	31.685	33.7179	38.8036	26.849	32.6201	5194.78	-0.134438	0.168044	-0.800018	0.4237	0.999799	12.5592	13.4968	9.80785	12.0275	16.7743	9.70933	not.dependent	not.dependent	not.STRA8.bound	not.STRA8.activated
Ago3	1456.65	-0.0342111	0.236811	-0.144466	0.885133	0.986404	2.35807	3.19408	3.92037	3.67978	2.85446	3.59598	2188.31	0.380062	0.175531	2.16522	0.030371	0.54128	3.8116	6.61213	4.84402	3.76586	4.54861	3.10823	not.dependent	not.dependent	STRA8.bound	not.STRA8.activated
Ago4	1182.83	0.0606096	0.219153	0.276563	0.782116	0.965786	5.94962	6.90245	6.62361	6.466	7.34463	5.8142	629.549	0.645361	0.194673	3.31511	0.000916086	0.0503407	2.84678	5.01064	3.99044	2.58493	2.53301	2.22263	not.dependent	not.dependent	not.STRA8.bound	not.STRA8.activated
Agpat1	7755.26	-0.130179	0.161482	-0.806149	0.420157	0.846634	149.765	142.795	173.068	144.413	221.308	173.574	3536.18	0.0742461	0.133392	0.556599	0.577801	0.999799	57.1664	75.3844	70.8208	62.2605	57.9626	67.9246	not.dependent	not.dependent	not.STRA8.bound	not.STRA8.activated
Agpat2	1170.24	-0.103602	0.228931	-0.452547	0.650875	0.934259	31.0874	28.0078	39.4249	36.9643	37.9548	37.2815	1108.02	0.0244702	0.163003	0.150122	0.880669	0.999799	33.0681	29.7853	34.9442	31.9216	27.5654	33.8311	not.dependent	not.dependent	not.STRA8.bound	not.STRA8.activated
Agpat3	4378.51	0.218738	0.146809	1.48995	0.136238	0.574761	75.9593	72.3935	83.7285	64.4235	96.1477	70.9551	2333.29	-0.1334	0.124606	-1.07057	0.284364	0.999799	30.1569	30.9751	25.5733	32.5621	31.4134	28.8127	not.dependent	not.dependent	not.STRA8.bound	not.STRA8.activated
Agpat4	946.726	0.457729	0.277669	1.64847	0.0992563	0.509185	17.1067	21.6454	26.831	16.7374	19.9887	13.7738	510.716	-0.129446	0.173477	-0.746186	0.455555	0.999799	10.5248	9.7459	9.69396	9.22244	11.6375	11.1262	not.dependent	not.dependent	not.STRA8.bound	not.STRA8.activated
Agpat5	2928.89	0.0426314	0.179555	0.237428	0.812325	0.971853	41.0904	37.1663	33.6462	40.4105	30.8465	41.1635	2486.24	0.232714	0.134619	1.72868	0.0838662	0.872504	26.8245	35.4049	29.1408	28.1073	25.7333	22.0964	not.dependent	not.dependent	STRA8.bound	not.STRA8.activated
Agps	5068.59	-0.466546	0.165144	-2.82508	0.00472683	0.0963836	37.4994	29.869	21.0162	37.2568	48.8373	42.3487	3811.67	0.0676061	0.119603	0.565252	0.571902	0.999799	17.8855	18.3811	16.8945	15.8429	19.1187	13.9279	not.dependent	not.dependent	not.STRA8.bound	not.STRA8.activated
Agrn	15368.6	0.062034	0.104379	0.594318	0.5523	0.90729	82.6512	83.3696	97.3281	95.2298	93.8067	89.8965	10532.5	-0.0578523	0.140881	-0.410647	0.681331	0.999799	49.9467	62.6261	45.8523	50.921	65.1336	43.7121	not.dependent	not.dependent	not.STRA8.bound	not.STRA8.activated
Agrp	25.9437	-1.87154	1.3335	-1.40348	0.160472	0.603837	1.12823	0.798297	0.843959	2.4258	7.18495	1.02628	29.201	0.113561	0.55141	0.205946	0.836833	0.999799	2.92154	2.55793	2.05896	1.66469	3.10987	1.68435	not.dependent	not.dependent	NA	NA
Agt	234.636	0.789803	0.438634	1.8006	0.0717667	0.443401	6.27433	6.07001	6.92848	4.53791	3.9861	3.30789	130.579	-0.339144	0.276301	-1.22744	0.219656	0.999799	2.67434	2.28603	2.35376	3.11356	2.69383	3.19179	not.dependent	not.dependent	not.STRA8.bound	not.STRA8.activated
Agtpbp1	2495.76	-0.554898	0.168314	-3.29681	0.000977891	0.0329632	19.495	21.8651	17.0697	27.3421	24.7982	30.1235	1452	0.0726643	0.15245	0.476643	0.633617	0.999799	11.1906	11.2788	9.07769	8.67593	12.8812	5.92879	Meioc.downregulated	not.dependent	not.STRA8.bound	not.STRA8.activated
Agtr1a	753.353	0.320897	0.381985	0.840077	0.400865	0.837463	12.9141	19.3746	11.5559	12.4034	18.0598	6.56074	520.855	-0.0687243	0.229249	-0.29978	0.764345	0.999799	11.4035	7.33204	6.78172	9.34405	7.73628	9.10973	not.dependent	not.dependent	not.STRA8.bound	not.STRA8.activated
Agtr2	1017.38	0.1653	0.26862	0.615369	0.538311	0.902998	12.2481	12.5759	11.3375	9.52152	14.857	9.36057	1262.88	0.112726	0.236742	0.476153	0.633965	0.999799	17.3361	11.661	11.0943	10.7667	9.42549	15.8967	not.dependent	not.dependent	not.STRA8.bound	not.STRA8.activated
Agtrap	1236.48	0.406648	0.219364	1.85375	0.0637743	0.417415	13.1682	12.0192	15.0581	11.9794	9.25292	10.8516	1234.82	-0.0836621	0.134085	-0.623947	0.532662	0.999799	10.8083	11.9974	10.232	10.8263	11.0627	11.971	not.dependent	not.dependent	not.STRA8.bound	not.STRA8.activated
Ahctf1	6780.85	-0.360333	0.18065	-1.99465	0.0460814	0.362643	22.5621	23.706	24.2717	39.6377	21.8713	33.784	5405.85	0.0503216	0.149043	0.337632	0.73564	0.999799	19.7134	23.8557	19.3302	19.2756	25.0165	15.2996	not.dependent	not.dependent	not.STRA8.bound	not.STRA8.activated
Ahcy	6263.09	0.139861	0.470252	0.297417	0.766148	0.961419	131.328	79.7013	87.3743	95.1159	50.021	140.833	7079.68	-0.149423	0.121576	-1.22905	0.219053	0.999799	97.2157	99.0601	107.205	111.088	103.997	112.12	not.dependent	not.dependent	not.STRA8.bound	not.STRA8.activated
Ahcyl1	9036.34	0.0176535	0.142059	0.124269	0.901102	0.988799	85.2542	88.3593	82.8329	80.9941	106.854	78.1945	5985.58	0.170492	0.119633	1.42512	0.154121	0.999799	50.6148	66.9253	53.6131	50.2576	54.3168	43.4755	not.dependent	not.dependent	STRA8.bound	not.STRA8.activated
Ahcyl2	5034.1	-0.148774	0.155467	-0.956952	0.338591	0.799066	53.8398	50.5236	39.5546	41.3918	53.6014	49.2419	2036.23	0.315299	0.129008	2.44402	0.0145246	0.349879	13.1521	17.3342	14.9218	12.0749	13.0666	10.3377	not.dependent	not.dependent	STRA8.bound	not.STRA8.activated
Ahdc1	9486.96	0.243618	0.123066	1.97958	0.0477505	0.369947	54.9055	64.3663	69.6549	59.5675	56.4759	52.4554	3835	-0.157854	0.123168	-1.28161	0.19998	0.999799	21.4165	24.3442	18.8817	22.08	26.7375	21.0899	not.dependent	not.dependent	STRA8.bound	not.STRA8.activated
Ahi1	1899.3	0.0823455	0.210596	0.391012	0.695788	0.946285	13.5384	12.0445	15.5922	15.9066	10.6318	14.4484	848.837	-0.0788255	0.166713	-0.472821	0.636341	0.999799	7.72947	9.50887	8.85944	9.3427	9.23048	8.3188	not.dependent	not.dependent	not.STRA8.bound	not.STRA8.activated
Ahnak	11385.9	0.107046	0.156374	0.684555	0.493625	0.884162	20.2605	20.3181	29.7964	26.1014	17.0802	25.3709	8115.32	0.0685195	0.152303	0.449889	0.652791	0.999799	15.5559	19.1219	12.6228	16.0062	16.157	11.1563	not.dependent	not.dependent	not.STRA8.bound	not.STRA8.activated
Ahnak2	125.672	-0.108714	0.684155	-0.158902	0.873746	0.98295	1.99222	2.3828	0.664857	2.25035	1.94827	1.57672	137.086	-0.290532	0.360359	-0.806229	0.420111	0.999799	1.34338	1.92457	1.58162	1.89375	1.06274	2.72085	not.dependent	not.dependent	NA	NA
Ahr	1220.98	0.121772	0.236711	0.514432	0.60695	0.920284	8.51157	9.43459	6.29285	7.59186	8.22591	7.65363	554.74	-0.0652513	0.159868	-0.408156	0.683159	0.999799	3.07942	3.42652	3.26948	3.37398	3.78004	2.85371	not.dependent	not.dependent	not.STRA8.bound	not.STRA8.activated
Ahsa1	4694.29	-0.124939	0.139332	-0.896702	0.369878	0.819532	128.489	150.69	165.716	167.957	171.248	171.219	6588.88	-0.188304	0.118068	-1.59487	0.110741	0.976672	189.973	178.934	186.932	223.019	209.32	185.78	not.dependent	not.dependent	not.STRA8.bound	not.STRA8.activated
Ahsa2	4703.86	-0.292482	0.141224	-2.07106	0.0383534	0.332187	50.4854	47.1033	55.4379	63.5652	74.0842	59.2817	5313.76	-0.093451	0.147427	-0.63388	0.526159	0.999799	51.055	52.7179	59.879	64.235	51.0315	55.9446	not.dependent	not.dependent	not.STRA8.bound	not.STRA8.activated
AI314180	12082.7	0.0572323	0.144877	0.39504	0.692814	0.946273	66.046	57.8648	58.6761	64.5802	47.867	71.3036	7806.81	0.0989335	0.146977	0.673121	0.500871	0.999799	34.0371	44.0147	34.7841	35.65	41.6694	25.9317	not.dependent	not.dependent	STRA8.bound	not.STRA8.activated
AI413582	72.7795	-0.36512	0.81185	-0.449738	0.652899	0.934401	2.82097	5.39216	4.69747	8.42388	3.28458	5.94758	173.309	-0.210721	0.272918	-0.772101	0.440055	0.999799	11.5326	8.13528	11.8783	11.9246	10.7225	12.9822	not.dependent	not.dependent	not.STRA8.bound	not.STRA8.activated
AI429214	423.925	-0.391597	0.452419	-0.865563	0.38673	0.830037	5.08472	10.7271	6.49348	8.27823	15.7653	6.69749	201.835	-0.00803814	0.229955	-0.0349553	0.972115	0.999799	4.12783	4.43098	3.30776	3.50915	4.17843	3.95867	not.dependent	not.dependent	not.STRA8.bound	not.STRA8.activated
AI464131	458.894	0.571286	0.344848	1.65663	0.097594	0.505714	5.78214	4.87551	4.09639	2.90159	3.4711	4.12219	269.892	-0.346095	0.211373	-1.63736	0.101555	0.95152	1.88201	2.14268	2.11312	2.1311	2.67177	2.78223	not.dependent	not.dependent	not.STRA8.bound	not.STRA8.activated
AI467606	184.186	-0.476831	0.620439	-0.768538	0.442168	0.857008	2.37059	2.18544	5.83808	4.23179	17.0429	3.54214	119.617	0.229058	0.288182	0.794835	0.426709	0.999799	2.22187	3.87105	2.93096	2.28703	2.37123	2.35144	not.dependent	not.dependent	not.STRA8.bound	not.STRA8.activated
AI481877	2392.05	1.06006	0.27807	3.81219	0.000137739	0.00804673	30.7529	27.85	13.0628	10.248	13.2989	12.7764	529.498	2.91653	0.625102	4.66568	3.08e-06	0.000567063	2.54122	12.7788	4.9517	1.02348	0.757589	0.769749	Meioc.upregulated	Stra8.upregulated	not.STRA8.bound	not.STRA8.activated
AI597479	2229.36	-0.337039	0.187235	-1.80009	0.0718467	0.443401	20.7459	21.0444	20.9077	25.4829	33.2133	24.1877	2199.85	0.0574773	0.136442	0.421258	0.673567	0.999799	23.2638	23.2294	20.6418	22.2157	24.2278	16.9101	not.dependent	not.dependent	STRA8.bound	not.STRA8.activated
AI606181	597.158	-0.523325	0.276935	-1.8897	0.0587981	0.403029	6.51617	6.77989	6.84071	10.813	10.0399	9.57711	520.896	-0.0253399	0.239911	-0.105622	0.915882	0.999799	4.91648	6.54617	8.45519	6.0859	5.65494	7.96698	not.dependent	not.dependent	not.STRA8.bound	not.STRA8.activated
AI661453	481.829	0.158056	0.406844	0.388494	0.697651	0.946285	3.0965	3.09245	5.89144	3.42189	5.20526	2.85272	406.894	-0.137204	0.19546	-0.701954	0.482708	0.999799	3.9118	3.09359	5.01418	5.55724	3.55644	4.7756	not.dependent	not.dependent	not.STRA8.bound	not.STRA8.activated
AI837181	2127.09	0.453464	0.194074	2.33656	0.0194622	0.22952	82.272	74.6166	78.4518	71.2839	47.208	64.0706	1634.36	-0.0192809	0.171861	-0.112189	0.910674	0.999799	47.2302	48.8893	44.59	46.3678	36.3713	54.6315	not.dependent	not.dependent	not.STRA8.bound	not.STRA8.activated
AI846148	1471.22	0.117065	0.200011	0.585291	0.558352	0.90856	19.4707	18.3512	17.7821	17.4854	20.4768	16.3615	1848.9	-0.0823983	0.147964	-0.556879	0.57761	0.999799	18.3734	23.6797	21.3829	21.7229	19.3464	23.7056	not.dependent	not.dependent	not.STRA8.bound	not.STRA8.activated
AI854703	114.097	-0.283027	0.661203	-0.428048	0.668616	0.939858	0.700744	1.66078	1.02445	1.37427	1.26454	1.73879	147.716	-0.541957	0.317633	-1.70624	0.0879639	0.892391	1.12704	1.06159	1.60125	2.38446	1.3951	1.5435	not.dependent	not.dependent	not.STRA8.bound	not.STRA8.activated
AI987944	365.433	-0.589602	0.367956	-1.60237	0.109073	0.532426	5.35357	6.29933	6.77889	11.9789	9.78856	8.29705	745.371	-0.0073075	0.143441	-0.0509442	0.95937	0.999799	11.6824	14.3977	11.0189	12.4321	13.3142	11.0015	not.dependent	not.dependent	not.STRA8.bound	not.STRA8.activated
Aida	3055.55	-0.23166	0.150816	-1.53605	0.124527	0.557542	49.8419	44.7939	49.4998	68.3504	58.6033	62.1208	4278.51	0.0955459	0.115279	0.828822	0.407205	0.999799	66.1071	66.5149	65.0195	66.9933	60.8668	53.8212	not.dependent	not.dependent	not.STRA8.bound	not.STRA8.activated
Aif1l	1244.12	-0.80751	0.239925	-3.36569	0.000763538	0.0273673	36.5999	22.8659	56.0327	62.5895	56.3253	83.0313	1212.42	-0.014196	0.161798	-0.0877392	0.930084	0.999799	17.6478	17.4553	17.3465	17.6745	24.0338	12.4691	Meioc.downregulated	not.dependent	not.STRA8.bound	not.STRA8.activated
Aifm1	5012.11	0.320679	0.155843	2.0577	0.0396186	0.336635	91.7836	94.3243	92.7081	86.0178	61.7783	88.4051	3817.01	-0.0133203	0.134867	-0.0987667	0.921323	0.999799	52.8007	75.0272	59.1211	65.6404	65.0497	52.6495	not.dependent	not.dependent	not.STRA8.bound	not.STRA8.activated
Aifm2	1263.24	-0.0872437	0.248048	-0.351722	0.725047	0.953889	26.6553	26.8526	28.7538	27.8632	31.3847	24.1855	1837.29	-0.0657391	0.118502	-0.554751	0.579065	0.999799	30.7168	30.506	24.6397	29.701	30.3438	26.9312	not.dependent	not.dependent	not.STRA8.bound	not.STRA8.activated
Aifm3	420.556	-0.481579	0.51826	-0.929222	0.352774	0.80769	2.46966	6.97128	8.16255	7.54523	4.59138	12.353	407.785	0.358956	0.241581	1.48586	0.137316	0.999799	4.22165	9.09825	7.63919	5.04497	5.36616	5.57673	not.dependent	not.dependent	not.STRA8.bound	not.STRA8.activated
Aig1	367.301	-0.3072	0.407319	-0.754201	0.450729	0.863555	8.81068	12.8226	9.39546	13.1894	8.09628	14.3013	404.356	-0.107012	0.196264	-0.545244	0.585585	0.999799	10.2895	9.09017	11.3783	11.8743	10.2861	11.5881	not.dependent	not.dependent	not.STRA8.bound	not.STRA8.activated
Aim2	107.457	-0.135939	0.690188	-0.196959	0.84386	0.977034	1.12949	1.8497	1.97287	1.20106	1.76528	2.17701	208.654	-0.190875	0.237172	-0.804797	0.420937	0.999799	2.16104	3.14023	3.40314	2.98327	3.39413	3.37481	not.dependent	not.dependent	not.STRA8.bound	not.STRA8.activated
Aimp1	2374.05	0.337154	0.187133	1.80168	0.0715955	0.443401	104.142	99.9651	115.226	93.998	71.2451	102.654	3541.47	-0.0605664	0.112135	-0.540122	0.589113	0.999799	131.981	132.098	129.062	128.894	136.171	135.016	not.dependent	not.dependent	not.STRA8.bound	not.STRA8.activated
Aimp2	745.615	0.736167	0.315777	2.33129	0.0197381	0.231113	32.152	43.0254	31.0668	24.8184	15.0736	28.7631	1685.11	0.103529	0.136694	0.757376	0.448825	0.999799	57.1247	69.1836	71.7921	61.3049	58.0568	58.5411	not.dependent	not.dependent	STRA8.bound	not.STRA8.activated
Aip	1257.75	0.571856	0.240624	2.37655	0.0174754	0.21766	54.4839	58.5511	41.986	32.3209	38.9345	42.9019	2653.88	0.0802529	0.126343	0.635199	0.525299	0.999799	91.4616	89.0579	90.8015	85.1231	78.5973	87.9013	not.dependent	not.dependent	STRA8.bound	not.STRA8.activated
Ajap1	314.883	0.900252	0.446711	2.01529	0.0438741	0.354553	4.01999	4.92713	6.64533	3.82245	3.20815	1.85194	190.086	-0.198892	0.280985	-0.707838	0.479046	0.999799	2.84357	1.95001	1.65192	2.08821	2.91132	2.25998	not.dependent	not.dependent	not.STRA8.bound	not.STRA8.activated
Ajuba	3190.89	-0.402222	0.153174	-2.62592	0.00864147	0.143002	27.6917	30.3291	33.136	44.6303	38.6787	44.5808	2571	-0.0777201	0.110736	-0.701848	0.482774	0.999799	26.7302	27.829	24.6448	26.4502	28.0808	26.4937	not.dependent	not.dependent	not.STRA8.bound	not.STRA8.activated
Ak1	497.496	0.00708408	0.321122	0.0220604	0.9824	0.996908	12.0267	9.32524	9.47073	11.2313	12.1098	9.41274	476.239	-0.108097	0.193029	-0.560004	0.575477	0.999799	9.92052	7.9415	8.15797	7.68146	10.509	9.33941	not.dependent	not.dependent	not.STRA8.bound	not.STRA8.activated
Ak2	3075.79	0.0647509	0.182232	0.355322	0.722349	0.953525	65.5257	93.675	76.0793	90.0314	65.8642	78.8366	5090.14	-0.00994843	0.124412	-0.0799636	0.936266	0.999799	135.796	122.096	115.75	125.807	121.51	113.501	not.dependent	not.dependent	not.STRA8.bound	not.STRA8.activated
Ak3	4265.44	0.142438	0.13901	1.02466	0.305524	0.770427	65.7458	56.8991	57.4965	60.9709	52.8223	57.8006	3015.14	-0.0669816	0.141234	-0.474258	0.635316	0.999799	43.3036	36.5828	31.3035	38.8968	38.8164	35.9732	not.dependent	not.dependent	not.STRA8.bound	not.STRA8.activated
Ak4	2074.04	-0.374017	0.253419	-1.47588	0.139975	0.579632	17.1007	11.4535	17.6007	22.26	14.1631	26.6865	1285.13	0.0449769	0.143577	0.313261	0.754083	0.999799	9.6454	12.5592	9.94704	11.3415	10.1996	8.73165	not.dependent	not.dependent	not.STRA8.bound	not.STRA8.activated
Ak5	410.134	0.235633	0.411266	0.572945	0.566682	0.911739	6.21135	5.24855	3.34476	4.78699	5.53136	2.9831	311.481	-0.066546	0.191292	-0.347876	0.727933	0.999799	3.43131	3.25156	3.12414	3.08714	3.47631	3.46409	not.dependent	not.dependent	not.STRA8.bound	not.STRA8.activated
Ak6	3097.64	0.189289	0.173989	1.08793	0.276624	0.745117	130.598	122.027	104.491	116.064	92.2139	121.05	5135.68	-0.000934604	0.123437	-0.00757152	0.993959	0.999799	162.829	172.017	186.008	158.797	178.502	174.25	not.dependent	not.dependent	STRA8.bound	not.STRA8.activated
Ak7	764.511	0.206408	0.286957	0.7193	0.471956	0.872972	9.49501	7.87867	11.3796	8.2189	10.5812	7.53032	726.89	-0.128932	0.164136	-0.78552	0.432149	0.999799	8.79963	7.37246	7.23501	8.8819	7.95126	8.21072	not.dependent	not.dependent	not.STRA8.bound	not.STRA8.activated
Akap1	4838.46	-0.200477	0.145645	-1.37648	0.168673	0.615457	45.07	44.6423	50.7512	63.3773	51.9313	56.2978	2601.8	-0.191196	0.158069	-1.20957	0.226443	0.999799	19.2528	27.8805	23.4834	25.5791	31.88	21.0128	not.dependent	not.dependent	not.STRA8.bound	not.STRA8.activated
Akap10	1877.65	-0.294022	0.190031	-1.54724	0.121806	0.55298	18.9668	16.3381	14.3057	19.1631	23.4162	20.6268	1330.11	0.142467	0.160163	0.889513	0.373728	0.999799	11.1069	14.2561	12.0001	10.8358	13.7528	8.60592	not.dependent	not.dependent	not.STRA8.bound	not.STRA8.activated
Akap11	11424.1	-0.126818	0.117548	-1.07885	0.280653	0.748059	42.3559	38.3494	38.3605	49.3474	40.1446	46.9543	10390.6	0.239641	0.162864	1.47142	0.141178	0.999799	31.6096	46.2446	37.8847	31.4953	40.4618	24.1103	not.dependent	not.dependent	not.STRA8.bound	not.STRA8.activated
Akap12	7586.56	0.26767	0.131968	2.02829	0.0425303	0.349438	46.4663	49.3167	47.4161	40.5797	47.8563	36.0402	3218.76	-0.121006	0.147331	-0.82132	0.411464	0.999799	17.2974	20.5496	13.8683	16.0102	19.9815	18.7611	not.dependent	not.dependent	not.STRA8.bound	not.STRA8.activated
Akap13	10600.7	0.119316	0.104116	1.14599	0.251798	0.720501	30.0625	29.1323	31.7743	31.1827	27.3792	29.98	4490.29	0.257155	0.168619	1.52506	0.127243	0.999799	10.3042	16.8575	12.0653	10.1677	13.1189	8.62472	not.dependent	not.dependent	STRA8.bound	not.STRA8.activated
Akap17b	1036.99	-0.352396	0.271022	-1.30025	0.193516	0.653788	5.16081	4.47525	6.37172	8.16062	5.12873	8.12702	1293.51	-0.069485	0.145831	-0.476476	0.633735	0.999799	6.26068	7.81826	6.36891	7.9417	7.29586	5.70186	not.dependent	not.dependent	not.STRA8.bound	not.STRA8.activated
Akap2	4721.2	-0.0467793	0.188264	-0.248478	0.803765	0.97031	24.8502	22.6036	26.2864	21.8301	34.8024	23.0692	1622.71	0.00676607	0.1608	0.0420774	0.966437	0.999799	8.917	8.6305	6.60089	7.81817	9.33909	6.36619	not.dependent	not.dependent	not.STRA8.bound	not.STRA8.activated
Akap5	720.076	-0.0245547	0.294859	-0.0832759	0.933632	0.991122	3.13427	4.26525	4.84256	5.39649	4.38819	3.6963	736.34	0.0134957	0.192154	0.0702338	0.944008	0.999799	3.84599	4.1285	2.97375	3.3743	4.87092	2.69034	not.dependent	not.dependent	not.STRA8.bound	not.STRA8.activated
Akap7	1508.82	0.170838	0.225733	0.756813	0.449162	0.862454	33.5952	37.1762	36.3891	36.8797	39.7968	33.801	1599.64	0.0295582	0.134591	0.219615	0.826171	0.999799	29.8479	26.8145	23.9504	26.6757	25.8899	24.4412	not.dependent	not.dependent	not.STRA8.bound	not.STRA8.activated
Akap8	4808.46	0.0324892	0.148412	0.218913	0.826718	0.973926	43.8383	51.8789	48.7436	49.4753	56.1168	42.9938	8569.22	0.136199	0.119128	1.1433	0.252914	0.999799	75.2409	98.336	79.3642	76.9579	82.5228	64.7733	not.dependent	not.dependent	STRA8.bound	not.STRA8.activated
Akap8l	2010.44	-0.229468	0.200056	-1.14702	0.251374	0.720419	32.3958	33.5456	36.7912	45.4454	49.2792	33.5241	4405.64	-0.021272	0.107583	-0.197726	0.843259	0.999799	76.4748	88.7469	77.8615	81.5472	86.1724	72.3764	not.dependent	not.dependent	not.STRA8.bound	not.STRA8.activated
Akap9	7071.47	-0.0695485	0.120994	-0.574811	0.565419	0.91083	17.3197	17.3687	18.6786	21.5029	19.8895	17.6091	7458.19	0.0764098	0.170764	0.447459	0.654544	0.999799	16.462	23.5476	15.7632	18.1379	21.1367	12.3876	not.dependent	not.dependent	STRA8.bound	not.STRA8.activated
Akip1	281.802	0.378932	0.426815	0.887814	0.374641	0.822207	13.6438	14.9254	14.9178	10.3291	9.19257	15.833	572.863	0.00378094	0.173401	0.0218046	0.982604	0.999799	27.4602	27.3246	23.4111	24.4381	23.156	28.0922	not.dependent	not.dependent	STRA8.bound	not.STRA8.activated
Akirin1	5063.75	-0.243738	0.126998	-1.91923	0.0549556	0.392049	52.8594	59.4828	57.6453	74.0334	72.2976	64.9866	3800.98	-0.0633265	0.114442	-0.553348	0.580025	0.999799	44.0461	43.3732	41.3327	47.1812	44.9013	39.4276	not.dependent	not.dependent	not.STRA8.bound	not.STRA8.activated
Akirin2	2275.26	-0.015781	0.206974	-0.0762461	0.939223	0.991122	71.7226	67.5988	66.595	86.0046	52.6215	80.5308	2551.79	-0.0573753	0.12822	-0.447476	0.654532	0.999799	69.2818	70.3196	69.9227	66.4099	70.0686	76.5222	not.dependent	not.dependent	STRA8.bound	not.STRA8.activated
Akna	663.953	-0.0206972	0.304633	-0.0679414	0.945832	0.991122	3.90137	4.33256	5.66297	4.61154	5.99825	4.317	576.64	-0.0366768	0.153734	-0.238572	0.811437	0.999799	3.86693	4.33421	3.57431	3.63903	4.14496	3.90504	not.dependent	not.dependent	not.STRA8.bound	not.STRA8.activated
Akr1a1	20933.5	0.148572	0.0932853	1.59266	0.111236	0.535929	668.276	690.488	629.246	618.812	627.681	651.042	19582.8	-0.0389122	0.12979	-0.299808	0.764324	0.999799	640.462	563.967	516.223	576.55	538.738	598.004	not.dependent	not.dependent	not.STRA8.bound	not.STRA8.activated
Akr1b10	925.676	0.361624	0.256738	1.40853	0.158974	0.602344	36.9061	44.9271	42.6239	32.0626	33.4393	31.4552	1544.36	-0.223913	0.149964	-1.49312	0.135407	0.999799	50.1421	41.6464	39.4115	53.8576	45.1839	47.1286	not.dependent	not.dependent	not.STRA8.bound	not.STRA8.activated
Akr1b3	3818.71	0.347367	0.196018	1.77212	0.0763748	0.453362	146.347	130.113	135.642	123.628	79.4436	138.902	5575.17	-0.00369461	0.119992	-0.0307904	0.975437	0.999799	181.016	170.704	152.588	177.016	163.963	150.745	not.dependent	not.dependent	not.STRA8.bound	not.STRA8.activated
Akr1b7	87.0854	1.53269	1.19744	1.27997	0.200555	0.661586	3.00476	8.22819	1.82777	1.43673	0	3.31671	132.8	-0.060145	0.325848	-0.18458	0.853558	0.999799	5.50232	4.17466	2.8881	4.82337	3.33923	4.59163	not.dependent	not.dependent	not.STRA8.bound	not.STRA8.activated
Akr1b8	2463.24	0.0577142	0.235068	0.245522	0.806053	0.970675	62.7536	79.0584	92.3022	60.5183	105.743	71.391	2529.88	-0.0998997	0.154014	-0.648639	0.516571	0.999799	87.6664	69.8164	62.9466	82.7906	73.088	74.545	not.dependent	not.dependent	not.STRA8.bound	not.STRA8.activated
Akr1c13	248.138	0.788985	0.592647	1.33129	0.183094	0.637605	10.7958	5.41384	15.7204	10.7868	5.76715	2.96644	130.231	0.0384863	0.42564	0.0904198	0.927954	0.999799	7.45341	2.53319	2.49542	3.17205	4.17261	4.707	not.dependent	not.dependent	not.STRA8.bound	not.STRA8.activated
Akr1c14	2365.99	-0.0228625	0.219917	-0.10396	0.917201	0.990572	44.5379	30.8284	27.8626	33.3981	42.6466	33.4834	2285.22	0.153847	0.166878	0.921909	0.356576	0.999799	37.546	30.5243	25.659	30.4137	30.0126	21.6458	not.dependent	not.dependent	not.STRA8.bound	not.STRA8.activated
Akr1c18	39.8201	0.72141	1.82593	0.395092	0.692775	0.946273	3.22928	0	2.59196	0.356017	0	3.57358	67.5941	0.115487	0.41249	0.279974	0.779497	0.999799	3.19075	2.46073	1.70585	2.90043	1.72282	1.88793	not.dependent	not.dependent	not.STRA8.bound	not.STRA8.activated
Akr1c19	136.669	-0.0941854	1.02437	-0.091945	0.926742	0.991122	3.41412	0.0179428	2.30444	1.775	2.58568	2.0749	130.551	-0.339249	0.335222	-1.01201	0.311531	0.999799	2.92738	1.75181	1.48901	2.13841	1.65946	3.46399	not.dependent	not.dependent	not.STRA8.bound	not.STRA8.activated
Akr1cl	5937.65	-0.471599	0.205701	-2.29265	0.0218682	0.244203	137.4	103.759	117.665	139.848	144.789	243.31	5280.09	-0.104837	0.147168	-0.712364	0.476239	0.999799	87.125	131.007	122.721	121.16	117.411	118.294	not.dependent	not.dependent	not.STRA8.bound	not.STRA8.activated
Akr1e1	755.828	0.118968	0.286746	0.414891	0.678222	0.942044	6.32064	9.27781	9.60696	8.43667	7.19573	9.17799	1650.17	-0.060805	0.15268	-0.398251	0.690445	0.999799	18.6926	14.9638	13.7887	16.4288	17.6948	14.4945	not.dependent	not.dependent	not.STRA8.bound	not.STRA8.activated
Akr7a5	2093.02	0.176629	0.172792	1.02221	0.306682	0.772044	78.5852	74.1602	85.4718	83.1933	67.7381	73.0886	2826.9	-0.149073	0.141047	-1.0569	0.290557	0.999799	94.1265	95.7185	92.8578	102.475	87.4468	112.651	not.dependent	not.dependent	not.STRA8.bound	not.STRA8.activated
Akt1	25148.1	0.0996805	0.116421	0.856204	0.391885	0.832667	355.945	344.722	426.462	354.227	407.864	348.565	10410.3	-0.0765857	0.118121	-0.648369	0.516746	0.999799	149.927	151.693	131.498	143.181	142.547	156.22	not.dependent	not.dependent	not.STRA8.bound	not.STRA8.activated
Akt1s1	4570.4	0.210822	0.146749	1.43662	0.150827	0.591912	136.472	124.347	164.477	134.379	134.8	120.117	3464.85	-0.0892323	0.148753	-0.599869	0.548593	0.999799	91.9441	88.5351	84.9163	89.2615	75.7877	104.46	not.dependent	not.dependent	not.STRA8.bound	not.STRA8.activated
Akt2	7324.02	0.0594853	0.129498	0.459354	0.64598	0.931437	84.8397	95.75	104.344	92.5363	105.458	86.601	7008.28	-0.0120977	0.11622	-0.104094	0.917095	0.999799	87.8744	88.2288	75.9518	77.0218	80.6779	85.1651	not.dependent	not.dependent	not.STRA8.bound	not.STRA8.activated
Akt3	4676.45	-0.182503	0.156794	-1.16397	0.244437	0.713301	47.0241	43.4407	27.684	37.5137	41.026	50.5162	2447.29	0.218266	0.143306	1.52308	0.127738	0.999799	16.6263	22.3404	17.4821	15.317	18.8817	13.1396	not.dependent	not.dependent	STRA8.bound	not.STRA8.activated
Aktip	1341.07	0.00334872	0.277768	0.0120558	0.990381	0.998288	28.4049	26.0904	26.3683	31.5646	19.7041	35.611	1943.82	0.01341	0.114207	0.117419	0.906528	0.999799	39.7323	40.5676	34.5084	36.3135	40.4341	33.1681	not.dependent	not.dependent	not.STRA8.bound	not.STRA8.activated
AL607105.1	14.0924	2.22653	1.89912	1.1724	0.241036	0.710258	2.93367	0.946846	3.58627	0.709076	0	1.02531	21.8326	-0.0574968	0.72482	-0.0793256	0.936774	0.999799	1.31612	3.17991	2.31498	3.89679	0.892196	2.01016	not.dependent	not.dependent	NA	NA
Alad	12395.7	0.492126	0.190182	2.58766	0.009663	0.154157	628.511	362.618	563.389	339.998	348.592	485.496	3477.27	-0.155289	0.139541	-1.11285	0.265771	0.999799	122.477	115.548	131.462	125.465	125.241	147.485	not.dependent	not.dependent	STRA8.bound	not.STRA8.activated
Alas1	4563.44	0.17907	0.154685	1.15764	0.247012	0.715917	74.4984	90.5048	84.5123	92.2239	68.561	73.3406	2093.65	0.0651035	0.133851	0.486386	0.626694	0.999799	33.1717	35.8845	33.0729	35.4324	28.4862	29.481	not.dependent	not.dependent	not.STRA8.bound	not.STRA8.activated
Alas2	4307.62	0.756646	0.167163	4.52639	6e-06	0.000698564	95.7108	127.41	96.8601	60.019	75.4804	68.7106	3255.53	-0.0882253	0.386729	-0.228132	0.819544	0.999799	81.5489	50.9508	56.5862	44.0347	100.812	54.3823	Meioc.upregulated	not.dependent	not.STRA8.bound	not.STRA8.activated
Alcam	6693.19	0.195323	0.175051	1.11581	0.264505	0.733947	104.685	95.5055	70.4867	81.2801	84.0065	57.679	7125.81	0.0366198	0.169206	0.216422	0.828659	0.999799	58.1053	44.4346	31.3806	39.8487	52.4349	37.3536	not.dependent	not.dependent	STRA8.bound	not.STRA8.activated
Aldh16a1	1961.41	0.098741	0.215748	0.457668	0.647191	0.932118	30.8332	26.0725	33.4544	29.656	21.7267	36.0072	1759.67	-0.0127813	0.140951	-0.0906788	0.927748	0.999799	19.1336	24.9353	24.1764	20.8379	22.4069	22.5611	not.dependent	not.dependent	not.STRA8.bound	not.STRA8.activated
Aldh18a1	3824.41	-0.103157	0.1571	-0.656635	0.511416	0.893297	36.0526	38.2623	38.6564	42.4934	49.8391	36.729	1789.1	-0.138418	0.128426	-1.0778	0.281122	0.999799	17.8862	18.1483	16.3398	19.8629	17.6094	18.8164	not.dependent	not.dependent	not.STRA8.bound	not.STRA8.activated
Aldh1a1	19580.9	-0.21153	0.129848	-1.62905	0.103302	0.519073	377.01	360.993	293.305	368.551	447.482	440.717	15519.4	-0.0311809	0.130791	-0.238402	0.811569	0.999799	287.757	294.43	264.374	322.633	246.104	271.869	not.dependent	not.dependent	not.STRA8.bound	not.STRA8.activated
Aldh1a2	7402.46	0.211005	0.13768	1.53258	0.12538	0.559	152.081	141.2	118.203	133.15	111.347	131.089	7324.58	-0.0716756	0.115955	-0.618131	0.536489	0.999799	126.734	114.528	110.077	120.042	121.241	118.674	not.dependent	not.dependent	STRA8.bound	not.STRA8.activated
Aldh1a3	719.021	0.569158	0.34367	1.65612	0.0976985	0.505839	11.1061	5.35318	12.9811	8.6373	6.26262	6.989	608.482	0.0275328	0.251611	0.109426	0.912864	0.999799	10.2238	6.48118	4.77911	8.18116	6.80405	5.58026	not.dependent	not.dependent	not.STRA8.bound	not.STRA8.activated
Aldh1a7	1624.5	0.0758169	0.252035	0.300819	0.763552	0.961419	23.274	40.4869	28.2835	34.4889	33.3843	24.1669	2602.89	-0.0220256	0.166213	-0.132514	0.894577	0.999799	58.4714	40.9228	40.6767	47.7076	46.6857	45.0694	not.dependent	not.dependent	not.STRA8.bound	not.STRA8.activated
Aldh1b1	11114.3	-0.0331887	0.190191	-0.174502	0.861471	0.979538	158.635	166.227	242.795	182.121	166.838	266.251	5871.09	-0.0828771	0.10524	-0.787505	0.430987	0.999799	90.5654	106.031	89.2279	99.2794	98.1022	95.9581	not.dependent	not.dependent	not.STRA8.bound	not.STRA8.activated
Aldh1l1	386.094	-0.102368	0.363951	-0.28127	0.778504	0.965213	4.10824	2.7138	3.5182	4.84087	4.59529	3.56001	201.366	-0.305647	0.288866	-1.05809	0.290013	0.999799	2.55497	2.53442	1.34866	2.86164	2.03218	2.64862	not.dependent	not.dependent	not.STRA8.bound	not.STRA8.activated
Aldh2	20885	0.187593	0.101608	1.84624	0.0648578	0.420544	351.868	380.719	434.047	348.064	384.901	342.354	10484.4	-0.0741429	0.128155	-0.578539	0.5629	0.999799	183.476	178.457	146.158	169.427	168.368	178.226	not.dependent	not.dependent	not.STRA8.bound	not.STRA8.activated
Aldh3a2	2875.52	0.0791745	0.153046	0.517325	0.604929	0.920284	33.3493	39.253	34.8676	37.107	33.1016	37.2551	2764.35	-0.070867	0.123854	-0.57218	0.5672	0.999799	34.4267	32.8543	28.8148	35.0069	34.3422	29.2107	not.dependent	not.dependent	STRA8.bound	not.STRA8.activated
Aldh3b1	653.202	0.0606827	0.346539	0.175111	0.860993	0.979522	9.19191	15.1755	20.7613	14.4041	16.0793	15.4342	1105.15	-0.13045	0.124754	-1.04566	0.295719	0.999799	22.0794	24.1982	22.4068	23.7467	25.683	23.4294	not.dependent	not.dependent	not.STRA8.bound	not.STRA8.activated
Aldh4a1	1749.13	-0.0442429	0.20253	-0.218452	0.827077	0.973926	17.6965	18.5854	21.9603	19.0792	24.5607	19.9349	1355.15	-0.165589	0.123489	-1.34092	0.179945	0.999799	14.1176	14.7838	13.6796	15.505	15.309	15.5159	not.dependent	not.dependent	not.STRA8.bound	not.STRA8.activated
Aldh5a1	1909.11	-0.0419753	0.175792	-0.238778	0.811278	0.97182	12.0414	11.9155	12.2378	14.0346	11.4894	13.6865	1744.72	-0.0221501	0.135789	-0.163122	0.870422	0.999799	9.80892	11.6683	9.9304	10.5891	12.0049	8.51863	not.dependent	not.dependent	not.STRA8.bound	not.STRA8.activated
Aldh6a1	3300.98	-0.0135747	0.143248	-0.0947639	0.924502	0.991122	34.469	32.3111	37.4892	34.8472	37.4512	38.0249	3446.07	-0.0173317	0.125001	-0.138652	0.889725	0.999799	37.4304	34.4586	31.1393	34.3312	37.852	30.0134	not.dependent	not.dependent	not.STRA8.bound	not.STRA8.activated
Aldh7a1	5078.52	0.0368651	0.171134	0.215416	0.829443	0.974584	85.952	69.0467	105.132	96.3955	61.8244	96.6657	6778.36	-0.160382	0.111023	-1.44458	0.148575	0.999799	101.849	125.438	120.11	122.591	136.783	118.953	not.dependent	not.dependent	STRA8.bound	not.STRA8.activated
Aldh9a1	3703.42	-0.082105	0.150456	-0.545708	0.585267	0.91715	41.3379	48.2468	54.1204	56.4712	50.7655	53.3129	3352.13	0.0454802	0.130645	0.348119	0.727751	0.999799	45.1231	41.2753	44.8906	39.5382	40.6811	43.7545	not.dependent	not.dependent	not.STRA8.bound	not.STRA8.activated
Aldoa	23870	0.204255	0.112085	1.82232	0.0684065	0.431302	718.315	798.227	915.342	719.376	762.831	784.016	27238.4	-0.178937	0.130856	-1.36744	0.171488	0.999799	707.958	718.453	729.932	784.859	697.628	874.708	not.dependent	not.dependent	not.STRA8.bound	not.STRA8.activated
Aldoart1	139.492	0.297046	0.709189	0.418853	0.675323	0.941315	2.17637	4.12975	2.4832	4.8225	1.1919	1.54918	93.7781	-0.550233	0.342577	-1.60616	0.108239	0.969326	1.42184	1.16329	1.64158	1.99051	1.6722	2.40564	not.dependent	not.dependent	NA	NA
Aldoc	947.947	0.28645	0.244913	1.1696	0.242163	0.7109	16.4769	20.8954	25.4158	18.6281	19.7058	18.1128	841.071	-0.165751	0.163218	-1.01552	0.309858	0.999799	16.6534	17.1211	17.7849	20.0248	16.3061	20.0118	not.dependent	not.dependent	not.STRA8.bound	not.STRA8.activated
Alg1	1385.33	0.15082	0.236095	0.63881	0.522946	0.898673	37.6514	41.4807	26.5783	36.2916	29.2535	35.5338	1499.52	0.00545297	0.131709	0.0414017	0.966976	0.999799	31.4387	40.1903	36.6807	34.6159	34.5892	35.7236	not.dependent	not.dependent	not.STRA8.bound	not.STRA8.activated
Alg10b	4275.43	-0.565634	0.135673	-4.16909	3.06e-05	0.00269914	32.9765	35.3889	32.7504	50.0806	57.0994	50.0198	1680.46	0.154152	0.45837	0.336304	0.736641	0.999799	17.8859	19.2648	12.2975	13.637	23.1089	7.13621	Meioc.downregulated	not.dependent	not.STRA8.bound	not.STRA8.activated
Alg11	2366.81	-0.200955	0.16468	-1.22028	0.222359	0.689507	17.0443	16.8291	15.0044	18.5509	20.6086	19.4844	1984.79	-0.0653294	0.148746	-0.4392	0.660517	0.999799	15.3041	12.8117	11.4656	13.9623	14.9556	11.6926	not.dependent	not.dependent	not.STRA8.bound	not.STRA8.activated
Alg12	509.718	-0.291507	0.316175	-0.921979	0.356539	0.809873	9.48678	8.31567	9.07306	10.8589	12.9769	9.57831	555.05	0.0304838	0.172826	0.176384	0.859992	0.999799	9.36532	12.9052	11.673	11.1401	9.73901	10.0635	not.dependent	not.dependent	not.STRA8.bound	not.STRA8.activated
Alg13	671.673	-0.00869479	0.329183	-0.0264132	0.978928	0.996333	27.4633	14.9383	22.4091	36.4404	21.6187	36.3737	1162.24	-0.0683672	0.242218	-0.282255	0.777748	0.999799	22.6532	50.7828	46.8215	36.2466	64.0958	25.2253	not.dependent	not.dependent	not.STRA8.bound	not.STRA8.activated
Alg14	672.888	0.39783	0.281196	1.41478	0.157133	0.600794	14.4688	29.1391	14.9822	24.7784	22.7394	18.4795	632.598	0.0268895	0.158231	0.169938	0.865059	0.999799	22.7043	22.6467	18.5808	16.8882	13.2595	15.4155	not.dependent	not.dependent	not.STRA8.bound	not.STRA8.activated
Alg2	5657.19	0.0478401	0.138364	0.345755	0.729527	0.954144	63.1824	73.1285	74.8974	67.4469	80.5668	67.01	2756.71	0.0128312	0.119988	0.106938	0.914839	0.999799	34.8447	33.0515	29.3045	31.8858	31.9039	30.2972	not.dependent	not.dependent	not.STRA8.bound	not.STRA8.activated
Alg3	697.229	-0.258782	0.303544	-0.852537	0.393916	0.834104	19.6329	19.0324	21.6752	21.8019	33.5652	20.7202	903.002	-0.181895	0.152962	-1.18915	0.234382	0.999799	22.2966	25.6291	26.6978	29.0769	25.3653	27.663	not.dependent	not.dependent	not.STRA8.bound	not.STRA8.activated
Alg5	523.279	0.493222	0.499252	0.987922	0.323191	0.786117	18.3659	22.7389	10.647	16.1968	4.21098	18.5007	1262.08	-0.0558368	0.132085	-0.422735	0.672489	0.999799	32.766	33.4496	31.69	33.6859	31.5316	34.0183	not.dependent	not.dependent	not.STRA8.bound	not.STRA8.activated
Alg6	665.881	-1.67163	0.332672	-5.02487	5.04e-07	9.4e-05	4.72625	3.94766	2.83857	13.7974	9.474	15.284	1333.32	0.039424	0.139053	0.283519	0.776779	0.999799	13.9667	15.1304	15.8591	14.0432	16.3942	12.602	Meioc.downregulated	not.dependent	not.STRA8.bound	not.STRA8.activated
Alg8	1045.97	-0.353702	0.340196	-1.0397	0.298479	0.764107	24.9338	11.7751	15.6797	30.657	14.6361	25.4729	1681.41	-0.0236138	0.141948	-0.166356	0.867877	0.999799	25.3701	33.8255	32.0884	31.7317	32.4868	26.2339	not.dependent	not.dependent	not.STRA8.bound	not.STRA8.activated
Alg9	1627.07	0.209381	0.242915	0.861949	0.388716	0.831639	22.7859	26.9428	19.7877	25.5884	14.9525	23.181	1304.28	-0.120507	0.130643	-0.922415	0.356312	0.999799	15.9445	16.3654	15.2988	17.6224	15.9112	16.72	not.dependent	not.dependent	not.STRA8.bound	not.STRA8.activated
Alkbh1	1000.56	-0.181733	0.273132	-0.665365	0.505817	0.890109	7.74519	6.78103	12.0831	10.3274	10.5494	10.69	1874.6	-0.143467	0.119679	-1.19877	0.230619	0.999799	17.3669	17.8301	17.7006	21.1062	19.8759	20.7721	not.dependent	not.dependent	not.STRA8.bound	not.STRA8.activated
Alkbh2	201.104	-0.250447	0.565001	-0.443268	0.657572	0.935611	4.98591	15.1564	12.6416	14.0123	15.6051	10.8022	457.357	-0.211003	0.185775	-1.1358	0.256041	0.999799	18.2804	22.6936	22.5392	24.3407	21.5635	26.1338	not.dependent	not.dependent	not.STRA8.bound	not.STRA8.activated
Alkbh3	484.705	-0.313921	0.326355	-0.961899	0.3361	0.796788	15.5833	12.1022	16.6731	23.5459	19.0251	17.4615	916.776	-0.155759	0.186352	-0.835835	0.403248	0.999799	27.1327	27.3681	28.9626	29.4607	25.0721	36.8562	not.dependent	not.dependent	not.STRA8.bound	not.STRA8.activated
Alkbh4	1153.04	-0.0922086	0.244142	-0.377684	0.705665	0.948765	28.3102	26.8342	26.2812	30.7696	37.0284	23.7501	676.878	0.00905917	0.173405	0.0522428	0.958335	0.999799	18.3782	14.4518	14.274	14.7876	15.2088	15.7683	not.dependent	not.dependent	not.STRA8.bound	not.STRA8.activated
Alkbh5	20551	0.199485	0.124025	1.60842	0.107742	0.528918	155.977	141.311	123.399	119.934	120.771	144.642	4507.32	0.441249	0.165045	2.67351	0.0075063	0.226577	22.509	39.8057	31.4861	20.795	24.7773	21.3068	not.dependent	not.dependent	STRA8.bound	not.STRA8.activated
Alkbh6	367.151	-0.358158	0.426584	-0.839595	0.401135	0.837463	14.3703	23.2064	13.6773	15.9681	29.839	23.8603	1160.73	-0.0744534	0.152201	-0.489177	0.624716	0.999799	59.352	56.7012	57.4276	59.6889	52.5481	64.8261	not.dependent	not.dependent	not.STRA8.bound	not.STRA8.activated
Alkbh7	312.365	0.682232	0.543574	1.25509	0.209447	0.674208	23.3506	28.5922	19.5981	17.5179	7.13179	22.5933	871.204	-0.229809	0.179692	-1.27891	0.200929	0.999799	49.9285	38.3948	46.6532	53.1355	47.145	53.1531	not.dependent	not.dependent	not.STRA8.bound	not.STRA8.activated
Alkbh8	2176.58	-0.0493508	0.193732	-0.254738	0.798926	0.969626	12.8752	16.4616	12.0716	17.2701	14.8992	11.8168	2578.53	-0.0291562	0.126166	-0.231094	0.817242	0.999799	13.842	12.58	11.1515	12.5911	15.4118	10.1742	not.dependent	not.dependent	not.STRA8.bound	not.STRA8.activated
Alms1	3546.52	0.184655	0.134262	1.37534	0.169027	0.616304	11.7949	12.2369	13.506	11.9516	10.8258	11.9939	3413.56	0.991997	0.572994	1.73125	0.0834069	0.870786	9.08652	23.1005	11.345	7.04358	10.9884	3.37014	not.dependent	not.dependent	STRA8.bound	not.STRA8.activated
Alox12	174.981	0.121733	0.584344	0.208324	0.834976	0.975904	1.3286	2.02327	3.65659	1.79194	2.83896	2.7992	105.46	-0.247071	0.298225	-0.828475	0.407402	0.999799	1.13004	1.3615	1.21271	1.64546	1.43799	1.20929	not.dependent	not.dependent	not.STRA8.bound	not.STRA8.activated
Alox5ap	160.537	-0.595184	0.701892	-0.847971	0.396454	0.834895	8.73961	2.85457	2.40833	7.65393	11.0941	3.66311	113.203	-0.163397	0.299914	-0.544813	0.585882	0.999799	3.41333	3.51365	4.04558	4.77771	3.43662	3.83204	not.dependent	not.dependent	not.STRA8.bound	not.STRA8.activated
Alpk1	235.252	0.106525	0.478	0.222855	0.823649	0.973926	1.45018	1.64016	2.39524	1.37956	2.22635	1.72126	409.413	-0.171679	0.19696	-0.871645	0.383402	0.999799	2.72156	3.14893	2.67127	3.16864	3.85862	2.34651	not.dependent	not.dependent	not.STRA8.bound	not.STRA8.activated
Alpk3	163.12	-0.427016	0.580261	-0.735904	0.461789	0.868108	0.486161	0.732971	1.18554	1.43499	1.00158	0.999573	282.562	-0.446281	0.215909	-2.06699	0.0387356	0.609285	1.06287	1.50782	1.44417	1.83261	1.96889	1.48718	not.dependent	not.dependent	not.STRA8.bound	not.STRA8.activated
Alpl	2136.67	-0.868323	0.330918	-2.62399	0.00869071	0.143528	24.1943	12.2657	32.4721	49.6066	24.9389	59.2084	1726.31	-0.463265	0.200937	-2.30553	0.0211372	0.439357	14.1597	24.4511	27.2799	26.8004	30.7344	30.2767	not.dependent	not.dependent	not.STRA8.bound	not.STRA8.activated
Als2	3544.82	-0.700404	0.20328	-3.44551	0.000569992	0.0219648	15.9871	11.6095	17.903	26.7328	20.2452	31.1029	2275.23	-0.0442301	0.16187	-0.273245	0.784665	0.999799	9.93332	14.6897	11.9454	11.8689	15.041	9.75225	Meioc.downregulated	not.dependent	not.STRA8.bound	not.STRA8.activated
Als2cl	482.736	-0.0139737	0.425505	-0.0328401	0.973802	0.996333	2.99956	4.0749	3.50967	5.44036	1.79245	4.16398	1431.63	-0.0456403	0.12828	-0.355786	0.722001	0.999799	9.75781	11.2216	9.5612	10.9758	10.4688	9.16595	not.dependent	not.dependent	not.STRA8.bound	not.STRA8.activated
Alx1	126.574	-0.236506	0.697509	-0.339072	0.734556	0.955315	1.91873	2.79623	1.92705	1.07129	3.92309	1.97788	114.196	0.476923	0.33571	1.42064	0.155422	0.999799	2.84039	2.3672	1.5115	1.24255	1.8298	1.72327	not.dependent	not.dependent	not.STRA8.bound	not.STRA8.activated
Alyref	7926.4	-0.106295	0.137094	-0.775346	0.438135	0.855687	78.8129	84.5083	84.1859	103.485	75.8983	100.362	4402.59	0.00969289	0.122273	0.0792727	0.936816	0.999799	42.2435	43.1328	44.039	37.739	46.209	41.9373	not.dependent	not.dependent	not.STRA8.bound	not.STRA8.activated
Alyref2	947.2	0.189245	0.260965	0.725173	0.468346	0.870594	35.8129	29.5154	36.2806	25.5368	37.8539	30.5575	328.981	-0.116804	0.228833	-0.510435	0.609747	0.999799	11.5489	10.0696	8.48089	12.6563	8.50884	10.6115	not.dependent	not.dependent	not.STRA8.bound	not.STRA8.activated
Amacr	2060.85	-0.483697	0.221337	-2.18534	0.0288637	0.286755	30.1581	20.7002	26.9351	37.0057	30.9386	46.624	878.231	-0.0954185	0.14741	-0.647301	0.517437	0.999799	10.5979	13.3251	11.7883	13.5469	11.7881	11.7277	not.dependent	not.dependent	not.STRA8.bound	not.STRA8.activated
Ambra1	4227.2	0.0392333	0.134729	0.291201	0.770897	0.963018	28.65	33.1682	32.0401	30.5992	33.7579	34.0419	2792.64	-0.0102953	0.127732	-0.0806009	0.935759	0.999799	18.1034	24.9592	19.3994	20.4471	20.7686	19.4039	not.dependent	not.dependent	not.STRA8.bound	not.STRA8.activated
Amd1	7313.3	-0.455149	0.115405	-3.94394	8.02e-05	0.00556292	67.663	67.0149	71.8747	108.378	95.5509	92.8898	7756.56	-0.121934	0.147055	-0.829171	0.407008	0.999799	75.2425	80.9994	76.5381	86.4901	101.811	61.5485	Meioc.downregulated	not.dependent	STRA8.bound	not.STRA8.activated
Amdhd2	568.842	0.019043	0.375587	0.050702	0.959563	0.993548	16.4388	14.7145	20.1983	21.4152	9.89871	22.6523	832.97	-0.18338	0.159417	-1.15032	0.250014	0.999799	22.0889	23.7897	23.9829	25.1565	22.8081	28.5862	not.dependent	not.dependent	not.STRA8.bound	not.STRA8.activated
Amer1	3553.31	0.0131768	0.176144	0.0748068	0.940368	0.991122	15.7087	13.7044	14.8658	14.4408	18.907	12.9005	2987.97	-0.0466618	0.147395	-0.316577	0.751565	0.999799	12.4649	12.4614	9.84756	11.1043	14.3649	9.68034	not.dependent	not.dependent	not.STRA8.bound	not.STRA8.activated
Amer2	382.199	-0.174612	0.392628	-0.444725	0.656518	0.935547	1.26595	3.15804	2.30467	3.04097	1.47025	1.27918	322.022	-0.128739	0.271411	-0.474331	0.635264	0.999799	1.75956	1.25055	0.861034	1.52565	1.85677	0.872949	not.dependent	not.dependent	not.STRA8.bound	not.STRA8.activated
Amfr	10771.2	-0.021216	0.130421	-0.162674	0.870775	0.982382	100.046	109.536	95.2578	115.698	90.8566	120.406	5042.72	0.0240009	0.100928	0.237801	0.812035	0.999799	45.6984	48.9343	43.8471	43.6468	46.5741	42.2833	not.dependent	not.dependent	STRA8.bound	not.STRA8.activated
Amhr2	8391.3	0.190747	0.119161	1.60075	0.109432	0.532901	203.073	198.563	213.806	181.625	209.017	179.884	9801.57	-0.0230467	0.12672	-0.181871	0.855684	0.999799	225.101	215.324	187.566	205.194	192.202	218.792	not.dependent	not.dependent	not.STRA8.bound	not.STRA8.activated
Amigo1	1209.7	0.179786	0.205909	0.873131	0.382592	0.828415	12.9797	17.5325	13.0238	14.6477	7.60225	13.5288	672.499	0.117465	0.151204	0.776865	0.437238	0.999799	4.64216	6.34688	4.36256	4.46096	5.51745	3.74454	not.dependent	not.dependent	not.STRA8.bound	not.STRA8.activated
Amigo2	1167.15	0.607802	0.288219	2.10882	0.0349598	0.318768	18.7448	16.956	19.3874	14.4172	7.6463	16.0771	910.171	-0.231798	0.145045	-1.59812	0.110017	0.975101	10.3116	11.4252	9.3107	13.0958	11.9076	10.4535	not.dependent	not.dependent	not.STRA8.bound	not.STRA8.activated
Amigo3	102.239	0.307655	1.13986	0.269906	0.787232	0.966799	1.94747	1.74204	1.87136	2.70979	0	2.0604	281.559	0.126258	0.195351	0.646312	0.518077	0.999799	4.38283	5.07047	4.53804	4.45238	4.24251	3.67339	not.dependent	not.dependent	not.STRA8.bound	not.STRA8.activated
Ammecr1	2302.64	-0.45781	0.227556	-2.01186	0.0442347	0.355436	12.5919	13.1322	11.8178	19.8387	11.9001	22.3385	1391.25	0.345318	0.150498	2.29449	0.0217621	0.448587	7.67983	10.6488	9.60148	6.85372	8.33811	6.3315	not.dependent	not.dependent	not.STRA8.bound	not.STRA8.activated
Ammecr1l	5029.1	0.0546871	0.137088	0.398921	0.689952	0.945745	40.4908	35.7291	39.3047	41.3772	33.8679	41.7648	3653.22	0.0472717	0.112477	0.420278	0.674282	0.999799	24.3705	30.0976	25.5318	25.5831	27.2607	22.5704	not.dependent	not.dependent	not.STRA8.bound	not.STRA8.activated
Amn	60.7652	1.1554	1.02084	1.13182	0.25771	0.726974	0.911012	1.98808	3.40931	0.746037	2.00127	0.285934	54.3461	-0.580535	0.424169	-1.36864	0.171112	0.999799	0.718423	1.07274	1.39464	1.47007	1.80526	1.34264	not.dependent	not.dependent	NA	NA
Amn1	1343.25	0.533374	0.246561	2.16326	0.0305216	0.296025	49.3456	51.3677	34.3941	32.2086	36.7158	28.4147	728.201	0.328093	0.169342	1.93746	0.0526896	0.713538	19.3071	26.2052	23.2313	18.5646	20.881	14.3066	not.dependent	not.dependent	not.STRA8.bound	not.STRA8.activated
Amot	7040.68	0.0740367	0.115048	0.64353	0.51988	0.89656	37.9115	36.8048	37.1953	39.3043	38.7062	34.295	3783.63	-0.181815	0.160557	-1.1324	0.257466	0.999799	20.2722	18.6803	14.231	18.1801	24.2561	17.1405	not.dependent	not.dependent	not.STRA8.bound	not.STRA8.activated
Amotl1	9778.59	0.130326	0.12045	1.08199	0.279258	0.747602	40.9004	40.1832	41.859	39.8577	42.2261	33.5933	3617.08	0.0147293	0.149179	0.0987358	0.921348	0.999799	14.3769	16.5985	11.28	13.4172	16.0627	11.1905	not.dependent	not.dependent	not.STRA8.bound	not.STRA8.activated
Amotl2	2513.43	0.160323	0.187398	0.85552	0.392263	0.833039	22.0461	20.0841	27.9996	21.4347	20.2507	24.5378	2279.29	0.0917047	0.139131	0.659124	0.509816	0.999799	20.7426	22.0942	17.0616	17.6309	21.0466	15.8905	not.dependent	not.dependent	not.STRA8.bound	not.STRA8.activated
Ampd2	2914.25	-0.0995592	0.164726	-0.604391	0.545584	0.90598	29.068	31.8803	33.9423	32.631	40.9066	34.4167	3190.17	-0.042424	0.111174	-0.3816	0.702758	0.999799	31.3538	38.3743	32.902	34.4852	35.0848	32.8811	not.dependent	not.dependent	not.STRA8.bound	not.STRA8.activated
Ampd3	687.57	0.219987	0.487925	0.450862	0.652089	0.934259	5.87561	11.9706	4.76626	10.3484	2.11026	7.61247	377.785	-0.0158586	0.182531	-0.0868816	0.930766	0.999799	3.30254	3.36414	3.47753	2.92917	3.56659	3.3414	not.dependent	not.dependent	not.STRA8.bound	not.STRA8.activated
Amph	1397.51	0.0143543	0.268235	0.0535137	0.957323	0.992952	14.7233	15.3382	18.2306	13.4933	23.1858	13.0699	756.353	0.0860387	0.168366	0.511022	0.609336	0.999799	9.06534	9.48762	7.20545	9.04149	7.8933	6.64606	not.dependent	not.dependent	not.STRA8.bound	not.STRA8.activated
Amt	202.363	-0.641394	0.478229	-1.34118	0.17986	0.633087	2.92316	3.22898	2.97879	4.96499	6.10066	3.96813	1048.24	-0.265536	0.150392	-1.76562	0.0774598	0.844577	15.0488	21.6333	17.0788	21.3059	22.8253	18.4399	not.dependent	not.dependent	not.STRA8.bound	not.STRA8.activated
Amz2	4986.4	-0.16495	0.155153	-1.06314	0.287718	0.7545	86.2319	83.5366	83.3071	101.512	121.464	82.7562	3097.25	-0.0104749	0.11227	-0.0933008	0.925665	0.999799	48.7887	54.4633	41.7964	44.6464	49.5864	42.6449	not.dependent	not.dependent	not.STRA8.bound	not.STRA8.activated
Anapc1	25466.8	-0.124754	0.0936211	-1.33254	0.182684	0.636581	120.272	106.714	119.151	127.389	128.411	137.967	9956.09	-0.00144257	0.120299	-0.0119916	0.990432	0.999799	33.8845	40.7952	36.6433	35.996	42.4973	30.5882	not.dependent	not.dependent	not.STRA8.bound	not.STRA8.activated
Anapc10	875.864	-0.0337851	0.271392	-0.124488	0.900929	0.988799	8.97257	11.0788	13.3992	12.361	8.66582	12.8891	1013.95	0.287613	0.141405	2.03397	0.0419549	0.634878	11.1563	12.6399	13.0866	9.79546	9.70272	9.98827	not.dependent	not.dependent	STRA8.bound	not.STRA8.activated
Anapc11	3678.53	-0.101384	0.139322	-0.727699	0.466798	0.870001	134.764	120.232	116.377	148.027	156.027	160.073	3068.22	-0.124729	0.142514	-0.875208	0.381461	0.999799	124.815	132.955	144.055	132.483	128.602	158.774	not.dependent	not.dependent	not.STRA8.bound	not.STRA8.activated
Anapc13	2360.9	0.0645111	0.163699	0.394082	0.69352	0.946273	295.762	263.059	267.454	258.335	285.225	294.143	2271.84	0.00254826	0.132913	0.0191724	0.984704	0.999799	241.247	234.272	255.382	239.596	213.979	251.428	not.dependent	not.dependent	not.STRA8.bound	not.STRA8.activated
Anapc15	2340.8	0.318493	0.178661	1.78267	0.0746401	0.449032	186.734	184.498	194.027	129.656	172.928	170.452	1486.57	0.280568	0.164963	1.70079	0.0889819	0.895967	55.7151	80.0568	76.8322	49.9664	60.7528	48.5726	not.dependent	not.dependent	not.STRA8.bound	not.STRA8.activated
Anapc16	1425.59	0.660142	0.255301	2.58574	0.009717	0.154418	53.1813	60.5328	42.8764	40.3993	26.7318	44.9444	3028.48	0.0327667	0.115876	0.282774	0.77735	0.999799	116.391	128.642	98.2707	113.668	102.703	109.652	not.dependent	not.dependent	STRA8.bound	not.STRA8.activated
Anapc2	9304.21	0.29176	0.134027	2.17687	0.02949	0.290407	117.405	127.24	141.543	110.836	96.1831	127.233	5684.54	0.0165963	0.107137	0.154908	0.876894	0.999799	67.8278	77.0431	70.4461	67.5731	67.8791	70.5427	not.dependent	not.dependent	not.STRA8.bound	not.STRA8.activated
Anapc4	9581.38	-0.117206	0.120009	-0.976642	0.328746	0.792029	88.3399	80.387	81.5513	99.0719	83.5544	102.742	7138.26	0.0872245	0.118396	0.736718	0.461294	0.999799	56.8507	73.6647	61.68	59.6908	65.809	51.2547	not.dependent	not.dependent	not.STRA8.bound	not.STRA8.activated
Anapc5	32497	0.0320791	0.0820661	0.390893	0.695876	0.946285	482.036	467.814	473.004	499.494	491.683	485.126	24102.5	0.0458463	0.104101	0.440404	0.659645	0.999799	339.638	395.102	341.96	352.385	356.199	294.917	not.dependent	not.dependent	STRA8.bound	not.STRA8.activated
Anapc7	5904.04	-0.0731383	0.122937	-0.594923	0.551895	0.90723	80.4148	71.5941	83.1143	93.2567	84.8593	82.697	3814.55	-0.0862315	0.113347	-0.760773	0.446793	0.999799	50.4311	48.2613	43.9114	50.4017	51.4969	45.3731	not.dependent	not.dependent	not.STRA8.bound	not.STRA8.activated
Ang	33.8598	-0.533209	1.72709	-0.308733	0.757525	0.960309	0	4.22097	1.5403	6.45562	0.086144	1.85006	95.8206	-0.11331	0.347646	-0.325934	0.744474	0.999799	7.32981	4.95591	4.45456	6.6016	4.44452	6.09377	not.dependent	not.dependent	not.STRA8.bound	not.STRA8.activated
Angel1	3637.79	0.017654	0.197129	0.0895556	0.92864	0.991122	37.6865	28.3928	43.4422	30.7793	42.7411	40.9164	1127.61	0.468551	0.193895	2.41652	0.0156695	0.363929	8.48077	16.4997	12.815	8.42328	9.40381	8.45945	not.dependent	not.dependent	STRA8.bound	not.STRA8.activated
Angel2	3587.36	-0.293502	0.150086	-1.95555	0.0505177	0.378637	33.4952	31.2523	31.2863	47.3043	36.6057	39.48	3184.51	0.127373	0.121086	1.05192	0.292836	0.999799	28.4899	34.701	30.4656	28.4399	31.6603	24.4123	not.dependent	not.dependent	STRA8.bound	not.STRA8.activated
Angpt1	395.417	0.210118	0.354071	0.593434	0.552891	0.90759	3.36775	4.22332	2.97927	3.4319	3.12933	3.0281	372.691	0.134087	0.238575	0.562031	0.574095	0.999799	4.04849	2.67765	2.25804	2.72338	2.62066	2.69597	not.dependent	not.dependent	not.STRA8.bound	not.STRA8.activated
Angpt2	341.688	0.172123	0.510255	0.337327	0.73587	0.955697	2.42086	4.35706	4.25419	2.52148	5.88468	1.84323	160.482	0.0221068	0.259713	0.0851202	0.932166	0.999799	1.58531	1.94116	1.34348	1.56577	1.37102	1.69521	not.dependent	not.dependent	not.STRA8.bound	not.STRA8.activated
Angptl1	124.063	0.148153	0.654533	0.226349	0.82093	0.973926	1.59437	2.10412	2.80972	2.47342	2.44819	1.59989	122.727	0.0945826	0.309313	0.305783	0.75977	0.999799	2.24906	2.68676	1.62871	1.79235	1.56135	2.01819	not.dependent	not.dependent	not.STRA8.bound	not.STRA8.activated
Angptl2	3868.9	0.140251	0.151338	0.926739	0.354062	0.80866	45.6869	47.1653	47.6277	43.5408	51.7805	39.5386	2245.45	0.00696662	0.135391	0.0514555	0.958963	0.999799	27.4227	27.7028	21.8588	26.3062	23.5302	24.2731	not.dependent	not.dependent	not.STRA8.bound	not.STRA8.activated
Angptl4	1841.31	0.318578	0.175503	1.81522	0.0694897	0.435897	24.2904	25.7965	25.3006	23.4914	20.415	19.7852	2617.75	-0.170364	0.180302	-0.944882	0.344719	0.999799	37.6486	23.7	25.7889	32.2598	33.7243	30.1367	not.dependent	not.dependent	not.STRA8.bound	not.STRA8.activated
Angptl6	201.379	0.532515	0.569959	0.934305	0.350147	0.806625	5.4165	9.30287	5.62894	5.72074	2.3926	6.87055	204.05	0.0247412	0.316715	0.0781182	0.937734	0.999799	3.34568	8.74757	5.61777	5.55085	4.53674	6.3809	not.dependent	not.dependent	not.STRA8.bound	not.STRA8.activated
Angptl7	718.444	0.827044	0.297428	2.78065	0.005425	0.105268	16.6299	19.8555	14.6851	12.5451	10.1147	7.82501	770.668	-0.477283	0.231859	-2.05851	0.0395416	0.61631	11.0249	10.779	12.9203	16.9523	10.4706	19.3848	not.dependent	not.dependent	not.STRA8.bound	not.STRA8.activated
Ank	1630.97	-0.0630843	0.228636	-0.275916	0.782612	0.965786	17.322	18.811	13.8164	14.4809	19.3496	21.241	688.343	0.120377	0.142513	0.844672	0.398294	0.999799	7.28023	7.67163	7.04059	6.27714	7.03303	6.39306	not.dependent	not.dependent	not.STRA8.bound	not.STRA8.activated
Ank1	3095.86	0.286837	0.67254	0.426498	0.669745	0.940334	6.22121	34.0743	14.085	21.1224	12.5813	14.5729	711.861	-0.128187	0.630774	-0.203222	0.838961	0.999799	6.35924	2.42443	7.84802	4.10427	7.49409	5.62062	not.dependent	not.dependent	not.STRA8.bound	not.STRA8.activated
Ank2	844.545	0.293446	0.301483	0.973341	0.330384	0.793289	4.45476	6.36645	6.13904	7.0227	2.38729	4.16957	404.851	0.00862167	0.174872	0.0493026	0.960678	0.999799	2.22666	2.42414	1.96037	2.21183	1.88671	2.4017	not.dependent	not.dependent	not.STRA8.bound	not.STRA8.activated
Ank3	3885.42	0.290703	0.137896	2.10813	0.0350198	0.318768	21.2767	24.9443	24.508	20.8964	19.2946	18.6187	1421.15	-0.130585	0.154826	-0.843433	0.398986	0.999799	8.18125	8.51608	6.06905	8.30304	10.5387	6.1646	not.dependent	not.dependent	not.STRA8.bound	not.STRA8.activated
Ankfy1	9559.53	-0.154308	0.102881	-1.49986	0.133649	0.571798	39.1042	37.8795	41.5071	48.5167	44.506	45.7108	5591.91	0.0554726	0.119512	0.464159	0.642534	0.999799	24.1185	25.8439	22.2162	22.9867	25.9118	18.9724	not.dependent	not.dependent	not.STRA8.bound	not.STRA8.activated
Ankhd1	12083	0.427577	0.126595	3.37752	0.00073142	0.0266796	66.2205	56.4275	50.6698	43.2001	46.0162	46.6441	5010.6	0.706091	0.181705	3.88593	0.000101941	0.00894182	20.036	33.5509	22.4302	15.2917	18.8459	11.2333	Meioc.upregulated	Stra8.upregulated	STRA8.bound	STRA8.activated
Ankib1	6000.27	0.255875	0.125667	2.03613	0.0417375	0.344476	34.9124	36.6677	33.876	32.5957	27.549	32.7298	2781.56	0.224041	0.134209	1.66935	0.095048	0.92224	14.5846	17.6686	14.1521	12.964	15.2388	10.6035	not.dependent	not.dependent	STRA8.bound	not.STRA8.activated
Ankle1	195.578	-0.0232073	0.488289	-0.0475279	0.962092	0.994422	3.41288	5.10071	4.72084	5.2555	5.63659	3.46625	1114.52	0.00529506	0.172973	0.0306121	0.975579	0.999799	17.584	23.3848	24.109	18.0337	26.008	18.9102	not.dependent	not.dependent	not.STRA8.bound	not.STRA8.activated
Ankle2	3603.26	-0.0141637	0.172822	-0.0819554	0.934682	0.991122	31.9288	29.5394	30.4597	35.2301	24.7942	38.0314	3671.47	0.00383654	0.112731	0.0340326	0.972851	0.999799	21.6793	27.6299	23.0644	23.2553	26.8098	20.4779	not.dependent	not.dependent	STRA8.bound	not.STRA8.activated
Ankmy2	3064.17	0.136018	0.166171	0.818539	0.413049	0.841814	49.882	52.6877	46.3129	48.1622	53.5812	40.8094	2385.36	-0.014241	0.149906	-0.0949994	0.924315	0.999799	39.9156	33.5741	29.8573	38.2366	33.4463	30.5211	not.dependent	not.dependent	not.STRA8.bound	not.STRA8.activated
Ankra2	711.093	-0.322536	0.300001	-1.07512	0.282322	0.74926	10.491	13.9283	17.0464	20.3951	17.1445	18.7776	1523.33	-0.00157015	0.130698	-0.0120136	0.990415	0.999799	31.2034	28.8075	27.1706	28.949	30.523	27.5377	not.dependent	not.dependent	not.STRA8.bound	not.STRA8.activated
Ankrd10	2729.91	-0.285963	0.163776	-1.74606	0.0808003	0.464868	30.8166	35.4722	30.7064	46.0946	37.2446	35.5634	7288.22	-0.0336252	0.113009	-0.297545	0.76605	0.999799	83.0588	97.9095	97.1282	100.516	91.6454	90.6513	not.dependent	not.dependent	STRA8.bound	not.STRA8.activated
Ankrd11	11952.1	0.257892	0.112507	2.29222	0.0218928	0.244203	59.0822	56.6454	63.4439	55.356	44.8438	52.1282	7614.24	-0.0124111	0.197902	-0.0627133	0.949995	0.999799	32.9273	47.4033	32.4186	33.1203	48.9934	25.9703	not.dependent	not.dependent	not.STRA8.bound	not.STRA8.activated
Ankrd12	2916.48	-0.100285	0.162394	-0.617542	0.536877	0.902052	10.8854	10.0099	10.5179	12.765	12.4581	10.0632	1949.2	0.188705	0.195798	0.963776	0.335158	0.999799	6.19406	9.01914	6.38758	6.60802	7.94608	4.04592	not.dependent	not.dependent	STRA8.bound	not.STRA8.activated
Ankrd13a	7578.14	0.0210954	0.140543	0.1501	0.880686	0.985158	68.5903	82.4512	80.5166	94.6338	69.4874	77.939	3676.79	0.000981546	0.119343	0.0082246	0.993438	0.999799	38.2026	36.6863	31.9181	34.8371	34.6435	34.2595	not.dependent	not.dependent	not.STRA8.bound	not.STRA8.activated
Ankrd13b	873.979	0.061036	0.261314	0.233573	0.815316	0.973248	10.6918	13.2753	10.9838	11.1221	9.96068	13.5767	1432.65	0.00472384	0.132847	0.0355584	0.971634	0.999799	14.4615	19.2338	16.9914	16.1552	16.5852	15.7044	not.dependent	not.dependent	not.STRA8.bound	not.STRA8.activated
Ankrd13c	1682.62	-0.48559	0.22965	-2.11447	0.0344748	0.316831	21.8086	25.1016	18.0168	33.7287	26.3255	29.9852	1972.11	0.10102	0.121936	0.828466	0.407407	0.999799	17.344	17.3576	17.7634	16.0236	16.0672	15.8821	not.dependent	not.dependent	not.STRA8.bound	not.STRA8.activated
Ankrd13d	144.338	-0.376042	0.676032	-0.556249	0.578041	0.915957	2.58451	0.895652	5.34075	3.31771	4.231	2.46051	580.934	0.0835334	0.194713	0.429009	0.667917	0.999799	8.14652	13.0117	12.6416	10.8191	10.2214	9.69783	not.dependent	not.dependent	not.STRA8.bound	not.STRA8.activated
Ankrd16	177.223	0.0442634	0.581345	0.0761395	0.939308	0.991122	4.74519	2.45351	6.09821	6.03545	3.02643	4.61766	1709.58	-0.141481	0.125035	-1.13153	0.257834	0.999799	36.1797	44.7122	41.5017	43.8622	44.0407	43.4212	not.dependent	not.dependent	not.STRA8.bound	not.STRA8.activated
Ankrd17	18910.4	-0.0749832	0.101306	-0.740164	0.4592	0.866953	74.3168	77.3736	72.8676	86.4855	72.9237	85.7833	9357.25	0.121109	0.142911	0.847445	0.396747	0.999799	33.3234	43.9923	32.8721	30.2055	41.5236	26.17	not.dependent	not.dependent	STRA8.bound	not.STRA8.activated
Ankrd24	512.063	0.486487	0.315597	1.54148	0.1232	0.555029	7.37875	5.89109	6.35488	5.31532	4.07704	5.48172	2305.53	0.0540481	0.128881	0.419365	0.674949	0.999799	22.5674	29.606	23.283	24.7328	24.0083	21.3875	not.dependent	not.dependent	NA	NA
Ankrd26	1745.04	-0.158544	0.18486	-0.857648	0.391087	0.832495	7.10844	8.88913	8.21201	9.70469	9.72218	8.98542	1992.24	0.128883	0.180931	0.712334	0.476258	0.999799	8.60694	12.0418	8.5387	8.63777	11.2352	6.24489	not.dependent	not.dependent	not.STRA8.bound	not.STRA8.activated
Ankrd27	2072.31	-0.282042	0.17844	-1.5806	0.113969	0.539947	14.1204	15.3803	17.9512	20.6714	19.8275	20.5634	2030.14	-0.109088	0.113719	-0.959272	0.337422	0.999799	15.6818	18.6307	17.0166	17.5867	19.4898	16.7776	not.dependent	not.dependent	not.STRA8.bound	not.STRA8.activated
Ankrd28	4008.2	-0.23479	0.154546	-1.51923	0.128705	0.56342	25.4287	25.3424	23.4534	34.3367	31.7031	25.7083	2712.36	0.0490487	0.159178	0.308137	0.757978	0.999799	18.4403	19.1404	15.1583	16.6271	20.9174	12.5448	not.dependent	not.dependent	STRA8.bound	not.STRA8.activated
Ankrd29	476.671	0.493462	0.339006	1.45561	0.145499	0.586535	6.3717	8.62365	6.7172	7.52886	11.4948	8.61217	429.855	0.636749	0.210003	3.0321	0.0024286	0.103321	4.31992	7.65724	5.57042	3.64933	5.43632	2.85254	not.dependent	not.dependent	STRA8.bound	not.STRA8.activated
Ankrd31	1301.95	1.93425	0.373183	5.1831	2.18e-07	4.65e-05	16.1301	14.2306	7.6358	2.01323	5.51459	3.18157	619.434	1.41438	0.6236	2.2681	0.0233234	0.469343	2.17428	8.86906	4.98309	2.80889	1.20281	1.7	Meioc.upregulated	not.dependent	STRA8.bound	not.STRA8.activated
Ankrd34a	241.212	-0.671198	0.580247	-1.15674	0.247377	0.716339	2.87798	1.53939	4.13356	3.63903	8.02934	2.8291	294.458	-0.248408	0.213528	-1.16335	0.244686	0.999799	3.51528	4.98392	3.70725	5.26543	4.28631	4.32525	not.dependent	not.dependent	not.STRA8.bound	not.STRA8.activated
Ankrd35	312.965	-0.37419	0.509338	-0.734659	0.462547	0.868115	2.81862	3.50963	1.21426	2.70558	4.99136	2.64166	363.513	-0.125703	0.203268	-0.618413	0.536303	0.999799	3.27926	3.67707	2.50904	3.54228	2.98544	3.41672	not.dependent	not.dependent	NA	NA
Ankrd37	22.8443	0.632779	2.00773	0.31517	0.752632	0.960114	1.2166	0	3.24248	1.90247	0	1.1561	190.939	0.197537	0.239145	0.826016	0.408795	0.999799	11.2181	11.5123	9.36674	8.41811	11.1115	7.72078	not.dependent	not.dependent	not.STRA8.bound	not.STRA8.activated
Ankrd39	139.028	0.521079	1.00642	0.517755	0.604629	0.920284	2.76799	8.64148	1.46584	7.33291	0.128739	2.73271	534.881	-0.114153	0.19218	-0.593992	0.552518	0.999799	16.2198	16.7928	11.5561	13.7615	12.9186	14.3657	not.dependent	not.dependent	not.STRA8.bound	not.STRA8.activated
Ankrd40	4844.05	0.00918469	0.138835	0.0661553	0.947254	0.991122	72.7223	54.7611	62.3146	54.2098	77.1847	62.0845	3218.19	0.123574	0.112526	1.09819	0.272124	0.999799	36.0356	46.6409	36.4002	36.9096	36.7173	30.9443	not.dependent	not.dependent	not.STRA8.bound	not.STRA8.activated
Ankrd42	829.096	0.404216	0.253791	1.59271	0.111225	0.535929	17.5118	15.1084	23.9564	14.114	17.9064	16.6194	468.64	0.205863	0.187793	1.09622	0.272981	0.999799	7.5842	7.38709	5.24048	5.60129	6.73843	4.77479	not.dependent	not.dependent	not.STRA8.bound	not.STRA8.activated
Ankrd44	1054.09	-0.446039	0.241614	-1.84608	0.0648799	0.420544	4.36245	6.00432	4.50881	7.84512	6.45446	7.10018	558.826	0.0916622	0.16333	0.561209	0.574655	0.999799	3.28012	3.24496	2.98598	2.70464	2.8981	3.09571	not.dependent	not.dependent	not.STRA8.bound	not.STRA8.activated
Ankrd45	251.204	0.231598	0.592718	0.390739	0.69599	0.946285	5.94275	2.2586	3.32137	3.53517	0.668647	6.8947	333.123	-0.0991897	0.186434	-0.532037	0.5947	0.999799	3.09118	3.27355	2.56643	2.94971	3.60796	3.04253	not.dependent	not.dependent	STRA8.bound	not.STRA8.activated
Ankrd46	3476.76	-0.0907008	0.167194	-0.542488	0.587483	0.918312	50.6176	56.8345	48.8732	54.4367	69.3862	52.0906	3970.88	-0.0394319	0.121367	-0.324898	0.745258	0.999799	61.1784	57.8445	50.6477	60.5166	58.3575	51.352	not.dependent	not.dependent	not.STRA8.bound	not.STRA8.activated
Ankrd49	4324.21	0.357251	0.158716	2.25088	0.0243933	0.25965	141.349	118.892	113.002	95.1087	102.984	96.5531	2468.46	0.620703	0.140051	4.43199	9.34e-06	0.00139199	37.6153	53.7936	43.6471	26.8121	32.4215	22.2291	not.dependent	Stra8.upregulated	STRA8.bound	STRA8.activated
Ankrd50	6544.56	0.0903749	0.195642	0.461941	0.644124	0.93091	65.6082	89.7999	65.9116	73.5344	46.5432	76.647	2886.37	0.135544	0.125445	1.0805	0.27992	0.999799	31.2614	41.2272	31.3328	29.6235	33.873	28.9722	not.dependent	not.dependent	not.STRA8.bound	not.STRA8.activated
Ankrd52	8511.88	-0.046044	0.136413	-0.337533	0.735715	0.955697	40.6929	46.1468	53.3762	52.3699	55.0608	45.5426	3546.55	0.00434376	0.446617	0.00972592	0.99224	0.999799	19.1677	24.6859	13.3174	18.3463	27.7369	9.55457	not.dependent	not.dependent	not.STRA8.bound	not.STRA8.activated
Ankrd54	1588.83	-0.00850935	0.187251	-0.0454435	0.963754	0.995049	33.2542	35.7186	33.4876	39.9578	36.8553	32.944	1588.36	-0.0262782	0.157258	-0.167102	0.867289	0.999799	38.4353	32.6103	31.0246	33.6144	30.1979	36.8802	not.dependent	not.dependent	not.STRA8.bound	not.STRA8.activated
Ankrd6	766.759	-0.0494369	0.292307	-0.169126	0.865697	0.980641	4.66885	6.50005	11.0008	7.62634	9.65728	7.12515	547.455	-0.104413	0.165333	-0.631529	0.527695	0.999799	4.54395	4.32085	3.71165	4.12058	4.76643	4.23121	not.dependent	not.dependent	not.STRA8.bound	not.STRA8.activated
Ankrd9	234.704	0.738642	0.503916	1.4658	0.142701	0.582588	5.10173	8.77329	5.75823	5.82696	2.84877	4.05128	313.272	-0.178359	0.220832	-0.807665	0.419284	0.999799	8.02093	6.60846	8.17864	6.50006	8.18092	9.59268	not.dependent	not.dependent	not.STRA8.bound	not.STRA8.activated
Anks1	4653.44	0.289809	0.125082	2.31695	0.0205064	0.236566	30.5502	33.7194	33.929	28.1748	27.9078	26.8708	1960	0.169712	0.166265	1.02073	0.307381	0.999799	10.0559	15.9601	11.4086	10.8497	11.755	9.17224	not.dependent	not.dependent	not.STRA8.bound	not.STRA8.activated
Anks3	765.514	-0.0678703	0.250251	-0.271209	0.78623	0.966364	12.944	11.8873	11.1013	13.7751	12.8654	13.2018	2261.92	0.0339629	0.120388	0.282111	0.777859	0.999799	32.1762	41.1815	33.3788	34.2038	34.9378	31.5106	not.dependent	not.dependent	not.STRA8.bound	not.STRA8.activated
Anks6	468.565	0.0236274	0.354807	0.0665923	0.946906	0.991122	5.44114	4.01013	5.7388	5.67912	3.96662	5.88741	589.886	-0.0927302	0.163147	-0.568383	0.569775	0.999799	5.80261	6.25897	5.0263	6.5017	6.14769	5.21938	not.dependent	not.dependent	not.STRA8.bound	not.STRA8.activated
Ankzf1	1308.63	0.183164	0.203817	0.89867	0.368828	0.818865	26.3203	18.1031	30.9007	22.9659	30.114	20.3516	2185.11	0.257901	0.153147	1.68401	0.0921805	0.914397	27.6887	45.3077	33.2121	29.6298	29.3052	26.1696	not.dependent	not.dependent	STRA8.bound	not.STRA8.activated
Anln	4823.03	-0.422475	0.135249	-3.12368	0.00178604	0.0503773	31.6932	33.0686	29.5694	49.2021	40.4082	43.6619	4674.86	0.049218	0.195409	0.251872	0.80114	0.999799	26.8013	41.2885	36.0656	30.0387	45.282	23.4097	not.dependent	not.dependent	STRA8.bound	not.STRA8.activated
Ano1	7651.35	0.239419	0.138006	1.73484	0.0827688	0.470618	58.0021	64.1123	72.6771	59.8665	64.1431	50.695	4905.79	0.0151639	0.121378	0.124932	0.900578	0.999799	36.9882	43.7405	34.395	39.0612	40.0946	31.6217	not.dependent	not.dependent	not.STRA8.bound	not.STRA8.activated
Ano10	1609.12	0.249382	0.206713	1.20642	0.227657	0.696074	33.7746	28.9565	24.3331	28.82	23.7845	23.2358	1082.5	-0.0936079	0.147146	-0.636158	0.524674	0.999799	15.7915	16.5922	12.4467	15.8614	14.6837	16.1422	not.dependent	not.dependent	not.STRA8.bound	not.STRA8.activated
Ano4	243.407	0.250787	0.604506	0.414863	0.678242	0.942044	2.39303	2.38579	2.61744	2.77773	0.546483	4.3342	221.059	0.204192	0.22184	0.920449	0.357338	0.999799	1.93026	2.39416	1.73167	1.81533	1.6288	1.9665	not.dependent	not.dependent	not.STRA8.bound	not.STRA8.activated
Ano5	475.05	-0.314649	0.345431	-0.910888	0.362354	0.814739	2.14377	2.24523	3.6208	2.64826	4.00872	2.68332	308.282	0.0810411	0.189573	0.427492	0.669021	0.999799	1.22327	1.52401	1.31221	1.23828	1.65017	1.05105	not.dependent	not.dependent	not.STRA8.bound	not.STRA8.activated
Ano6	10536.7	0.139067	0.118173	1.17681	0.239269	0.709921	62.3696	76.0576	69.4303	65.0913	70.8657	63.047	5817.96	0.0176667	0.126578	0.139572	0.888998	0.999799	35.8965	39.0946	30.1585	34.966	37.8592	28.5659	not.dependent	not.dependent	not.STRA8.bound	not.STRA8.activated
Ano8	698.57	-0.0436691	0.300886	-0.145135	0.884604	0.986404	7.14141	6.60593	8.42562	9.15544	6.0086	9.58217	1481.85	-0.031239	0.147786	-0.21138	0.832591	0.999799	12.4552	17.9683	15.5997	15.3668	16.4648	13.4558	not.dependent	not.dependent	not.STRA8.bound	not.STRA8.activated
Anp32a	20047.5	0.393571	0.13679	2.8772	0.00401224	0.0858734	380.356	485.064	483.743	362.273	412.423	313.822	10672.2	-0.106913	0.134861	-0.792765	0.427915	0.999799	315.826	269.975	215.679	293.271	291.397	251.694	not.dependent	not.dependent	not.STRA8.bound	not.STRA8.activated
Anp32b	22336.2	0.11165	0.108328	1.03067	0.302694	0.767335	454.601	539.493	566.314	516.856	525.696	497.476	13914.7	-0.0950376	0.110663	-0.858803	0.390449	0.999799	294.621	297.834	298.242	287.512	320.484	321.617	not.dependent	not.dependent	STRA8.bound	not.STRA8.activated
Anp32e	17217.7	-0.0990062	0.143784	-0.688578	0.491089	0.883378	452.867	538.673	696.402	598.029	662.886	521.764	6973.83	-0.00605319	0.133867	-0.0452179	0.963934	0.999799	131.739	144.316	111.221	122.118	159.642	108.093	not.dependent	not.dependent	STRA8.bound	not.STRA8.activated
Anpep	9413.86	0.0691561	0.183967	0.375916	0.706979	0.948776	69.0165	83.8799	123.886	83.2675	102.639	93.8552	3193.29	-0.0289803	0.120096	-0.241308	0.809316	0.999799	28.0815	37.018	30.37	32.6264	31.3359	31.0272	not.dependent	not.dependent	not.STRA8.bound	not.STRA8.activated
Antxr1	8268.47	0.12215	0.134534	0.90795	0.363904	0.816553	59.6128	58.8685	56.7288	56.0545	65.2012	48.8331	2569.08	0.0346677	0.14331	0.241907	0.808852	0.999799	18.9168	18.5241	14.1515	15.4023	16.275	17.0376	not.dependent	not.dependent	not.STRA8.bound	not.STRA8.activated
Antxr2	2349.75	-8.05e-05	0.163848	-0.000491277	0.999608	0.999913	15.8182	13.6612	18.2484	15.1351	19.2816	19.2696	1189.84	0.00210325	0.165866	0.0126804	0.989883	0.999799	8.77446	6.98719	5.92108	6.55339	7.46885	6.68305	not.dependent	not.dependent	not.STRA8.bound	not.STRA8.activated
Anxa1	564.604	0.051376	0.32268	0.159217	0.873498	0.98295	12.7671	16.4396	11.2622	12.1212	16.5275	12.53	721.93	0.0391364	0.187761	0.208437	0.834888	0.999799	14.9529	15.7949	18.4322	17.2025	12.8734	16.7046	not.dependent	not.dependent	not.STRA8.bound	not.STRA8.activated
Anxa11	1528.54	-0.158124	0.204135	-0.774602	0.438575	0.855687	25.2152	21.042	26.0823	25.3033	31.1512	28.9859	1540.33	-0.127279	0.136439	-0.932868	0.350888	0.999799	20.2735	25.8843	24.5856	23.6118	25.1848	25.7627	not.dependent	not.dependent	not.STRA8.bound	not.STRA8.activated
Anxa2	60560.7	0.21366	0.0915296	2.33433	0.0195786	0.230066	1815.19	1749.56	2020.26	1647.3	1680.52	1769.99	32799.7	-0.0894019	0.137542	-0.649995	0.515695	0.999799	1053.02	890.807	797.536	1004.4	882.217	954.674	not.dependent	not.dependent	not.STRA8.bound	not.STRA8.activated
Anxa3	1859.72	0.115132	0.191648	0.60075	0.548007	0.906068	55.7004	44.2763	44.1656	46.3379	50.3344	43.7736	1755.53	-0.186744	0.12643	-1.47705	0.139662	0.999799	44.4042	43.0699	42.5988	48.8642	42.3721	51.8602	not.dependent	not.dependent	not.STRA8.bound	not.STRA8.activated
Anxa4	4601.74	0.155256	0.142129	1.09236	0.274673	0.744065	93.0217	88.663	94.6213	87.0229	97.9038	76.2978	1898.39	-0.0431291	0.137854	-0.312861	0.754386	0.999799	37.7197	33.3008	31.0774	37.5223	35.0476	30.3076	not.dependent	not.dependent	not.STRA8.bound	not.STRA8.activated
Anxa5	10140.2	0.15524	0.129163	1.2019	0.229403	0.698383	291.606	223.497	244.356	226.006	252.483	241.691	6957.67	-0.0774504	0.128189	-0.60419	0.545718	0.999799	175.89	155.714	142.117	166.196	154.725	164.875	not.dependent	not.dependent	not.STRA8.bound	not.STRA8.activated
Anxa6	14250.8	0.282921	0.133464	2.11983	0.0340201	0.314417	225.167	229.381	267.295	195.324	245.344	185.832	11417.2	-0.0934929	0.123192	-0.758922	0.447899	0.999799	181.669	178.428	142.544	180.822	169.302	170.923	not.dependent	not.dependent	not.STRA8.bound	not.STRA8.activated
Anxa7	2880.69	-0.168518	0.168079	-1.00261	0.316048	0.78148	31.443	40.4559	37.5973	43.8212	46.8031	38.9311	3245.3	-0.208274	0.123734	-1.68324	0.0923295	0.914397	42.1667	37.6213	36.4317	43.8688	43.7265	43.198	not.dependent	not.dependent	not.STRA8.bound	not.STRA8.activated
Anxa9	63.9915	-0.266896	1.27892	-0.208688	0.834692	0.975904	1.01837	1.29074	2.07197	2.41519	0	2.86243	187.175	-0.10258	0.23459	-0.437276	0.661911	0.999799	3.37943	3.76854	4.17595	4.15792	3.89446	3.76567	not.dependent	not.dependent	not.STRA8.bound	not.STRA8.activated
Aoc2	163.526	-1.00467	0.617035	-1.62823	0.103477	0.519313	1.77739	1.32225	2.10277	2.39149	7.21618	2.37888	270.25	0.0964689	0.202455	0.476495	0.633722	0.999799	3.66606	4.89059	4.3607	3.69447	4.16047	3.83638	not.dependent	not.dependent	not.STRA8.bound	not.STRA8.activated
Aox3	548.063	0.532622	0.427976	1.24451	0.213311	0.678231	4.91844	7.00932	2.91113	4.7525	4.07753	2.02297	817.766	-0.00224012	0.213421	-0.0104962	0.991625	0.999799	8.63158	5.54486	4.78105	6.19867	7.1331	5.30904	not.dependent	not.dependent	not.STRA8.bound	not.STRA8.activated
Ap1ar	4926.34	-0.0258986	0.151085	-0.171418	0.863895	0.980415	64.6127	80.4701	62.3377	80.0414	64.5247	76.1396	3394.6	-0.0160618	0.106095	-0.151392	0.879667	0.999799	44.3816	48.8659	43.3204	46.6823	46.6369	41.5186	not.dependent	not.dependent	not.STRA8.bound	not.STRA8.activated
Ap1b1	8565.73	0.113374	0.11758	0.964227	0.334932	0.796006	81.5822	89.974	83.422	79.6075	83.3889	90.6564	2882.63	0.0439248	0.12357	0.355465	0.722241	0.999799	26.0326	29.1646	27.4659	23.3676	26.3341	28.3397	not.dependent	not.dependent	not.STRA8.bound	not.STRA8.activated
Ap1g1	17284.6	-0.0401172	0.119312	-0.336237	0.736692	0.955697	140.373	137.991	104.801	131.145	131.407	126.513	7189.47	0.17505	0.125385	1.3961	0.162684	0.999799	47.0768	58.5938	58.459	48.5807	47.394	48.7462	not.dependent	not.dependent	not.STRA8.bound	not.STRA8.activated
Ap1g2	482.989	-0.0218054	0.358127	-0.0608873	0.951449	0.99161	5.64548	8.2371	7.42158	7.63152	9.76937	5.72693	603.81	-0.0033308	0.169922	-0.0196019	0.984361	0.999799	7.44523	9.10773	9.93624	8.90493	8.24689	8.72845	not.dependent	not.dependent	not.STRA8.bound	not.STRA8.activated
Ap1m1	5869.62	0.473292	0.143965	3.28755	0.00101063	0.0337893	153.148	128.379	110.696	98.0565	100.788	100.08	3968.9	0.291777	0.118629	2.45957	0.0139103	0.337806	74.744	89.9306	83.8305	62.7141	65.0036	68.9783	Meioc.upregulated	not.dependent	STRA8.bound	not.STRA8.activated
Ap1m2	193.001	1.84098	0.516297	3.56574	0.000362835	0.0163938	8.04276	6.81153	6.07512	2.52043	2.11254	1.09201	178.412	-0.0925854	0.290183	-0.319058	0.749682	0.999799	3.59456	4.50583	3.38975	3.5741	2.69944	4.71134	Meioc.upregulated	not.dependent	not.STRA8.bound	not.STRA8.activated
Ap1s1	1974.5	0.0696523	0.194073	0.358897	0.719672	0.953103	60.605	77.0325	69.2471	71.2947	59.4991	78.4492	3259.93	0.0895045	0.13223	0.676886	0.498478	0.999799	111.676	105.761	97.9497	99.372	87.7096	100.701	not.dependent	not.dependent	STRA8.bound	not.STRA8.activated
Ap1s2	1404.52	-0.0395741	0.306798	-0.128991	0.897365	0.987585	21.1791	22.9609	12.7551	16.1776	33.2505	16.385	1205.56	0.717188	0.163267	4.39273	1.12e-05	0.00165444	14.8834	21.7766	16.8191	12.1735	12.1413	10.5489	not.dependent	Stra8.upregulated	STRA8.bound	STRA8.activated
Ap1s3	364.615	-1.20891	0.495927	-2.43768	0.0147819	0.199784	4.45496	1.12764	2.75016	7.13475	5.84444	7.19893	799.173	0.0878192	0.185426	0.473607	0.63578	0.999799	7.60916	10.6107	11.8076	9.99463	8.96068	8.72398	not.dependent	not.dependent	not.STRA8.bound	not.STRA8.activated
Ap2a1	14306.4	0.131619	0.112028	1.17487	0.240045	0.710258	155.823	172.881	189.69	175.622	156.076	170.647	3808.73	-0.0193585	0.120905	-0.160113	0.872792	0.999799	40.273	46.3518	42.8892	38.8681	41.6879	46.0544	not.dependent	not.dependent	not.STRA8.bound	not.STRA8.activated
Ap2a2	11088.3	-0.048812	0.105236	-0.463835	0.642766	0.930643	86.048	88.7417	82.0742	88.3625	94.9475	97.3611	4344.03	-0.0450199	0.103817	-0.433648	0.664544	0.999799	30.8466	35.8569	31.6893	32.1771	34.1336	32.1769	not.dependent	not.dependent	not.STRA8.bound	not.STRA8.activated
Ap2b1	20984	0.0201584	0.0918143	0.219557	0.826216	0.973926	158.89	161.338	154.334	149.325	158.821	165.365	6154.58	0.157664	0.111005	1.42034	0.15551	0.999799	39.4441	46.2115	36.6383	33.0356	40.5507	32.6277	not.dependent	not.dependent	not.STRA8.bound	not.STRA8.activated
Ap2m1	29072	0.00692061	0.116015	0.0596524	0.952432	0.99192	541.172	529.071	549.458	559.862	674.627	495.513	12376.2	-0.00850646	0.113034	-0.0752557	0.940011	0.999799	234.839	231.248	210.713	228.106	209.301	221.553	not.dependent	not.dependent	not.STRA8.bound	not.STRA8.activated
Ap2s1	2361.54	0.121025	0.171951	0.703834	0.481536	0.878788	155.772	139.145	181.378	156.606	155.697	151.301	3639.47	-0.117344	0.145765	-0.80502	0.420808	0.999799	253.033	217.92	234.304	247.861	221.192	270.57	not.dependent	not.dependent	not.STRA8.bound	not.STRA8.activated
Ap3b1	7013.39	0.197871	0.110885	1.78447	0.0743477	0.449032	64.1552	65.3118	65.896	63.2787	59.9342	56.4004	4686.16	0.00495621	0.117731	0.0420976	0.966421	0.999799	41.8042	43.1522	34.3298	39.395	41.4265	35.0978	not.dependent	not.dependent	STRA8.bound	not.STRA8.activated
Ap3b2	419.885	0.484613	0.489061	0.990906	0.321732	0.785452	4.43454	1.9863	7.82377	4.36544	2.57183	3.89896	1465.25	-1.19795	0.227867	-5.25726	1.46e-07	4.92e-05	5.48856	9.30532	11.1513	16.8007	25.3063	15.9606	not.dependent	Stra8.downregulated	not.STRA8.bound	not.STRA8.activated
Ap3d1	8473.26	0.253602	0.136085	1.86355	0.0623847	0.413192	72.0754	71.8037	60.7037	57.5047	69.0629	54.9509	5860.22	0.172784	0.121521	1.42185	0.155071	0.999799	42.0747	56.1056	43.4525	40.6129	44.2586	36.7223	not.dependent	not.dependent	STRA8.bound	not.STRA8.activated
Ap3m1	3179.27	-0.0554458	0.222996	-0.24864	0.803639	0.97031	87.6856	94.2046	82.6863	86.9822	47.5423	98.5222	7974.57	0.0762913	0.104906	0.727237	0.467081	0.999799	71.9533	84.1184	62.2817	65.7251	80.1542	47.7499	not.dependent	not.dependent	STRA8.bound	not.STRA8.activated
Ap3m2	427.014	-0.12279	0.379159	-0.323847	0.746054	0.95853	5.2045	4.27214	3.66502	6.8472	3.67665	4.64801	497.928	-0.152535	0.167399	-0.911206	0.362187	0.999799	5.03746	5.0248	4.55795	5.77238	5.55569	4.49724	not.dependent	not.dependent	not.STRA8.bound	not.STRA8.activated
Ap3s1	3032.17	-0.134456	0.172815	-0.778036	0.436548	0.854766	125.917	107.025	95.5287	140.499	133.778	132.148	2801.02	-0.0255976	0.13115	-0.195179	0.845253	0.999799	81.3181	75.6704	74.1198	78.9396	77.6908	75.6688	not.dependent	not.dependent	STRA8.bound	not.STRA8.activated
Ap3s2	6657.5	-0.062058	0.131146	-0.473198	0.636072	0.927909	38.3617	39.8575	43.4797	41.8626	50.0114	41.7556	3210.14	-0.0100489	0.110041	-0.0913191	0.927239	0.999799	18.5942	20.372	18.8288	17.8215	20.7273	18.1125	not.dependent	not.dependent	not.STRA8.bound	not.STRA8.activated
Ap4b1	2155.95	0.40089	0.186849	2.14553	0.0319103	0.302967	45.2096	41.2112	44.1706	29.7449	40.8155	30.7448	1900.54	0.23663	0.13705	1.7266	0.0842393	0.873131	24.5833	33.3409	27.1219	23.7635	26.1445	20.9637	not.dependent	not.dependent	not.STRA8.bound	not.STRA8.activated
Ap4e1	1664.19	-0.479585	0.192202	-2.49522	0.012588	0.181456	12.0411	9.71628	10.3759	17.3366	14.992	15.1942	1433.06	0.135336	0.221204	0.611817	0.540659	0.999799	10.5009	14.891	9.02991	10.4276	13.9124	6.17216	not.dependent	not.dependent	not.STRA8.bound	not.STRA8.activated
Ap4m1	2319.85	-0.179176	0.23239	-0.771015	0.440698	0.856267	23.603	22.7667	24.2003	27.2341	37.8856	19.4734	2850.43	-0.0175656	0.11198	-0.156863	0.875353	0.999799	29.8003	31.022	28.3339	29.0687	29.0651	29.4878	not.dependent	not.dependent	not.STRA8.bound	not.STRA8.activated
Ap4s1	200.013	0.0726736	0.560439	0.129672	0.896826	0.987585	7.98256	13.6858	6.3045	11.2339	5.45546	11.4348	560.744	0.0440604	0.160215	0.275008	0.78331	0.999799	24.2214	23.5152	25.0234	24.4098	22.4909	22.1704	not.dependent	not.dependent	STRA8.bound	not.STRA8.activated
Ap5b1	569.234	0.0162363	0.369186	0.0439787	0.964921	0.995206	6.62112	8.76283	7.23586	7.69833	4.87272	11.166	172.299	0.23282	0.269696	0.863269	0.38799	0.999799	2.163	2.82068	2.15074	2.36239	2.05007	1.4039	not.dependent	not.dependent	not.STRA8.bound	not.STRA8.activated
Ap5m1	1227.6	-0.0903655	0.298189	-0.303047	0.761854	0.961093	15.3249	13.4998	12.3749	18.4459	8.72358	18.9035	1243.09	0.514254	0.16214	3.17166	0.00151573	0.0725573	14.7652	18.6304	14.4207	10.5601	13.6839	8.57204	not.dependent	not.dependent	STRA8.bound	not.STRA8.activated
Ap5s1	807.177	0.0694474	0.266424	0.260665	0.794351	0.968513	26.3115	35.0886	23.4871	25.7126	28.2465	26.9778	747.605	-0.0975797	0.184853	-0.527878	0.597584	0.999799	21.6694	22.6689	19.253	22.0951	17.3369	25.3738	not.dependent	not.dependent	not.STRA8.bound	not.STRA8.activated
Ap5z1	657.767	0.382695	0.271827	1.40786	0.159171	0.602344	8.41298	8.56144	9.68035	7.28181	8.00523	7.73952	902.785	-0.242482	0.142491	-1.70174	0.0888041	0.895967	8.01046	10.2671	9.42356	10.505	10.4015	9.85016	not.dependent	not.dependent	not.STRA8.bound	not.STRA8.activated
Apaf1	4455.1	-0.471616	0.133885	-3.52256	0.000427401	0.0181627	21.3524	20.9566	18.0266	30.3701	28.4425	29.3435	1598.72	0.0590309	0.156563	0.377041	0.706143	0.999799	8.5497	9.71168	7.46791	7.66818	9.79592	6.32935	Meioc.downregulated	not.dependent	STRA8.bound	not.STRA8.activated
Apba1	405.894	-0.177071	0.361257	-0.490153	0.624026	0.923822	2.48468	1.76962	2.01971	2.39648	2.99082	2.10889	222.424	0.0642882	0.237831	0.27031	0.786922	0.999799	1.33556	1.39154	0.905113	1.18395	1.18147	0.995937	not.dependent	not.dependent	not.STRA8.bound	not.STRA8.activated
Apba3	705.448	0.00885695	0.287007	0.0308597	0.975381	0.996333	14.7631	11.8194	13.9271	12.5863	13.5252	17.31	1557.18	0.00923267	0.143211	0.064469	0.948597	0.999799	25.768	35.4047	29.521	29.5267	26.9759	29.9399	not.dependent	not.dependent	not.STRA8.bound	not.STRA8.activated
Apbb1	2344.04	0.00773054	0.172387	0.0448441	0.964232	0.995077	30.2412	39.5614	40.6038	34.476	38.2931	38.7207	1407.6	0.122052	0.131282	0.929694	0.352529	0.999799	24.9091	24.9367	24.6463	20.6709	20.2178	23.7618	not.dependent	not.dependent	STRA8.bound	not.STRA8.activated
Apbb1ip	325.243	-0.278144	0.577503	-0.481632	0.630068	0.925804	2.57701	7.69517	1.79477	7.81626	3.39495	4.29402	99.0828	-0.412205	0.42898	-0.960896	0.336604	0.999799	1.14023	0.683309	1.42451	1.45712	0.784035	1.995	not.dependent	not.dependent	not.STRA8.bound	not.STRA8.activated
Apbb2	2437.91	-0.0311969	0.174139	-0.179149	0.85782	0.979522	14.8736	14.3711	17.3925	15.415	12.7945	17.1934	1078.47	-0.0184552	0.130238	-0.141704	0.887314	0.999799	5.5994	5.73453	5.06095	5.33421	5.90717	4.93064	not.dependent	not.dependent	STRA8.bound	not.STRA8.activated
Apc	4980.69	-0.330397	0.144382	-2.28836	0.0221168	0.244821	24.3355	14.6169	21.1695	29.71	16.6702	22.4107	5832.86	0.0607799	0.183913	0.330482	0.741036	0.999799	13.1246	20.0388	15.0855	14.3447	20.6401	10.4035	not.dependent	not.dependent	STRA8.bound	not.STRA8.activated
Apc2	641.932	0.272376	0.298624	0.912104	0.361714	0.814506	3.2265	2.69064	2.77429	2.34007	3.13684	2.17472	294.986	-0.0451484	0.217251	-0.207817	0.835372	0.999799	1.28134	1.26713	0.948092	1.2921	1.23855	0.952902	not.dependent	not.dependent	not.STRA8.bound	not.STRA8.activated
Apcdd1	2285.19	0.400818	0.16519	2.4264	0.0152496	0.202972	37.7764	34.3046	37.0982	27.0064	29.1342	31.3942	1091.81	0.515192	0.184699	2.78935	0.00528133	0.179464	21.766	17.5297	13.2809	12.0689	13.0881	10.6232	not.dependent	not.dependent	STRA8.bound	not.STRA8.activated
Apeh	3152.73	0.0087542	0.178888	0.0489367	0.96097	0.994031	39.8451	59.7128	48.1857	50.794	52.255	52.7799	3293.89	-0.051292	0.118357	-0.433367	0.664748	0.999799	52.7792	51.3215	46.5221	52.8321	53.5704	45.3777	not.dependent	not.dependent	not.STRA8.bound	not.STRA8.activated
Apex1	1318.79	-0.0993686	0.224468	-0.442684	0.657994	0.935611	45.0958	44.0463	54.2393	63.528	44.3367	54.1563	5162.27	-0.222173	0.109042	-2.0375	0.0416001	0.630299	160.73	158.372	157.979	178.814	197.886	168.645	not.dependent	not.dependent	not.STRA8.bound	not.STRA8.activated
Apex2	2035.17	0.148745	0.230986	0.643955	0.519604	0.896473	16.4773	14.5539	19.7032	16.8293	29.033	14.4774	1048.89	-0.196234	0.156389	-1.25478	0.209559	0.999799	13.6766	11.2513	13.9763	14.9837	15.1013	14.7428	not.dependent	not.dependent	not.STRA8.bound	not.STRA8.activated
Aph1a	7414.54	0.0413907	0.137653	0.300689	0.763652	0.961419	112.281	102.592	120.675	105.82	126.578	102.562	3581.02	-0.1304	0.142223	-0.916875	0.359208	0.999799	68.0457	65.2835	67.1866	65.1437	63.4018	80.295	not.dependent	not.dependent	not.STRA8.bound	not.STRA8.activated
Aph1b	1769.77	0.254297	0.244979	1.03803	0.299254	0.764626	35.7076	20.4515	15.4707	16.7553	11.5168	13.8775	894.709	0.326615	0.13646	2.39348	0.0166894	0.377493	6.58573	8.73853	6.6819	5.50591	5.61103	4.99619	not.dependent	not.dependent	STRA8.bound	not.STRA8.activated
Aph1c	158.613	1.23025	1.01482	1.21228	0.225406	0.692942	5.85679	11.4659	0.883291	4.07945	0.00962588	3.91509	229.305	0.533206	0.247808	2.15169	0.0314216	0.551506	1.88155	4.1303	3.00213	1.97921	3.42524	1.66197	not.dependent	not.dependent	not.STRA8.bound	not.STRA8.activated
Api5	12227.9	-0.158104	0.120343	-1.31378	0.188921	0.646246	121.151	107.721	109.332	140.767	114.894	140.904	6925.8	0.121183	0.115614	1.04817	0.294562	0.999799	62.0721	70.2537	64.0568	59.4295	67.5961	50.0311	not.dependent	not.dependent	not.STRA8.bound	not.STRA8.activated
Apip	813.233	0.253133	0.335699	0.754047	0.450821	0.863555	54.2695	47.8236	38.3927	52.2385	23.929	48.7568	1048.7	-0.107467	0.14964	-0.71817	0.472653	0.999799	50.1712	52.0993	59.0614	55.1714	55.9354	58.6246	not.dependent	not.dependent	not.STRA8.bound	not.STRA8.activated
Apitd1	673.889	-0.311306	0.271092	-1.14834	0.250828	0.720043	35.2567	41.0336	42.9415	46.1874	46.4261	49.462	731.467	0.284309	0.176237	1.61322	0.106697	0.968891	34.0523	44.2776	45.3939	27.9547	32.6695	32.4203	not.dependent	not.dependent	STRA8.bound	not.STRA8.activated
Aplf	1869.81	0.0563336	0.199225	0.282763	0.777358	0.964906	29.4432	31.9257	40.8582	35.7949	37.1127	32.4304	1065.42	-0.143341	0.128322	-1.11704	0.263977	0.999799	14.7181	17.3752	15.8327	17.522	18.4645	15.5598	not.dependent	not.dependent	not.STRA8.bound	not.STRA8.activated
Apln	645.523	0.0108786	0.291678	0.0372966	0.970249	0.995935	6.89863	8.70238	7.95811	6.79058	8.87294	8.99868	348.183	-0.128483	0.183074	-0.70181	0.482798	0.999799	3.75352	4.24568	3.35863	3.70602	4.40134	3.94002	not.dependent	not.dependent	not.STRA8.bound	not.STRA8.activated
Aplnr	6773.34	0.136584	0.135358	1.00906	0.312947	0.77803	62.6675	77.0558	76.9584	64.9322	75.6991	67.3159	1699.83	-0.00782683	0.156146	-0.050125	0.960023	0.999799	17.695	17.6526	14.2777	14.2897	15.6308	18.4362	not.dependent	not.dependent	not.STRA8.bound	not.STRA8.activated
Aplp1	1455.18	-0.134607	0.219052	-0.614498	0.538887	0.902998	24.5047	21.7956	28.4534	24.7583	29.996	32.2148	1673.01	-0.0992694	0.124827	-0.795255	0.426465	0.999799	26.4803	29.7469	26.3725	26.3162	29.1672	30.2398	not.dependent	not.dependent	not.STRA8.bound	not.STRA8.activated
Aplp2	34973.9	0.13012	0.100633	1.29301	0.196006	0.655746	352.586	384.978	389.717	349.755	399.082	338.882	11407.6	0.158454	0.112445	1.40917	0.158785	0.999799	119.169	136.713	102.985	106.171	109.743	97.1429	not.dependent	not.dependent	not.STRA8.bound	not.STRA8.activated
Apmap	641.337	-0.0171107	0.301098	-0.0568277	0.954682	0.992275	9.55051	13.8885	9.34899	12.7463	11.4101	10.926	1123.86	-5.69e-05	0.146551	-0.000388546	0.99969	0.999799	20.8746	19.2779	15.906	18.296	19.7024	16.6769	not.dependent	not.dependent	not.STRA8.bound	not.STRA8.activated
Apoa2	8.6565	-0.439244	3.03918	-0.144527	0.885084	0.986404	4.64572	0	0	4.78184	0	1.9611	60.3688	-1.24974	0.764948	-1.63376	0.102309	0.953831	2.44528	4.2727	10.568	3.55014	3.93244	29.3388	not.dependent	not.dependent	not.STRA8.bound	not.STRA8.activated
Apobec1	62.3686	-0.531823	1.00199	-0.530767	0.59558	0.919594	1.33054	1.3454	0.132308	1.5693	1.4598	1.29903	129.128	0.00541305	0.295195	0.0183372	0.98537	0.999799	2.1455	2.06052	2.57654	2.01768	2.82003	1.84132	not.dependent	not.dependent	not.STRA8.bound	not.STRA8.activated
Apobec3	1282.84	-0.00150724	0.242127	-0.00622499	0.995033	0.998893	19.7764	24.0481	32.3717	30.7635	22.9971	27.5622	1315.57	-0.0851245	0.138423	-0.614959	0.538582	0.999799	24.5909	23.1556	20.7805	24.8027	24.8205	20.8283	not.dependent	not.dependent	not.STRA8.bound	not.STRA8.activated
Apoc1	82.744	-0.0401093	0.944028	-0.0424875	0.96611	0.995206	22.2155	16.2504	23.6361	6.80549	52.2912	7.81489	777.68	-0.156823	0.24079	-0.651285	0.514862	0.999799	196.966	102.744	130.505	145.246	123.134	187.944	not.dependent	not.dependent	not.STRA8.bound	not.STRA8.activated
Apoe	2523.72	0.487026	0.171358	2.84216	0.00448087	0.0929936	136.078	134.705	96.0613	107.361	73.805	75.4551	6813.92	-0.245702	0.133916	-1.83475	0.0665428	0.791726	242.985	231.022	211.084	238.676	248.283	298.206	not.dependent	not.dependent	not.STRA8.bound	not.STRA8.activated
Apol8	171.623	-0.456655	0.67914	-0.672402	0.501328	0.888459	1.44969	4.72413	1.89156	4.48264	5.72479	1.93355	201.433	-0.0445498	0.849365	-0.0524507	0.95817	0.999799	4.96788	0.781853	4.01602	1.80166	5.37271	3.1527	not.dependent	not.dependent	not.STRA8.bound	not.STRA8.activated
Apold1	559.631	0.0479029	0.383365	0.124954	0.90056	0.988799	5.09954	8.40682	4.2835	7.51919	4.00136	6.59718	544.824	0.00366646	0.166739	0.0219892	0.982457	0.999799	4.97042	5.7033	5.27433	4.48643	5.69502	5.34539	not.dependent	not.dependent	not.STRA8.bound	not.STRA8.activated
Apom	18.7072	-0.609635	2.46398	-0.247418	0.804585	0.970675	0	2.09376	0	2.40172	0	1.02168	30.3126	-0.778344	0.729069	-1.06759	0.285708	0.999799	0.463907	1.22639	1.43312	1.12337	0.581254	3.38393	not.dependent	not.dependent	NA	NA
Apoo	442.51	0.0386738	0.409429	0.0944579	0.924745	0.991122	24.2593	39.9547	13.5754	21.8658	23.7197	28.7437	1325.78	0.244733	0.144467	1.69404	0.0902578	0.902841	56.5415	76.5221	72.2333	54.3767	55.9428	54.7577	not.dependent	not.dependent	STRA8.bound	not.STRA8.activated
Apool	1103.91	-0.122105	0.231943	-0.526442	0.598581	0.919808	38.3957	33.886	43.3683	54.6865	42.9184	37.2022	1702.09	0.0566039	0.130223	0.434668	0.663803	0.999799	58.54	56.2381	53.7397	55.4126	53.2604	44.2352	not.dependent	not.dependent	not.STRA8.bound	not.STRA8.activated
Apopt1	638.508	0.313799	0.41006	0.765251	0.444122	0.858539	41.5281	27.159	20.6182	32.1506	12.685	30.6141	1215.7	-0.170528	0.138382	-1.2323	0.217835	0.999799	52.4424	46.1357	48.5444	57.8659	54.1828	56.6152	not.dependent	not.dependent	not.STRA8.bound	not.STRA8.activated
App	27423.6	0.160732	0.123764	1.2987	0.194048	0.654507	339.951	334.123	333.942	297.297	379.264	276.741	7339.03	-0.0271085	0.142639	-0.19005	0.84927	0.999799	86.4369	89.567	72.9374	78.1246	73.4988	94.046	not.dependent	not.dependent	STRA8.bound	not.STRA8.activated
Appbp2	7990.65	-0.0369229	0.130245	-0.283488	0.776803	0.964745	46.4026	41.0463	40.3945	49.4342	39.851	48.415	6710.12	0.101485	0.116903	0.868112	0.385333	0.999799	34.5144	39.0041	31.9234	32.4361	36.5497	27.1912	not.dependent	not.dependent	STRA8.bound	not.STRA8.activated
Appl1	5153.93	-0.124692	0.133626	-0.933143	0.350746	0.806915	23.4389	22.3867	20.1418	25.0245	23.6744	26.7876	4082.75	0.246557	0.13417	1.83764	0.0661156	0.791035	17.9071	21.09	16.9098	15.977	18.0147	12.1854	not.dependent	not.dependent	STRA8.bound	not.STRA8.activated
Appl2	1616.32	-0.0796792	0.195859	-0.406819	0.684141	0.944187	16.9889	19.0505	21.9267	20.3179	20.7152	23.3094	3502.56	-0.00782049	0.119934	-0.0652065	0.94801	0.999799	38.6427	47.2342	36.7819	42.801	41.6618	35.447	not.dependent	not.dependent	not.STRA8.bound	not.STRA8.activated
Aprt	3006.7	0.0694925	0.176544	0.393626	0.693857	0.946273	188.677	178.811	240.008	193.646	226.916	192.237	3528.47	-0.195771	0.135352	-1.44638	0.148069	0.999799	224.119	203.163	225.946	239.841	225.537	261.113	not.dependent	not.dependent	not.STRA8.bound	not.STRA8.activated
Aptx	1175.39	0.243641	0.253822	0.959888	0.337112	0.797348	8.43752	7.63749	12.5618	11.5454	9.24717	9.39855	1694.83	-0.0135235	0.209236	-0.0646326	0.948467	0.999799	13.4276	15.1092	20.1321	12.8141	14.871	20.0202	not.dependent	not.dependent	not.STRA8.bound	not.STRA8.activated
Aqp1	940.3	0.306089	0.299242	1.02288	0.306364	0.771484	13.0077	18.6139	14.5403	12.0481	17.686	9.70805	800.107	0.11174	0.199543	0.559978	0.575495	0.999799	14.4657	9.84673	12.3404	10.8307	9.78769	12.378	not.dependent	not.dependent	not.STRA8.bound	not.STRA8.activated
Aqp11	443.48	0.531578	0.360551	1.47435	0.140388	0.579632	6.78312	4.99257	3.96285	3.92336	3.37756	4.17249	289.983	0.00352295	0.205096	0.017177	0.986295	0.999799	2.85801	2.91622	2.46327	3.04189	2.40838	2.53282	not.dependent	not.dependent	STRA8.bound	not.STRA8.activated
Aqp3	108.668	0.41508	1.08859	0.381301	0.70298	0.948088	0.459843	6.36192	2.29606	4.5535	0.121624	2.59794	103.406	-0.158043	0.490373	-0.322292	0.747232	0.999799	2.81137	0.746384	3.07471	1.49657	2.47271	3.38517	not.dependent	not.dependent	not.STRA8.bound	not.STRA8.activated
Aqp5	242.173	-0.318416	0.533514	-0.596827	0.550623	0.906828	4.194	4.67525	11.0842	7.81559	10.954	7.07639	180.15	-0.201634	0.253649	-0.794932	0.426653	0.999799	4.06113	4.51735	5.45858	4.3255	5.85621	5.70955	not.dependent	not.dependent	not.STRA8.bound	not.STRA8.activated
Aqr	5302.83	0.0159128	0.130807	0.121651	0.903175	0.988799	38.2469	37.44	43.6748	45.3115	37.3732	41.2217	3789.94	0.00399421	0.127667	0.0312862	0.975041	0.999799	26.1214	28.4202	23.4323	25.8193	29.237	20.9417	not.dependent	not.dependent	not.STRA8.bound	not.STRA8.activated
Araf	2886.9	-0.202427	0.147988	-1.36786	0.171357	0.619739	51.286	49.1991	48.2924	53.9482	57.8262	62.23	5913.06	-0.0406757	0.11448	-0.355308	0.722359	0.999799	86.6347	108.825	107.398	98.6733	101.528	95.6469	not.dependent	not.dependent	not.STRA8.bound	not.STRA8.activated
Arap1	8826.45	0.326737	0.137213	2.38123	0.0172549	0.216977	80.7817	91.1899	107.996	76.4347	84.0604	74.2493	4161.98	-0.0058084	0.126751	-0.0458254	0.963449	0.999799	41.5383	42.4841	33.8364	39.3871	36.6003	39.7442	not.dependent	not.dependent	not.STRA8.bound	not.STRA8.activated
Arap2	805.689	-0.693282	0.290593	-2.38575	0.0170443	0.215064	3.20267	2.06663	3.21788	5.34455	3.93039	5.12945	545.781	-0.046961	0.187345	-0.250666	0.802072	0.999799	2.05168	2.74656	2.29057	2.43078	2.91719	1.82157	not.dependent	not.dependent	not.STRA8.bound	not.STRA8.activated
Arap3	1868.37	0.129956	0.216227	0.601015	0.54783	0.906068	12.6661	13.4426	15.552	13.7897	16.1854	10.3579	1488.71	-0.0273365	0.125132	-0.218461	0.82707	0.999799	10.3018	11.1518	9.26975	9.48526	10.9108	9.95893	not.dependent	not.dependent	not.STRA8.bound	not.STRA8.activated
Arcn1	19897.5	-0.139946	0.106621	-1.31256	0.189331	0.646406	173.238	161.799	151.27	201.496	170.541	191.521	14128.4	0.129428	0.114667	1.12873	0.259012	0.999799	114.604	136.684	112.068	111.398	122.22	91.4964	not.dependent	not.dependent	STRA8.bound	not.STRA8.activated
Arel1	4701.5	0.29008	0.171366	1.69275	0.0905024	0.487111	38.5217	33.5509	29.4705	25.5858	26.5712	35.262	2793.67	0.175287	0.123508	1.41923	0.155832	0.999799	17.5592	20.96	17.5009	16.143	18.4084	13.8039	not.dependent	not.dependent	not.STRA8.bound	not.STRA8.activated
Arf1	24862.5	0.0387296	0.0914477	0.423516	0.671919	0.940812	616.808	562.45	567.573	618.939	602.459	574.713	18039.9	0.0184322	0.096328	0.191348	0.848253	0.999799	379.593	405.533	372.363	374.308	375.057	360.67	not.dependent	not.dependent	STRA8.bound	not.STRA8.activated
Arf2	2898.21	-0.0625182	0.155847	-0.401152	0.688308	0.944959	54.7629	51.7171	45.6479	57.6193	56.6525	52.7252	2870.62	0.170743	0.125301	1.36266	0.172989	0.999799	54.1708	49.5513	44.1598	44.267	42.8472	40.8147	not.dependent	not.dependent	STRA8.bound	not.STRA8.activated
Arf3	24745.8	-0.26453	0.147734	-1.79059	0.0733594	0.446191	208.48	227.241	279.119	261.955	365.731	275.648	8247.54	0.0174935	0.104598	0.167245	0.867177	0.999799	82.6052	93.514	83.6057	77.7834	92.2196	79.0627	not.dependent	not.dependent	not.STRA8.bound	not.STRA8.activated
Arf4	9802.03	0.0605188	0.161256	0.375296	0.707441	0.948848	206.209	186.312	153.335	191.103	140.514	203.933	10802.5	0.0448413	0.108092	0.414844	0.678256	0.999799	227.597	239.75	227.717	221.733	203.408	229.147	not.dependent	not.dependent	STRA8.bound	not.STRA8.activated
Arf5	6702.87	0.135919	0.15011	0.905458	0.365223	0.816631	346.569	414.58	385.969	320.625	415.741	379.81	5632.74	-0.0556961	0.176234	-0.316035	0.751976	0.999799	271.133	210.64	228.898	223.485	209.009	291.701	not.dependent	not.dependent	not.STRA8.bound	not.STRA8.activated
Arf6	3893.81	0.0171333	0.157806	0.108572	0.913542	0.990296	128.909	102.43	109.894	139.803	108.897	111.382	2321.13	0.0422565	0.123036	0.343449	0.731261	0.999799	65.0064	61.2815	58.7158	54.8144	59.8115	60.5765	not.dependent	not.dependent	STRA8.bound	not.STRA8.activated
Arfgap1	1908.7	-0.0976416	0.175522	-0.556293	0.578011	0.915957	34.4488	40.7564	34.419	43.6918	31.9322	39.2156	3317.79	-0.0342979	0.11563	-0.296619	0.766758	0.999799	46.9427	51.784	47.4391	45.9541	46.8434	51.417	not.dependent	not.dependent	not.STRA8.bound	not.STRA8.activated
Arfgap2	4238.28	0.00938564	0.140352	0.0668721	0.946684	0.991122	55.7542	64.736	53.6925	63.6756	60.8902	60.9823	4896.15	0.0839172	0.114019	0.735992	0.461736	0.999799	69.0757	68.9574	58.3595	62.0577	61.9783	56.4769	not.dependent	not.dependent	not.STRA8.bound	not.STRA8.activated
Arfgap3	2152.02	-0.254817	0.177258	-1.43755	0.150563	0.591176	27.2079	28.8992	30.5132	35.8166	41.0412	32.0762	1778.49	0.0498052	0.117996	0.422091	0.672958	0.999799	25.6873	26.7381	23.4826	23.7559	23.9856	23.5346	not.dependent	not.dependent	not.STRA8.bound	not.STRA8.activated
Arfgef1	13190.5	-0.0899788	0.126435	-0.711663	0.476673	0.876344	61.6588	60.1506	62.866	75.9293	56.1117	74.2161	6636.57	0.152005	0.151988	1.00011	0.317258	0.999799	27.1107	38.2786	31.7175	27.4632	35.4227	22.7148	not.dependent	not.dependent	STRA8.bound	not.STRA8.activated
Arfgef2	6027.18	0.373299	0.20335	1.83575	0.0663949	0.424266	29.6203	30.3951	21.4364	24.9149	15.0615	26.5045	1936.53	0.368463	0.168079	2.19221	0.0283647	0.51901	6.2575	10.7252	8.29632	6.3855	7.08278	5.49463	not.dependent	not.dependent	STRA8.bound	not.STRA8.activated
Arfip1	3910.13	-0.291666	0.142668	-2.04437	0.0409169	0.341623	63.3956	84.5673	72.4838	89.9842	110.678	87.2936	2458.25	0.0720668	0.118314	0.609115	0.542448	0.999799	37.4502	36.2871	30.4055	34.0189	36.3014	27.8019	not.dependent	not.dependent	not.STRA8.bound	not.STRA8.activated
Arfip2	2734.19	-0.0527858	0.180115	-0.293068	0.76947	0.962342	67.5165	64.218	89.193	70.868	88.455	58.3148	3862.86	0.112471	0.114931	0.978602	0.327777	0.999799	70.0491	80.0309	67.1924	66.9141	63.6118	58.3722	not.dependent	not.dependent	not.STRA8.bound	not.STRA8.activated
Arfrp1	1876.57	0.447314	0.215444	2.07624	0.037872	0.330497	67.5964	75.6923	65.0634	65.0993	41.6731	58.7223	1981.36	0.310474	0.155207	2.00038	0.0454589	0.665579	40.1889	60.0181	47.6947	41.6839	35.4944	35.4301	not.dependent	not.dependent	STRA8.bound	not.STRA8.activated
Arg1	119.316	0.157821	0.725462	0.217545	0.827783	0.973926	2.52351	3.74111	4.70697	1.47244	5.90425	2.88952	122.049	-0.456483	0.271483	-1.68145	0.0926763	0.914958	2.7924	2.97953	2.73111	3.81287	3.63428	3.92362	not.dependent	not.dependent	not.STRA8.bound	not.STRA8.activated
Arglu1	4654.55	-0.212791	0.152931	-1.39141	0.1641	0.60887	46.732	44.3664	61.0117	67.4692	58.3722	58.6686	8967.98	0.0231672	0.116462	0.198925	0.842321	0.999799	81.2094	108.168	95.587	94.4424	95.039	84.2122	not.dependent	not.dependent	STRA8.bound	not.STRA8.activated
Arhgap1	6268.71	0.0474329	0.142968	0.331772	0.740062	0.955996	88.9598	85.062	85.7609	79.0473	103.825	83.0701	5146.44	0.0033046	0.112456	0.0293857	0.976557	0.999799	70.6031	68.6387	60.0945	65.5981	64.6529	62.6053	not.dependent	not.dependent	not.STRA8.bound	not.STRA8.activated
Arhgap10	2289.42	0.134271	0.176063	0.76263	0.445684	0.860047	31.7047	26.571	27.3777	29.5558	25.1516	28.4647	1281	-0.0484985	0.126423	-0.383621	0.70126	0.999799	14.4261	15.3108	13.5741	14.1039	14.6247	14.8689	not.dependent	not.dependent	not.STRA8.bound	not.STRA8.activated
Arhgap11a	2232.84	-0.598791	0.158701	-3.77308	0.000161242	0.00897271	15.1416	13.8982	14.8595	23.2689	20.9871	22.6801	1847.75	0.0312096	0.159361	0.195842	0.844734	0.999799	11.9413	14.6184	12.5408	11.3426	16.0018	9.92825	Meioc.downregulated	not.dependent	not.STRA8.bound	not.STRA8.activated
Arhgap12	6671.46	-0.047827	0.134853	-0.354659	0.722845	0.953525	58.5788	49.2681	47.5324	55.6879	54.4812	57.941	5684.79	0.229564	0.122975	1.86675	0.0619365	0.766542	43.72	52.221	41.4702	38.5351	44.3979	31.3511	not.dependent	not.dependent	STRA8.bound	not.STRA8.activated
Arhgap17	3573.82	-0.0864437	0.150496	-0.574393	0.565702	0.911073	43.3347	37.6008	42.3058	46.5867	41.6793	49.4092	2866.49	-0.0284816	0.113802	-0.250273	0.802376	0.999799	30.1259	33.9152	30.7341	33.2676	30.484	30.1673	not.dependent	not.dependent	not.STRA8.bound	not.STRA8.activated
Arhgap18	2011.43	0.0137382	0.177438	0.0774254	0.938285	0.991122	19.8706	18.2847	21.1772	20.6739	22.5908	18.3638	2089.9	0.00260033	0.131767	0.0197343	0.984255	0.999799	20.3762	20.427	16.1959	19.5382	20.0179	16.1641	not.dependent	not.dependent	not.STRA8.bound	not.STRA8.activated
Arhgap19	5026.3	-0.466455	0.182263	-2.55924	0.01049	0.161846	31.4477	28.3579	30.2109	50.8923	31.0083	50.7893	3431.36	0.150808	0.195155	0.772757	0.439666	0.999799	18.539	29.9111	25.0917	18.226	30.0667	16.8648	not.dependent	not.dependent	not.STRA8.bound	not.STRA8.activated
Arhgap20	1904.72	-0.0550212	0.225288	-0.244226	0.807056	0.970675	9.98336	10.4897	10.1853	9.01059	13.8673	7.8115	820.57	0.318667	0.165098	1.93017	0.0535858	0.718318	3.98298	5.12602	3.55783	3.35133	3.82214	2.68547	not.dependent	not.dependent	not.STRA8.bound	not.STRA8.activated
Arhgap21	8324.44	0.184421	0.128593	1.43415	0.151531	0.592487	43.0989	46.9292	46.656	46.4396	34.6419	43.6055	4314.87	0.112978	0.154066	0.73331	0.46337	0.999799	19.1066	24.3067	20.0021	18.708	24.1202	14.6869	not.dependent	not.dependent	STRA8.bound	not.STRA8.activated
Arhgap22	633.071	0.0661568	0.291939	0.226612	0.820726	0.973926	9.7604	12.0913	10.9581	10.5386	11.9048	10.2459	747.665	-0.0862049	0.190801	-0.451805	0.651409	0.999799	10.7937	12.3805	14.1833	11.6941	10.8865	15.5385	not.dependent	not.dependent	not.STRA8.bound	not.STRA8.activated
Arhgap23	10063	0.135099	0.164102	0.823263	0.410358	0.840286	51.4571	73.9301	81.6967	73.2044	69.7539	60.174	3049.23	-0.136241	0.123102	-1.10674	0.268408	0.999799	27.7682	30.125	30.8637	29.7488	30.9702	38.3361	not.dependent	not.dependent	not.STRA8.bound	not.STRA8.activated
Arhgap24	919.852	0.192773	0.229774	0.838966	0.401488	0.837463	11.7905	13.4328	12.2643	11.4243	10.9508	11.6178	637.745	-0.0277358	0.181835	-0.152533	0.878767	0.999799	9.10386	7.95523	6.09028	7.79216	7.91256	7.51629	not.dependent	not.dependent	not.STRA8.bound	not.STRA8.activated
Arhgap25	145.197	-0.247601	0.667862	-0.370737	0.710834	0.950017	2.8827	1.19191	1.61299	3.1264	1.09124	3.10949	98.4527	0.284204	0.334542	0.849534	0.395584	0.999799	1.17665	1.85902	1.32671	0.993324	0.867749	1.29371	not.dependent	not.dependent	not.STRA8.bound	not.STRA8.activated
Arhgap26	3544.15	0.106183	0.162527	0.653328	0.513545	0.894424	20.553	18.5263	23.632	15.8533	18.0362	18.9701	1655.58	0.0954082	0.126495	0.754242	0.450704	0.999799	6.44978	8.20167	6.9959	8.44196	7.24568	5.80186	not.dependent	not.dependent	STRA8.bound	not.STRA8.activated
Arhgap27	492.038	-0.056004	0.309444	-0.180982	0.856381	0.979522	5.63176	6.69204	4.42703	6.46498	5.96356	6.95643	438.756	-0.145054	0.18465	-0.78556	0.432125	0.999799	3.90416	5.42844	4.55367	4.38683	5.29813	5.37394	not.dependent	not.dependent	not.STRA8.bound	not.STRA8.activated
Arhgap28	6393.92	-0.0788872	0.152271	-0.518072	0.604408	0.920284	46.1376	35.1191	39.9282	41.9595	51.6306	41.2644	2677.64	-0.0395478	0.127144	-0.311048	0.755765	0.999799	18.3692	16.5081	15.1272	16.6199	18.3975	15.4008	not.dependent	not.dependent	not.STRA8.bound	not.STRA8.activated
Arhgap29	21013.6	0.0630741	0.0886068	0.711842	0.476562	0.87626	130.215	125.181	125.782	130.537	128.132	124.583	21655.5	0.130981	0.14035	0.933242	0.350695	0.999799	128.807	142.009	110.806	114.738	138.806	88.3264	not.dependent	not.dependent	STRA8.bound	not.STRA8.activated
Arhgap31	2693.52	-0.019445	0.161329	-0.12053	0.904063	0.988799	10.9958	11.9534	12.8783	12.5837	14.0136	11.7929	919.15	-0.0351898	0.142141	-0.24757	0.804467	0.999799	3.83923	4.38658	3.38466	3.62671	4.01649	3.89504	not.dependent	not.dependent	not.STRA8.bound	not.STRA8.activated
Arhgap32	6913.11	-0.200534	0.13997	-1.4327	0.151944	0.593053	17.6232	20.0954	22.7757	24.6618	19.8339	27.5156	2973.36	0.221387	0.189277	1.16965	0.242143	0.999799	8.43596	13.4881	8.76268	7.70696	11.8031	5.89638	not.dependent	not.dependent	not.STRA8.bound	not.STRA8.activated
Arhgap33	707.796	-0.299115	0.305191	-0.980093	0.32704	0.790793	6.61541	6.87397	3.93708	7.54607	7.05801	7.9162	1240.85	0.0942295	0.146739	0.642156	0.520772	0.999799	9.50388	12.5965	11.9172	8.96487	11.126	10.5919	not.dependent	not.dependent	not.STRA8.bound	not.STRA8.activated
Arhgap35	15604.9	0.149697	0.109469	1.36749	0.171472	0.62002	66.184	63.7464	61.4368	55.0326	65.9811	60.8032	4775.79	0.316033	0.130687	2.41824	0.0155959	0.363929	17.9853	23.9135	17.2652	14.4279	17.7901	14.1529	not.dependent	not.dependent	STRA8.bound	not.STRA8.activated
Arhgap36	222.04	0.204524	0.516622	0.395886	0.692189	0.946273	4.168	2.45769	2.37994	1.95041	3.39447	2.57803	79.1396	-0.261915	0.361843	-0.723835	0.469167	0.999799	0.837719	1.08006	0.668115	1.06079	0.782267	1.12389	not.dependent	not.dependent	not.STRA8.bound	not.STRA8.activated
Arhgap39	1982.87	0.290858	0.194282	1.49709	0.134369	0.573123	71.6879	51.1718	33.0802	40.9938	19.9977	44.6543	1740.15	-0.107404	0.126516	-0.848936	0.395917	0.999799	16.7124	23.7187	16.5606	26.2102	21.835	18.4246	not.dependent	not.dependent	STRA8.bound	not.STRA8.activated
Arhgap4	433.124	-0.114464	0.36113	-0.31696	0.751274	0.959909	4.76856	4.94389	6.93393	8.04106	5.23119	6.00477	881.111	0.0479891	0.141967	0.33803	0.73534	0.999799	9.85777	11.6242	10.5576	10.137	10.528	9.10898	not.dependent	not.dependent	not.STRA8.bound	not.STRA8.activated
Arhgap42	3966.49	-0.0720726	0.160734	-0.448396	0.653867	0.935007	25.2967	18.292	24.2349	25.2308	21.3637	25.7083	3276.12	0.0335222	0.121182	0.276626	0.782067	0.999799	17.4409	20.1588	17.6811	17.9019	20.0237	14.8614	not.dependent	not.dependent	not.STRA8.bound	not.STRA8.activated
Arhgap44	948.212	-0.533216	0.279644	-1.90676	0.0565514	0.395407	10.0661	6.28099	5.94239	11.0521	10.1345	12.2604	575.271	0.0727636	0.195146	0.372867	0.709248	0.999799	3.95256	6.74779	5.44177	4.87436	4.77952	5.12317	not.dependent	not.dependent	not.STRA8.bound	not.STRA8.activated
Arhgap45	583.646	0.269992	0.403917	0.668434	0.503857	0.889867	7.23771	8.42517	4.58371	9.09002	3.46627	5.34076	1297.81	-0.217827	0.125576	-1.73462	0.0828083	0.870786	12.7526	13.1695	11.8671	14.4863	14.0395	13.8155	not.dependent	not.dependent	not.STRA8.bound	not.STRA8.activated
Arhgap5	10450.2	0.212432	0.142258	1.49328	0.135363	0.574388	82.0229	82.2223	61.447	69.4788	63.005	70.9661	7062.76	0.669048	0.172988	3.86759	0.000109916	0.00942258	57.135	81.9505	61.5958	42.1767	55.0224	31.1102	not.dependent	Stra8.upregulated	STRA8.bound	STRA8.activated
Arhgap6	267.669	0.000741601	0.435767	0.00170183	0.998642	0.999607	2.37086	3.86309	3.34593	3.75738	3.90157	3.52506	152.031	0.3052	0.269277	1.13341	0.257044	0.999799	1.37592	1.7807	1.24211	0.974618	1.21015	1.28427	not.dependent	not.dependent	not.STRA8.bound	not.STRA8.activated
Arhgap8	122.766	0.300757	0.708579	0.42445	0.671238	0.940812	4.59479	4.52125	3.02991	4.34132	1.21309	4.89981	73.1598	0.286905	0.366226	0.78341	0.433386	0.999799	2.58103	1.98739	2.16801	1.88218	1.45327	2.06074	not.dependent	not.dependent	not.STRA8.bound	not.STRA8.activated
Arhgap9	131.345	0.509593	0.640858	0.795172	0.426513	0.849525	2.94483	5.25327	2.46525	3.64422	1.77768	2.54699	97.97	0.0734846	0.410773	0.178894	0.858021	0.999799	2.02359	1.45497	2.91396	1.78441	1.25778	2.84981	not.dependent	not.dependent	not.STRA8.bound	not.STRA8.activated
Arhgdia	20716.2	0.123978	0.0929884	1.33327	0.182444	0.636034	486.879	460.285	486.579	451.392	487.657	457.254	10823.3	-0.120071	0.126729	-0.947465	0.343402	0.999799	208.436	236.839	220.45	214.879	218.429	262.459	not.dependent	not.dependent	STRA8.bound	not.STRA8.activated
Arhgdib	607.383	-0.363159	0.436472	-0.832033	0.40539	0.838547	15.4113	20.3335	28.966	24.1954	43.6343	15.4744	532.719	-0.285135	0.221043	-1.28995	0.197067	0.999799	20.0717	17.0364	17.7583	25.7748	16.4252	24.6045	not.dependent	not.dependent	not.STRA8.bound	not.STRA8.activated
Arhgdig	403.738	-0.152255	0.392786	-0.387628	0.698292	0.946285	15.3489	17.4232	21.4353	24.1592	13.6371	26.2494	741.262	-0.202403	0.190822	-1.06069	0.288832	0.999799	27.2946	36.1077	37.9021	39.4661	30.8887	41.9392	not.dependent	not.dependent	not.STRA8.bound	not.STRA8.activated
Arhgef1	5171.79	0.140543	0.128997	1.0895	0.275933	0.744591	63.084	63.4245	71.1133	69.9363	60.7726	60.8387	4111.84	-0.0196138	0.110419	-0.17763	0.859013	0.999799	42.9128	50.0644	47.0409	43.2365	46.3427	47.2103	not.dependent	not.dependent	not.STRA8.bound	not.STRA8.activated
Arhgef10	2614.47	0.022247	0.187955	0.118364	0.905779	0.988846	19.099	15.0257	18.3788	14.7851	20.0096	19.6895	1421.06	-0.115308	0.127753	-0.902585	0.366746	0.999799	9.03536	9.1285	8.21848	9.78991	9.69432	8.4	not.dependent	not.dependent	not.STRA8.bound	not.STRA8.activated
Arhgef10l	1251.12	0.305098	0.230909	1.32129	0.186404	0.643129	11.5073	9.92286	14.2148	9.49712	10.8801	9.8393	677.703	-0.110114	0.150282	-0.73272	0.463729	0.999799	5.7722	6.5868	5.48841	6.16003	6.40102	6.56585	not.dependent	not.dependent	not.STRA8.bound	not.STRA8.activated
Arhgef11	6774.01	0.246446	0.121865	2.02229	0.0431465	0.351162	36.81	38.3836	42.1917	33.4585	33.449	37.6107	3194.05	0.245198	0.130083	1.88494	0.0594383	0.756829	15.5246	21.499	16.2957	14.6193	15.8956	13.0362	not.dependent	not.dependent	not.STRA8.bound	not.STRA8.activated
Arhgef12	12113.6	-0.0109907	0.116075	-0.0946863	0.924564	0.991122	40.212	40.5306	39.7244	46.1728	37.0821	45.5388	4838.21	0.141683	0.149293	0.949026	0.342607	0.999799	15.4048	19.1076	14.1612	13.8961	17.6476	11.4894	not.dependent	not.dependent	STRA8.bound	not.STRA8.activated
Arhgef15	902.52	-0.118712	0.292701	-0.405574	0.685055	0.944496	5.92223	8.34628	8.49195	8.19018	10.7361	6.59496	507.221	-0.135573	0.182424	-0.743178	0.457374	0.999799	4.6861	3.82402	3.95381	4.01546	4.67281	4.69128	not.dependent	not.dependent	not.STRA8.bound	not.STRA8.activated
Arhgef16	112.881	-0.294342	0.677314	-0.434572	0.663873	0.937607	1.14824	2.06606	0.971316	1.33767	2.11797	1.8161	85.2105	0.253734	0.329778	0.76941	0.44165	0.999799	1.14354	1.43712	1.22786	1.17607	0.890685	0.950336	not.dependent	not.dependent	NA	NA
Arhgef17	14415.9	0.185405	0.1176	1.57658	0.114892	0.540853	56.6343	61.7618	69.8481	62.7788	54.0166	63.0834	7316.07	0.0223069	0.131198	0.170025	0.864991	0.999799	39.7495	48.6504	39.4698	44.176	43.2446	36.9746	not.dependent	not.dependent	not.STRA8.bound	not.STRA8.activated
Arhgef18	2177.69	0.232364	0.168777	1.37675	0.168589	0.615457	15.1632	17.9085	16.6372	15.5277	13.7926	15.4611	2331.02	0.00602777	0.130878	0.0460565	0.963265	0.999799	15.6983	18.4565	13.732	15.5169	17.1169	13.5834	not.dependent	not.dependent	not.STRA8.bound	not.STRA8.activated
Arhgef19	1343.81	0.591401	0.214516	2.75691	0.00583501	0.110482	15.7698	20.2051	19.6978	13.9155	11.7608	13.6861	1625.86	0.0316554	0.12621	0.250816	0.801957	0.999799	17.3	20.6601	17.4264	18.4669	17.1186	16.6188	not.dependent	not.dependent	not.STRA8.bound	not.STRA8.activated
Arhgef2	5976.77	0.155264	0.123797	1.25418	0.209776	0.674437	63.9761	54.7829	62.2936	59.562	56.9636	56.465	3967.67	-0.0257951	0.123863	-0.208256	0.835029	0.999799	32.3062	38.1397	28.1806	33.0552	34.8411	29.3618	not.dependent	not.dependent	not.STRA8.bound	not.STRA8.activated
Arhgef25	2264.44	0.157873	0.19711	0.800937	0.423168	0.848329	40.8397	43.6169	43.4141	36.0215	49.8639	33.583	4372.84	-0.115813	0.117192	-0.988235	0.323038	0.999799	66.3652	79.1835	66.0298	74.3134	69.8957	77.4585	not.dependent	not.dependent	not.STRA8.bound	not.STRA8.activated
Arhgef26	515.972	0.373739	0.441202	0.847093	0.396943	0.834923	3.06331	4.49266	3.30078	4.31977	1.23488	3.32156	288.308	0.0789534	0.19231	0.410552	0.681401	0.999799	1.71642	1.8192	1.84808	1.71704	1.63091	1.6172	not.dependent	not.dependent	not.STRA8.bound	not.STRA8.activated
Arhgef28	795.761	-0.280531	0.280847	-0.998876	0.317855	0.782352	4.45731	4.05655	5.45169	5.41525	5.17895	7.376	421.04	0.035925	0.189478	0.1896	0.849622	0.999799	2.21437	3.24484	2.67658	2.59368	2.90902	2.19487	not.dependent	not.dependent	not.STRA8.bound	not.STRA8.activated
Arhgef3	711.641	0.4676	0.316703	1.47646	0.13982	0.579632	10.0184	7.49577	10.2089	8.07432	4.36025	7.70353	725.161	0.00469098	0.159562	0.029399	0.976546	0.999799	7.80818	7.61752	5.95159	7.39726	7.37223	6.00845	not.dependent	not.dependent	not.STRA8.bound	not.STRA8.activated
Arhgef39	257.757	-0.589186	0.438565	-1.34344	0.179129	0.631897	5.86669	4.88829	5.73912	6.52917	9.2159	10.3976	852.545	-0.306601	0.176657	-1.73558	0.0826389	0.870786	16.0189	17.9314	22.4716	21.0715	26.5067	20.6375	not.dependent	not.dependent	not.STRA8.bound	not.STRA8.activated
Arhgef4	747.23	0.159626	0.259875	0.614239	0.539057	0.902998	9.21785	10.1896	8.26287	9.86035	8.46027	7.83437	592.618	-0.031522	0.183436	-0.171842	0.863562	0.999799	7.84404	6.24057	5.97081	7.0748	6.19463	6.57995	not.dependent	not.dependent	not.STRA8.bound	not.STRA8.activated
Arhgef40	4110.98	0.233922	0.164058	1.42585	0.153913	0.596606	31.1051	34.1325	32.8802	36.5133	25.2091	26.5934	2728.41	-0.101888	0.121262	-0.840226	0.400782	0.999799	18.5052	21.1421	16.2222	19.3523	20.6325	17.6137	not.dependent	not.dependent	not.STRA8.bound	not.STRA8.activated
Arhgef5	2523.15	0.0875208	0.229933	0.380636	0.703474	0.948186	16.3913	17.1583	17.2117	15.993	22.8377	11.665	1762.49	-0.0563855	0.16857	-0.334494	0.738007	0.999799	11.4692	12.7564	8.73212	11.8815	13.0535	8.43963	not.dependent	not.dependent	not.STRA8.bound	not.STRA8.activated
Arhgef6	202.26	-0.0281878	0.505894	-0.0557187	0.955566	0.992448	1.6174	1.50514	2.72869	1.60867	2.34521	1.62247	207.663	-0.063169	0.229453	-0.275303	0.783084	0.999799	1.63362	1.40442	1.45305	1.72886	1.54671	1.33481	not.dependent	not.dependent	not.STRA8.bound	not.STRA8.activated
Arhgef7	4466.76	0.0413332	0.16204	0.25508	0.798661	0.969626	35.2186	38.1063	38.0933	33.5294	46.4284	35.0459	2701.74	-0.077824	0.111325	-0.699069	0.484509	0.999799	21.018	23.1104	19.2698	21.9781	22.7961	20.1823	not.dependent	not.dependent	not.STRA8.bound	not.STRA8.activated
Arhgef9	991.946	0.00205836	0.259961	0.00791797	0.993682	0.998893	10.869	8.75492	8.89222	10.2851	17.3346	6.94013	1184.59	0.106658	0.174787	0.610221	0.541716	0.999799	10.7595	9.05392	6.59071	8.00073	8.87802	6.51766	not.dependent	not.dependent	not.STRA8.bound	not.STRA8.activated
Arid1a	15878.6	-0.0290199	0.110341	-0.263002	0.792549	0.968482	66.2421	67.8055	77.9011	78.8271	69.8039	80.7629	8919.87	-0.000918917	0.143742	-0.00639281	0.994899	0.999799	34.1962	48.3119	34.4663	36.3889	45.1462	31.8128	not.dependent	not.dependent	STRA8.bound	not.STRA8.activated
Arid1b	7405.66	0.0731931	0.144214	0.507532	0.611782	0.920421	33.0582	36.4528	42.7378	34.7497	41.8605	35.3007	3682.52	-0.00951247	0.141836	-0.0670665	0.946529	0.999799	16.1313	17.1361	12.4331	13.9318	18.5924	11.8756	not.dependent	not.dependent	not.STRA8.bound	not.STRA8.activated
Arid2	9568.14	0.150633	0.136842	1.10078	0.270992	0.740624	40.2362	47.2421	35.8088	42.9451	34.7589	40.739	4856.28	0.0666111	0.133489	0.499001	0.617779	0.999799	19.6378	22.6036	17.4323	18.0593	23.8809	15.4579	not.dependent	not.dependent	STRA8.bound	not.STRA8.activated
Arid3a	868.07	-0.111671	0.293141	-0.380948	0.703242	0.948129	4.2614	7	7.21608	7.80034	7.53335	5.89768	1205.71	-0.300443	0.148806	-2.01903	0.0434846	0.649428	7.21141	7.54135	6.6912	8.92983	9.86467	6.82092	not.dependent	not.dependent	not.STRA8.bound	not.STRA8.activated
Arid3b	1931.31	-0.442357	0.300854	-1.47034	0.14147	0.581578	27.6888	24.4001	33.4553	45.1594	19.0166	45.8274	1550.82	-0.21513	0.204208	-1.05348	0.292119	0.999799	9.52949	15.9896	16.1447	13.6343	20.5149	12.4612	not.dependent	not.dependent	not.STRA8.bound	not.STRA8.activated
Arid4a	2184.1	0.0461895	0.210654	0.219267	0.826442	0.973926	11.5617	15.9653	17.5104	15.9271	17.127	12.7033	1823.43	-0.228657	0.162263	-1.40918	0.158782	0.999799	11.4046	12.301	8.91278	12.4044	15.3234	9.74835	not.dependent	not.dependent	not.STRA8.bound	not.STRA8.activated
Arid4b	7069.41	0.20085	0.154698	1.29833	0.194173	0.654564	47.8918	46.3983	35.4461	43.4893	34.3001	40.7029	4625.79	0.163775	0.14712	1.11321	0.265619	0.999799	27.3297	29.7488	23.0362	22.6851	29.1291	18.4351	not.dependent	not.dependent	not.STRA8.bound	not.STRA8.activated
Arid5a	207.038	0.0964953	0.463181	0.208332	0.83497	0.975904	3.29996	2.54098	3.29917	2.15371	1.48735	2.22572	140.258	-0.0107055	0.307309	-0.0348362	0.97221	0.999799	1.12996	1.78443	1.83256	1.30988	1.269	1.80522	not.dependent	not.dependent	not.STRA8.bound	not.STRA8.activated
Arid5b	4968.41	0.18047	0.131288	1.37461	0.169252	0.616473	26.1322	24.9919	22.2948	22.0796	22.9484	23.1849	2015.81	-0.141458	0.143107	-0.988476	0.322919	0.999799	8.84667	8.79575	7.17961	8.93531	10.7122	7.33807	not.dependent	not.dependent	not.STRA8.bound	not.STRA8.activated
Arih1	8618.69	-0.218826	0.126562	-1.729	0.0838085	0.472909	69.6415	60.1396	62.8867	72.4287	59.9005	72.541	6738.96	0.00939907	0.109207	0.0860664	0.931414	0.999799	37.9399	47.8645	32.2599	37.63	49.2456	26.4761	not.dependent	not.dependent	not.STRA8.bound	not.STRA8.activated
Arih2	5323.56	0.174798	0.145808	1.19882	0.230596	0.699325	53.901	60.118	47.1553	49.1624	46.0177	55.3522	3400.95	0.138671	0.12221	1.1347	0.256502	0.999799	28.1442	37.6627	32.3701	28.5099	31.3158	26.6354	not.dependent	not.dependent	not.STRA8.bound	not.STRA8.activated
Arl1	6386.27	-0.0615259	0.141219	-0.435676	0.663072	0.937426	132.566	118.159	102.404	141.54	120.297	126.149	5653.08	0.0899241	0.122962	0.731317	0.464585	0.999799	110.74	97.84	98.3873	92.0074	94.6805	95.4075	not.dependent	not.dependent	not.STRA8.bound	not.STRA8.activated
Arl10	735.063	0.240903	0.279211	0.862798	0.388248	0.831288	34.2809	38.057	48.7423	33.6775	35.3814	39.8041	352.705	0.044622	0.211658	0.210822	0.833026	0.999799	18.1857	17.2627	14.8434	17.9629	17.3412	11.9386	not.dependent	not.dependent	STRA8.bound	not.STRA8.activated
Arl13b	1014.21	-0.0344954	0.263205	-0.131059	0.895729	0.987585	8.15336	9.8787	12.9021	13.1995	10.2994	9.711	996.276	0.156912	0.133369	1.17652	0.239386	0.999799	10.2545	10.7083	9.08231	8.93774	9.5213	7.89275	not.dependent	not.dependent	not.STRA8.bound	not.STRA8.activated
Arl14ep	2928.17	-0.133545	0.155545	-0.858561	0.390583	0.832215	51.8658	66.0302	68.497	68.3859	61.3921	66.9697	2709.7	0.0330963	0.113718	0.291039	0.771022	0.999799	28.5442	31.799	27.1874	25.7872	33.3123	25.8339	not.dependent	not.dependent	not.STRA8.bound	not.STRA8.activated
Arl14epl	1018.88	-0.658574	0.314457	-2.09432	0.0362312	0.323202	13.0322	12.7107	18.4906	26.114	14.541	32.0929	330.247	0.0914041	0.314555	0.290582	0.771371	0.999799	2.78744	7.08305	7.87224	4.91934	5.22197	6.03199	not.dependent	not.dependent	not.STRA8.bound	not.STRA8.activated
Arl15	2327.35	-0.143602	0.173381	-0.828242	0.407533	0.839512	25.0757	37.9331	34.9286	33.8641	65.8778	38.0515	1333.63	-0.114182	0.142128	-0.803372	0.42176	0.999799	13.3892	12.7069	12.743	13.3321	17.2007	11.8165	not.dependent	not.dependent	STRA8.bound	not.STRA8.activated
Arl16	120.399	1.3316	1.09147	1.22001	0.222463	0.689697	8.54318	14.0321	6.21622	4.17053	0	7.90046	433.508	-0.191323	0.181516	-1.05403	0.291869	0.999799	24.8031	23.9436	19.1697	27.0895	24.0821	23.8475	not.dependent	not.dependent	not.STRA8.bound	not.STRA8.activated
Arl2	1000.93	0.158415	0.232121	0.682467	0.494944	0.884787	46.1537	41.5607	45.2431	48.4039	36.227	41.8586	1401.15	-0.109134	0.152508	-0.715592	0.474244	0.999799	58.0954	52.4566	54.285	59.3471	50.6936	62.4916	not.dependent	not.dependent	not.STRA8.bound	not.STRA8.activated
Arl2bp	3153.45	-0.147852	0.147004	-1.00577	0.314528	0.779361	56.4209	54.9546	60.3195	62.1178	81.4392	72.1575	3556.12	-0.0207319	0.128076	-0.161872	0.871407	0.999799	75.0846	69.2303	61.3057	67.4566	65.8112	67.5248	not.dependent	not.dependent	not.STRA8.bound	not.STRA8.activated
Arl3	1653.09	-0.0753415	0.240609	-0.313129	0.754183	0.960114	110.481	90.1217	111.709	97.0002	150.952	98.313	1744.14	-0.0915398	0.15056	-0.607996	0.54319	0.999799	113.121	104.016	93.038	101.766	99.0979	119.806	not.dependent	not.dependent	not.STRA8.bound	not.STRA8.activated
Arl4a	1381.28	-0.223408	0.24695	-0.904667	0.365642	0.816631	33.3623	22.682	25.5431	32.1215	26.4495	33.2741	1660.61	0.310934	0.13157	2.36327	0.0181146	0.397664	33.3616	38.3705	37.6392	29.7746	31.4624	26.4821	not.dependent	not.dependent	STRA8.bound	not.STRA8.activated
Arl4c	2574.82	0.110698	0.193614	0.571747	0.567493	0.911839	26.9125	18.9205	29.5969	24.1861	24.9282	24.3686	1370.26	0.0436951	0.153177	0.285258	0.775446	0.999799	13.8303	12.1285	10.3327	11.1387	13.0905	10.195	not.dependent	not.dependent	not.STRA8.bound	not.STRA8.activated
Arl4d	387.51	0.0679644	0.394216	0.172404	0.86312	0.980213	17.0592	10.9633	9.4565	13.0603	14.6812	10.0835	566.057	-0.0724468	0.171432	-0.422599	0.672588	0.999799	17.7562	16.9554	16.8563	19.1432	15.6012	17.8571	not.dependent	not.dependent	not.STRA8.bound	not.STRA8.activated
Arl5a	6376.91	-0.290647	0.149561	-1.94333	0.0519764	0.383481	40.634	42.7823	32.5511	54.0969	44.2252	50.3497	4833.28	-0.0081771	0.124021	-0.065933	0.947431	0.999799	33.0129	30.1008	27.4245	30.987	32.7227	25.6969	not.dependent	not.dependent	not.STRA8.bound	not.STRA8.activated
Arl5b	3386.2	-0.273264	0.169208	-1.61495	0.106321	0.527137	17.6208	14.8537	12.9419	19.0456	34.8012	18.3808	2567.38	-0.00365978	0.156219	-0.0234273	0.981309	0.999799	13.1666	12.5862	9.70754	11.918	13.9256	9.08653	not.dependent	not.dependent	not.STRA8.bound	not.STRA8.activated
Arl5c	107.802	0.550185	0.668504	0.82301	0.410503	0.840286	2.57913	3.77222	6.09975	1.75639	3.43422	2.67428	180.091	0.0128604	0.256082	0.0502198	0.959947	0.999799	6.56288	6.56058	5.64004	6.72542	4.462	5.42121	not.dependent	not.dependent	not.STRA8.bound	not.STRA8.activated
Arl6	904.833	-0.351197	0.251562	-1.39606	0.162696	0.60659	15.8951	22.2175	20.4435	25.1815	39.5581	25.3159	540.323	-0.0236921	0.178668	-0.132604	0.894507	0.999799	17.8623	13.0753	13.7129	14.7738	14.3963	13.4637	not.dependent	not.dependent	not.STRA8.bound	not.STRA8.activated
Arl6ip1	16839	-0.269391	0.140392	-1.91885	0.0550039	0.392049	334.758	290.485	233.083	396.385	339.277	349.61	13921.6	-0.164152	0.111823	-1.46797	0.142113	0.999799	226.82	228.942	208.009	242.152	277.305	210.347	not.dependent	not.dependent	not.STRA8.bound	not.STRA8.activated
Arl6ip4	464.218	0.624747	0.403616	1.54787	0.121653	0.552934	14.5419	27.6787	23.7635	15.6492	8.72691	18.1034	2070.02	-0.119942	0.124639	-0.962312	0.335893	0.999799	69.6027	75.5647	73.4012	76.9257	72.2312	81.4677	not.dependent	not.dependent	not.STRA8.bound	not.STRA8.activated
Arl6ip5	2810.82	0.0377253	0.150196	0.251173	0.80168	0.970029	79.2517	80.8218	85.3928	79.2851	90.5192	82.9641	2292.51	-0.0845204	0.156407	-0.540387	0.58893	0.999799	72.2221	57.8507	54.9757	66.7625	57.9461	66.3569	not.dependent	not.dependent	not.STRA8.bound	not.STRA8.activated
Arl6ip6	2279.26	-0.259254	0.165564	-1.56589	0.117375	0.545645	33.6993	30.1855	29.2494	38.4831	38.3792	39.0149	1692.57	0.185498	0.133719	1.38722	0.165374	0.999799	25.744	24.3095	23.2598	20.0847	24.4816	18.9317	not.dependent	not.dependent	STRA8.bound	not.STRA8.activated
Arl8a	2307.29	0.222017	0.204643	1.0849	0.277965	0.746576	54.157	50.8658	78.34	58.2086	57.2715	50.4768	1619.84	-0.0823097	0.164592	-0.500082	0.617017	0.999799	36.972	37.403	36.6136	37.2787	31.8323	44.7205	not.dependent	not.dependent	not.STRA8.bound	not.STRA8.activated
Arl8b	11268.1	-0.293789	0.102808	-2.85766	0.00426777	0.0898714	92.041	101.756	85.9042	110.039	131.368	99.6831	5124.49	-0.0644362	0.106381	-0.60571	0.544708	0.999799	51.5605	54.3383	42.0222	46.969	59.555	37.5718	not.dependent	not.dependent	not.STRA8.bound	not.STRA8.activated
Armc1	1816.76	-0.467987	0.235921	-1.98366	0.0472936	0.3676	17.1911	12.9603	14.982	24.515	15.3915	25.695	3458.25	0.0593399	0.11105	0.534353	0.593098	0.999799	32.0261	33.8	31.236	31.3085	33.3965	26.6579	not.dependent	not.dependent	not.STRA8.bound	not.STRA8.activated
Armc10	4627.83	-0.0972881	0.146183	-0.66552	0.505718	0.890089	76.4682	75.5758	78.8229	87.8008	73.6899	98.9977	3620.41	-0.0692498	0.106395	-0.650875	0.515127	0.999799	56.7348	57.3683	55.1459	57.7379	60.5955	55.8261	not.dependent	not.dependent	not.STRA8.bound	not.STRA8.activated
Armc2	155.783	0.286562	0.610959	0.469037	0.639043	0.928941	2.52094	2.81546	0.744303	1.83164	4.13613	3.22198	256.773	-0.0096079	0.211658	-0.0453935	0.963794	0.999799	3.35883	3.38045	3.872	3.93326	3.1564	2.87639	not.dependent	not.dependent	not.STRA8.bound	not.STRA8.activated
Armc5	1663.31	0.0117051	0.182535	0.0641252	0.948871	0.991149	18.448	16.0037	17.0767	17.3963	18.7941	18.1571	1160.94	0.030767	0.130018	0.236636	0.812939	0.999799	10.3264	12.3335	11.825	10.9059	11.0113	10.7092	not.dependent	not.dependent	not.STRA8.bound	not.STRA8.activated
Armc6	1753.02	-0.0922441	0.251704	-0.366478	0.714008	0.951393	35.6137	28.7844	29.6891	30.7545	49.0675	26.5068	804.14	0.276938	0.148736	1.86194	0.0626114	0.767863	13.4772	17.7764	15.6289	12.7921	12.2158	12.2925	not.dependent	not.dependent	STRA8.bound	not.STRA8.activated
Armc7	495.586	-0.132273	0.350733	-0.377132	0.706076	0.948765	8.6462	5.71131	10.6509	9.19952	9.35746	10.4913	322.559	-0.0930724	0.185443	-0.501891	0.615744	0.999799	5.41144	5.42808	5.23166	5.38494	5.50588	5.74716	not.dependent	not.dependent	not.STRA8.bound	not.STRA8.activated
Armc8	3368.6	-0.110191	0.144932	-0.760297	0.447077	0.860805	30.8059	26.7571	28.6433	35.7381	32.843	38.1557	2992.77	0.144282	0.156619	0.921225	0.356933	0.999799	21.8797	32.6332	30.5611	24.1226	29.0922	19.7438	not.dependent	not.dependent	not.STRA8.bound	not.STRA8.activated
Armc9	970.295	0.302478	0.237916	1.27137	0.203598	0.665571	15.6283	15.6485	15.3246	16.2198	13.2906	13.994	870.085	-0.0153519	0.13831	-0.110996	0.911619	0.999799	10.7759	10.372	10.0343	10.2058	11.3322	9.05736	not.dependent	not.dependent	not.STRA8.bound	not.STRA8.activated
Armcx1	2151.71	-0.0645258	0.211014	-0.30579	0.759765	0.960686	36.4204	35.7687	32.8155	36.3954	50.5639	31.8819	2820.55	-0.0508824	0.132523	-0.383951	0.701015	0.999799	48.5797	44.2836	37.9615	45.8801	43.3731	43.1387	not.dependent	not.dependent	not.STRA8.bound	not.STRA8.activated
Armcx2	7489.85	0.00899761	0.133189	0.0675553	0.94614	0.991122	80.6246	85.2595	81.9448	88.0146	97.6014	73.5426	6496.8	0.0034379	0.132071	0.0260307	0.979233	0.999799	78.8363	74.3	58.8946	70.0438	69.7022	66.5936	not.dependent	not.dependent	not.STRA8.bound	not.STRA8.activated
Armcx3	3558.71	-0.0631979	0.182614	-0.346073	0.729287	0.954144	58.416	47.3545	48.928	55.3549	61.9303	49.7427	4418.52	-0.00946231	0.116741	-0.0810536	0.935399	0.999799	51.9905	54.7392	41.4412	52.1907	53.5668	38.3007	not.dependent	not.dependent	not.STRA8.bound	not.STRA8.activated
Armcx4	5138.06	0.171128	0.124599	1.37342	0.169621	0.616993	21.9188	23.9095	25.3559	21.6463	22.8908	22.1835	3177.78	-0.00196145	0.167582	-0.0117044	0.990661	0.999799	14.7146	15.6004	10.637	13.4698	16.3348	10.1799	not.dependent	not.dependent	not.STRA8.bound	not.STRA8.activated
Armcx5	1128.96	-0.365351	0.252184	-1.44875	0.147408	0.588065	15.6119	14.2654	9.83541	17.8628	17.4966	18.5976	1204.99	0.335644	0.173586	1.93359	0.0531639	0.715387	12.3312	21.1732	17.1516	13.0524	13.9806	11.9806	not.dependent	not.dependent	not.STRA8.bound	not.STRA8.activated
Armcx6	1745.14	0.0270787	0.293798	0.0921677	0.926565	0.991122	32.4205	28.7844	44.1248	28.5882	55.0149	25.6472	2752.5	-0.0183629	0.125866	-0.145893	0.884006	0.999799	53.3234	54.5175	46.5827	52.6393	47.1393	52.0722	not.dependent	not.dependent	not.STRA8.bound	not.STRA8.activated
Armt1	2231.46	-0.140453	0.163026	-0.861533	0.388945	0.831714	28.5608	34.0301	31.2142	35.3718	36.659	42.955	2753.41	-0.0371892	0.134091	-0.277343	0.781517	0.999799	29.1921	35.4624	33.8263	35.615	33.9116	29.0089	not.dependent	not.dependent	not.STRA8.bound	not.STRA8.activated
Arnt	6268.66	0.0551365	0.118881	0.463796	0.642794	0.930643	71.6134	72.6121	71.1999	76.6467	71.986	69.9972	4509.74	0.044183	0.116604	0.378915	0.704751	0.999799	38.6997	42.929	33.4582	37.2736	41.1461	30.3283	not.dependent	not.dependent	STRA8.bound	not.STRA8.activated
Arnt2	3127.59	0.0633358	0.169188	0.374352	0.708142	0.948938	19.7915	15.2777	21.9357	19.7821	18.9071	18.9905	1796.24	0.075205	0.135388	0.555477	0.578569	0.999799	10.7357	12.2217	9.07271	9.81989	11.0544	8.6846	not.dependent	not.dependent	not.STRA8.bound	not.STRA8.activated
Arntl	514.568	-0.554968	0.35997	-1.5417	0.123145	0.555029	6.85835	5.7274	5.73033	8.06331	11.6474	6.49603	620.884	-0.149437	0.149304	-1.0009	0.316877	0.999799	7.86428	7.99334	7.71659	8.22687	9.273	7.95986	not.dependent	not.dependent	not.STRA8.bound	not.STRA8.activated
Arntl2	152.063	-0.390829	0.720676	-0.542309	0.587605	0.918417	1.56141	2.53798	0.859651	1.38104	4.35011	1.12672	523.731	-0.239745	0.171898	-1.39469	0.163108	0.999799	5.07489	6.45955	6.00788	7.31534	7.25851	5.62737	not.dependent	not.dependent	not.STRA8.bound	not.STRA8.activated
Arpc1a	11232.7	0.400289	0.167244	2.39344	0.0166913	0.212233	338.039	310.644	289.005	200.757	327.393	221.912	6038.61	0.509628	0.127445	3.99882	6.37e-05	0.00632593	145.361	204.033	169.037	119.24	114.421	118.74	not.dependent	Stra8.upregulated	STRA8.bound	STRA8.activated
Arpc1b	3354.71	0.342473	0.155988	2.19551	0.0281274	0.281377	80.8438	108.937	111.054	75.8046	82.8516	84.497	6005.98	-0.0752118	0.114819	-0.655045	0.512439	0.999799	164.969	157.303	142.187	159.189	164.874	155.85	not.dependent	not.dependent	not.STRA8.bound	not.STRA8.activated
Arpc2	9475.81	0.146124	0.117649	1.24203	0.214225	0.680096	301.28	298.471	272.303	276.806	300.172	253.78	11083.4	-0.0365307	0.115691	-0.315762	0.752183	0.999799	329.081	299.933	281.945	314.793	301.857	295.892	not.dependent	not.dependent	STRA8.bound	not.STRA8.activated
Arpc3	5295.64	0.19271	0.126054	1.52879	0.126317	0.560103	325.765	353.913	318.184	319.234	269.715	312.654	3505.25	-0.084719	0.152337	-0.556128	0.578124	0.999799	207.004	166.74	193.101	188.006	184.034	217.57	not.dependent	not.dependent	not.STRA8.bound	not.STRA8.activated
Arpc4	9992.57	0.0508082	0.121392	0.418545	0.675549	0.941315	237.847	217.02	213.262	265.552	208.344	222.372	3873.38	-0.0603459	0.144399	-0.41791	0.676013	0.999799	125.23	132.617	139.049	123.833	125.066	146.445	not.dependent	not.dependent	not.STRA8.bound	not.STRA8.activated
Arpc5	4863.04	-0.191917	0.150209	-1.27767	0.201367	0.662719	102.459	92.1867	91.7134	131.21	96.1712	115.301	4810.29	-0.105563	0.131898	-0.800332	0.423519	0.999799	97.444	83.5024	85.8203	89.4972	92.9279	99.1204	not.dependent	not.dependent	not.STRA8.bound	not.STRA8.activated
Arpc5l	1413.37	0.121047	0.258951	0.467453	0.640176	0.929517	52.1796	52.1984	41.0513	54.7175	31.7042	54.4499	2708.87	0.000157732	0.120095	0.00131339	0.998952	0.999799	80.617	83.3635	83.3134	78.9254	78.9333	83.2333	not.dependent	not.dependent	not.STRA8.bound	not.STRA8.activated
Arpin	1188.61	0.278846	0.284955	0.978561	0.327797	0.791574	20.0081	15.753	32.2822	17.8275	19.6592	21.5882	699.506	0.0469623	0.173277	0.271025	0.786372	0.999799	13.6921	11.7263	9.94377	10.7429	10.8837	11.6834	not.dependent	not.dependent	not.STRA8.bound	not.STRA8.activated
Arpp19	8860.14	0.0372816	0.126584	0.29452	0.76836	0.962302	279.077	274.14	193.905	233.827	231.579	238.911	7200.08	0.155381	0.105714	1.46983	0.141608	0.999799	261.665	264.999	248.755	235.976	260.895	242.177	not.dependent	not.dependent	STRA8.bound	not.STRA8.activated
Arrb1	3936.77	-0.0169999	0.240989	-0.0705423	0.943762	0.991122	15.1751	29.0365	20.4403	26.4816	21.1541	25.7119	2375.92	-0.0765437	0.188046	-0.407048	0.683972	0.999799	13.9691	8.47434	11.4334	11.1588	13.7112	10.4336	not.dependent	not.dependent	not.STRA8.bound	not.STRA8.activated
Arrb2	1935.44	-0.489665	0.217722	-2.24904	0.0245099	0.260039	30.2285	30.1121	46.1581	56.2103	52.232	49.7895	1522.14	-0.113279	0.154882	-0.73139	0.464541	0.999799	26.2326	34.7777	36.3741	34.3562	32.2	35.1507	not.dependent	not.dependent	not.STRA8.bound	not.STRA8.activated
Arrdc1	572.145	-0.551464	0.302574	-1.82258	0.0683674	0.431302	11.5355	11.0377	14.7765	20.7874	21.3058	17.8746	877.624	0.0204694	0.160847	0.12726	0.898735	0.999799	20.0388	24.8394	25.5624	24.9848	20.6851	21.9357	not.dependent	not.dependent	not.STRA8.bound	not.STRA8.activated
Arrdc2	299.842	0.590109	0.457289	1.29045	0.196895	0.655889	4.65276	8.11871	5.15758	4.56286	2.74871	5.3552	578.575	-0.0598658	0.187721	-0.318908	0.749796	0.999799	7.0707	11.1276	10.3305	8.76226	10.1481	9.77553	not.dependent	not.dependent	STRA8.bound	not.STRA8.activated
Arrdc3	3622.96	-0.324694	0.202745	-1.60149	0.109269	0.532901	46.605	27.4254	36.7067	41.0681	72.7729	43.2206	3540.71	-0.218426	0.148133	-1.47453	0.14034	0.999799	25.4925	25.6457	28.4878	26.2943	37.8443	27.5096	not.dependent	not.dependent	not.STRA8.bound	not.STRA8.activated
Arrdc4	2488.45	-0.323711	0.217083	-1.49118	0.135913	0.574761	25.3746	29.6796	42.6281	54.0615	42.6517	32.9382	2038.53	-0.212011	0.135876	-1.56033	0.118682	0.999799	19.1943	22.4178	21.9539	22.2792	28.8598	20.3716	not.dependent	not.dependent	not.STRA8.bound	not.STRA8.activated
Arsa	2515.99	0.238192	0.180454	1.31996	0.186849	0.64378	29.6287	27.1934	31.3028	23.9702	31.1656	23.9397	1395.16	-0.0369022	0.143949	-0.256357	0.797675	0.999799	15.8628	15.5248	12.7901	14.85	13.7123	15.2474	not.dependent	not.dependent	not.STRA8.bound	not.STRA8.activated
Arsb	2261.46	-0.263819	0.181691	-1.45202	0.146495	0.587338	21.33	16.7683	16.9695	22.6543	25.503	21.91	614.232	0.19865	0.170414	1.16569	0.243739	0.999799	6.45696	5.59819	5.3139	4.38858	5.63005	4.79497	not.dependent	not.dependent	not.STRA8.bound	not.STRA8.activated
Arsg	309.649	0.592577	0.418985	1.41432	0.157269	0.600794	5.91139	3.84596	3.39835	3.08224	4.7785	3.41585	274.639	-0.185763	0.214886	-0.864469	0.38733	0.999799	4.27642	4.27316	3.63139	4.37693	3.57032	5.72212	not.dependent	not.dependent	not.STRA8.bound	not.STRA8.activated
Arsi	566.727	0.0511025	0.392792	0.130101	0.896487	0.987585	7.81626	8.76931	6.85329	5.04673	12.5573	6.26736	340.954	0.131478	0.206786	0.63582	0.524894	0.999799	4.74866	5.14246	4.04214	4.88957	3.7284	3.63133	not.dependent	not.dependent	not.STRA8.bound	not.STRA8.activated
Arsk	731.426	-0.426289	0.280804	-1.5181	0.128989	0.56346	5.769	5.50806	7.17034	8.85942	9.94391	6.99837	1100.75	0.0642314	0.150964	0.425474	0.670491	0.999799	11.2105	10.3032	9.4136	11.1533	9.56491	8.28666	not.dependent	not.dependent	not.STRA8.bound	not.STRA8.activated
Art3	76.8603	0.3993	0.9112	0.438213	0.661232	0.936967	2.57168	3.6672	1.57107	0.7658	4.79576	1.0672	36.3945	0.0425843	0.481221	0.0884922	0.929486	0.999799	0.954996	0.897971	1.03486	1.08233	1.20137	0.673158	not.dependent	not.dependent	NA	NA
Art4	402.045	0.191363	0.426851	0.448313	0.653927	0.935012	5.5649	9.79674	4.20931	4.84658	7.28567	5.95049	339.748	-0.137348	0.273586	-0.502027	0.615649	0.999799	6.03911	3.39654	4.62149	3.64287	6.42377	5.21855	not.dependent	not.dependent	not.STRA8.bound	not.STRA8.activated
Arv1	309.579	0.00619382	0.464133	0.0133449	0.989353	0.998231	14.5761	14.4924	7.18829	10.9615	17.0082	10.137	339.831	-0.0811201	0.203292	-0.399033	0.689869	0.999799	10.3807	15.0612	11.813	14.5974	12.3042	11.1781	not.dependent	not.dependent	not.STRA8.bound	not.STRA8.activated
Arvcf	2926.53	-0.529568	0.187387	-2.82607	0.00471226	0.0962146	20.5946	17.3449	25.4571	33.6951	26.0777	36.688	1623.2	-0.117164	0.156149	-0.750337	0.453052	0.999799	11.5306	15.5748	13.9679	12.1654	18.1402	13.2276	not.dependent	not.dependent	not.STRA8.bound	not.STRA8.activated
Arx	4111.73	-0.0612451	0.173082	-0.353849	0.723452	0.953681	59.891	60.8567	51.6803	63.277	76.5885	51.3566	2333.48	-0.0846832	0.126487	-0.669504	0.503174	0.999799	31.3504	30.3513	30.2155	28.3721	37.1908	29.6789	not.dependent	not.dependent	not.STRA8.bound	not.STRA8.activated
Arxes1	2711.71	-0.351755	0.215079	-1.63547	0.101951	0.516951	62.1013	68.9719	46.9305	80.9308	95.7947	62.1644	972.684	-0.0117721	0.155238	-0.0758322	0.939553	0.999799	26.2809	21.7033	20.3751	23.2642	23.2129	21.2175	not.dependent	not.dependent	not.STRA8.bound	not.STRA8.activated
Arxes2	10236.5	0.212411	0.109403	1.94155	0.0521921	0.384052	268.579	274.004	315.874	255.396	271.537	250.144	4003.78	-0.0766834	0.133215	-0.575638	0.56486	0.999799	107.813	89.5732	89.6264	105.209	101.154	90.785	not.dependent	not.dependent	not.STRA8.bound	not.STRA8.activated
As3mt	2655.13	0.0484954	0.165461	0.293093	0.769451	0.962342	59.6911	54.6656	71.6933	62.1042	64.0705	63.3382	1904.31	-0.0584379	0.163994	-0.356341	0.721585	0.999799	49.6322	39.6297	32.4089	43.6592	42.3144	37.7708	not.dependent	not.dependent	not.STRA8.bound	not.STRA8.activated
Asah1	2387.99	-0.313947	0.24313	-1.29127	0.196609	0.655746	36.1459	20.4306	26.7283	30.8164	31.8057	46.2525	6403.59	-0.0199886	0.104277	-0.191688	0.847987	0.999799	81.0503	85.2093	77.2795	82.5895	87.4249	71.4369	not.dependent	not.dependent	not.STRA8.bound	not.STRA8.activated
Asah2	583.856	-0.305604	0.30317	-1.00803	0.313439	0.778276	3.34236	3.53509	4.89099	5.44081	4.53278	5.21106	503.441	0.248571	0.172333	1.44239	0.149193	0.999799	3.97811	4.34594	3.42422	3.12152	3.81146	2.72436	not.dependent	not.dependent	not.STRA8.bound	not.STRA8.activated
Asap1	9614.91	0.0647572	0.115628	0.560049	0.575446	0.915391	59.166	71.367	61.1928	65.6295	67.7779	61.4188	3338.12	0.00298974	0.113366	0.0263725	0.97896	0.999799	20.8598	22.9655	18.6925	18.0418	22.8387	18.6263	not.dependent	not.dependent	not.STRA8.bound	not.STRA8.activated
Asap2	3496.2	-0.270593	0.181544	-1.49051	0.13609	0.574761	22.5713	22.8482	31.7764	29.087	29.1639	34.3756	1484.01	-0.0264551	0.135774	-0.194846	0.845514	0.999799	8.19803	10.5926	9.41783	8.90774	10.4507	8.71338	not.dependent	not.dependent	not.STRA8.bound	not.STRA8.activated
Asap3	964.374	0.524041	0.283747	1.84686	0.0647678	0.420544	8.55505	8.81336	12.439	8.2555	5.3364	8.41675	1051.23	-0.0455156	0.137839	-0.330208	0.741243	0.999799	8.56221	9.56016	8.56985	9.716	9.19069	7.77709	not.dependent	not.dependent	not.STRA8.bound	not.STRA8.activated
Asb1	3459.52	0.619702	0.190839	3.24724	0.00116529	0.0372893	28.0016	35.4775	29.835	13.9856	30.5122	22.0179	966.195	0.729007	0.202299	3.60361	0.000313833	0.0217841	5.69585	10.5353	7.17876	4.44038	5.91492	3.41293	Meioc.upregulated	Stra8.upregulated	STRA8.bound	STRA8.activated
Asb10	85.0394	0.256804	0.762215	0.336917	0.736179	0.955697	1.43711	1.59649	2.55314	2.13161	2.24375	2.31699	74.792	-0.210791	0.34166	-0.61696	0.537261	0.999799	1.31477	1.75655	1.0758	1.60162	1.97937	1.41378	not.dependent	not.dependent	not.STRA8.bound	not.STRA8.activated
Asb13	417.752	-0.498371	0.439177	-1.13478	0.256465	0.725468	3.50765	2.04308	2.89652	3.17825	6.47546	2.80774	736.809	-0.110404	0.152236	-0.725214	0.468321	0.999799	5.35141	6.27438	5.60064	6.31787	5.55757	6.16452	not.dependent	not.dependent	not.STRA8.bound	not.STRA8.activated
Asb3	2354.86	0.189726	0.256985	0.738275	0.460348	0.867532	42.6106	33.7976	38.5829	47.2547	25.4429	40.2477	1584.42	-0.066161	0.140382	-0.471293	0.637432	0.999799	26.5317	23.1598	22.2042	26.6644	25.2025	21.0895	not.dependent	not.dependent	not.STRA8.bound	not.STRA8.activated
Asb4	1010.34	0.242864	0.263313	0.922339	0.356352	0.809864	14.0759	12.5251	12.4903	12.6218	11.2151	12.7511	1557.06	-0.645406	0.173396	-3.72216	0.000197527	0.0152549	17.5118	15.854	10.4529	22.4036	25.3434	17.8773	not.dependent	Stra8.downregulated	not.STRA8.bound	not.STRA8.activated
Asb6	503.553	0.291635	0.316163	0.922418	0.356311	0.809864	4.7498	5.50302	5.12056	5.38312	3.90092	4.04667	1210.76	0.0186877	0.142968	0.130712	0.896003	0.999799	11.3244	10.7571	10.344	10.7684	9.5051	10.7382	not.dependent	not.dependent	not.STRA8.bound	not.STRA8.activated
Asb7	1711.92	-0.00061838	0.182552	-0.00338742	0.997297	0.999245	11.3135	12.4654	14.0237	12.9133	13.2378	13.5248	970.785	0.0955624	0.136045	0.702431	0.48241	0.999799	6.40644	7.34265	6.66671	6.65323	6.57384	5.41532	not.dependent	not.dependent	STRA8.bound	not.STRA8.activated
Asb8	3091.55	-0.0585677	0.165068	-0.354809	0.722733	0.953525	79.2922	98.967	93.448	86.3626	105.119	84.0255	1914.98	-0.0762872	0.117634	-0.648511	0.516654	0.999799	35.3414	38.7269	33.6029	36.5165	36.7513	33.141	not.dependent	not.dependent	not.STRA8.bound	not.STRA8.activated
Ascc1	2758.33	0.339729	0.196069	1.7327	0.0831496	0.471217	98.9796	92.474	71.1452	79.0625	58.6828	81.4093	2163.84	0.0372884	0.138427	0.269372	0.787644	0.999799	56.4581	60.7446	64.7149	58.9672	52.3018	60.8979	not.dependent	not.dependent	STRA8.bound	not.STRA8.activated
Ascc2	3771.03	0.131533	0.147997	0.888755	0.374135	0.822207	41.4808	45.5438	36.0189	38.5047	39.3208	35.2231	3389.2	0.242708	0.136044	1.78404	0.0744172	0.834456	25.9657	38.0389	28.9132	26.0618	28.4096	22.1835	not.dependent	not.dependent	not.STRA8.bound	not.STRA8.activated
Ascc3	3687.39	-0.448942	0.176352	-2.54571	0.0109054	0.165548	15.5484	14.3895	10.5485	21.8755	18.9546	19.6309	1877.8	0.241279	0.158305	1.52414	0.127474	0.999799	7.86114	10.0282	8.04131	7.59257	8.48242	5.20149	not.dependent	not.dependent	STRA8.bound	not.STRA8.activated
Ascl2	45.8806	-0.625971	1.61659	-0.387217	0.698596	0.946383	0.602437	0	2.31559	1.70421	0.0335714	3.09624	92.6425	-0.528184	0.328429	-1.60822	0.107788	0.969326	1.44005	2.83621	2.08928	2.90463	2.79697	2.71565	not.dependent	not.dependent	not.STRA8.bound	not.STRA8.activated
Asf1a	1555.23	-0.153828	0.271811	-0.565936	0.571437	0.913744	72.5828	117.139	76.6151	118.846	54.8492	96.8165	1908.49	-0.00834339	0.141578	-0.0589315	0.953007	0.999799	77.1993	65.1521	71.899	76.385	68.826	70.2481	not.dependent	not.dependent	not.STRA8.bound	not.STRA8.activated
Asf1b	2584.01	0.635937	0.193279	3.29025	0.00100099	0.0335352	73.551	76.3954	63.3395	46.5698	39.6562	58.8595	1966.06	1.26156	0.193167	6.53094	6.54e-11	5.9e-08	40.6353	77.2769	67.8438	22.6294	26.7124	25.6739	Meioc.upregulated	Stra8.upregulated	STRA8.bound	STRA8.activated
Ash1l	9439.73	0.0239446	0.118786	0.201578	0.840247	0.976953	26.0225	27.0801	31.4608	31.3676	29.2279	26.7698	5374.75	0.166055	0.185887	0.893311	0.371691	0.999799	13.9409	20.6788	13.5507	13.6345	18.3752	9.91695	not.dependent	not.dependent	not.STRA8.bound	not.STRA8.activated
Ash2l	5772.29	-0.102545	0.138704	-0.739311	0.459718	0.867241	88.7256	85.5039	96.6544	110.357	85.2279	103.553	6452.36	-0.156674	0.122943	-1.27435	0.202538	0.999799	79.9563	101.072	90.8978	92.9355	112.749	86.9722	not.dependent	not.dependent	not.STRA8.bound	not.STRA8.activated
Asic1	528.15	0.360261	0.414324	0.869517	0.384565	0.828812	2.76802	7.32354	7.87296	4.63361	4.65969	5.5284	525.656	-0.244362	0.174615	-1.39943	0.161684	0.999799	4.53934	5.02436	4.65505	4.50678	5.93635	5.91037	not.dependent	not.dependent	not.STRA8.bound	not.STRA8.activated
Asic2	431.17	-0.155807	0.35673	-0.436764	0.662283	0.937386	4.81431	6.12444	3.64597	5.70981	5.35108	5.58703	380.81	-0.120099	0.183022	-0.656196	0.511698	0.999799	3.46311	3.94807	4.40928	4.1529	4.32055	4.09217	not.dependent	not.dependent	not.STRA8.bound	not.STRA8.activated
Asic4	135.089	1.21321	0.629557	1.92708	0.0539698	0.388924	2.68754	4.58229	2.1698	2.07632	1.19461	1.01654	133.727	-0.0808846	0.380504	-0.212572	0.831661	0.999799	3.37931	1.51602	1.37	2.09182	1.82422	2.45799	not.dependent	not.dependent	not.STRA8.bound	not.STRA8.activated
Asl	1458.76	0.160807	0.223536	0.719377	0.471909	0.872972	30.0076	33.9743	40.2528	30.6452	39.3256	29.0002	1460.21	-0.148422	0.160238	-0.926259	0.354311	0.999799	34.0823	29.6858	25.3187	32.6086	28.5189	34.215	not.dependent	not.dependent	not.STRA8.bound	not.STRA8.activated
Asna1	2580.83	0.0918991	0.199054	0.46168	0.644311	0.93091	90.2085	87.8648	110.758	107.797	72.2284	107.503	4238.38	-0.144302	0.130511	-1.10567	0.26887	0.999799	133.143	142.535	153.384	149.045	145.29	166.001	not.dependent	not.dependent	not.STRA8.bound	not.STRA8.activated
Asns	3952.79	-0.240625	0.197423	-1.21883	0.22291	0.690101	54.6789	79.7691	77.4587	103.992	66.6658	93.4859	4401.41	-0.315827	0.162322	-1.94569	0.0516924	0.708286	74.12	58.9539	82.8958	90.0795	99.4366	75.5792	not.dependent	not.dependent	not.STRA8.bound	not.STRA8.activated
Asnsd1	3684.09	-0.0858056	0.180091	-0.476456	0.633749	0.926497	63.2095	52.7158	48.6235	65.3647	49.2651	69.4435	5404.94	0.14243	0.114098	1.24831	0.211918	0.999799	87.0963	88.7879	95.1317	80.6318	84.9501	77.3279	not.dependent	not.dependent	not.STRA8.bound	not.STRA8.activated
Aspa	91.3399	1.24282	0.8914	1.39424	0.163246	0.607293	2.85177	5.21314	1.70721	0.553895	3.20317	0.698701	97.6244	0.306246	0.468868	0.65316	0.513653	0.999799	1.04159	3.90724	2.21337	2.27265	0.984438	2.30643	not.dependent	not.dependent	STRA8.bound	not.STRA8.activated
Asph	4555.43	-0.0889211	0.128192	-0.693653	0.4879	0.881506	36.0309	34.205	32.541	43.2203	34.9785	38.0797	3494.45	0.111942	0.118574	0.944072	0.345133	0.999799	27.0702	38.3342	30.0197	26.0931	32.9682	24.6154	not.dependent	not.dependent	not.STRA8.bound	not.STRA8.activated
Asphd1	81.7439	-0.552222	0.760742	-0.725899	0.467901	0.870375	1.83745	1.71642	1.93052	2.03425	4.42266	2.00241	40.4975	-0.0398754	0.477842	-0.083449	0.933495	0.999799	1.46717	1.93881	2.12248	1.58006	0.69795	1.37869	not.dependent	not.dependent	NA	NA
Asphd2	368.501	-0.14746	0.355627	-0.414649	0.678399	0.942182	5.04529	5.37963	4.98226	5.24942	6.69936	6.05748	253.415	-0.0863785	0.205557	-0.420218	0.674327	0.999799	3.4309	3.4341	3.70399	3.54463	3.59029	3.77642	not.dependent	not.dependent	not.STRA8.bound	not.STRA8.activated
Aspm	1895.93	-0.599955	0.208939	-2.87143	0.00408613	0.0872275	6.24831	5.82413	7.06232	12.0548	8.53626	10.9477	3190.06	-0.263292	0.186102	-1.41477	0.157136	0.999799	9.58908	10.2513	9.12926	10.3422	15.3974	9.14183	not.dependent	not.dependent	not.STRA8.bound	not.STRA8.activated
Aspn	181.002	0.108279	0.55721	0.194324	0.845923	0.977197	4.46813	2.58584	1.84689	3.14369	2.7427	2.82954	195.686	-0.794765	0.437364	-1.81717	0.0691909	0.809516	2.0518	2.0713	2.05895	2.39003	1.39951	6.43567	not.dependent	not.dependent	not.STRA8.bound	not.STRA8.activated
Aspscr1	5096.71	0.0193885	0.152634	0.127026	0.89892	0.988092	153.086	111.133	152.902	153.502	139.661	137.384	3192.65	-0.0812006	0.132892	-0.611025	0.541183	0.999799	70.2527	73.078	79.3705	69.0383	75.8523	84.5956	not.dependent	not.dependent	not.STRA8.bound	not.STRA8.activated
Asrgl1	1399.41	-0.433177	0.201904	-2.14546	0.0319158	0.302967	10.4223	11.0817	9.42359	16.0701	13.3169	14.6715	1075	-0.0370928	0.13372	-0.277392	0.781479	0.999799	8.51301	9.09325	8.54128	9.25703	9.39315	7.53756	not.dependent	not.dependent	not.STRA8.bound	not.STRA8.activated
Ass1	477.77	-0.0798288	0.369182	-0.216232	0.828807	0.97408	12.6639	7.86714	13.6923	10.4889	11.7655	15.9355	545.276	-0.210285	0.196357	-1.07093	0.2842	0.999799	11.564	10.7544	13.6683	11.0786	14.3877	15.1661	not.dependent	not.dependent	not.STRA8.bound	not.STRA8.activated
Aste1	250.368	-0.20365	0.455767	-0.446829	0.654998	0.935484	4.5303	2.77128	2.75609	4.17142	4.59497	4.93696	465.165	0.316847	0.196786	1.61011	0.107373	0.968951	7.89952	12.3675	11.0845	6.89058	8.79346	7.17088	not.dependent	not.dependent	STRA8.bound	not.STRA8.activated
Astn2	244.456	-0.621924	0.541063	-1.14945	0.250371	0.71968	1.95677	1.56288	0.97675	1.46451	3.88472	1.95653	154.663	0.0121726	0.318472	0.0382219	0.969511	0.999799	1.44422	1.39362	0.774581	0.98006	1.01306	1.4688	not.dependent	not.dependent	NA	NA
Asxl1	13229.2	-0.147902	0.0995894	-1.48512	0.137512	0.576429	65.2497	61.9223	64.9694	74.3643	78.9483	71.3604	6607.11	-0.000380847	0.126041	-0.00302161	0.997589	0.999799	30.8954	36.2199	30.8642	31.6732	37.5533	26.3082	not.dependent	not.dependent	not.STRA8.bound	not.STRA8.activated
Asxl2	2035.77	0.0138116	0.223436	0.0618147	0.95071	0.991478	8.98999	10.3133	10.4079	12.8057	7.92519	9.32325	3605.13	0.241078	0.181009	1.33186	0.182908	0.999799	10.9312	17.8024	13.4581	11.4612	14.679	8.63512	not.dependent	not.dependent	STRA8.bound	not.STRA8.activated
Asxl3	1075.25	0.350241	0.227921	1.53667	0.124373	0.557313	3.45336	3.62928	3.58152	3.44964	2.61355	2.78038	778.878	0.0487681	0.177274	0.2751	0.783239	0.999799	2.57398	2.16275	1.88407	1.97089	2.55806	1.76709	not.dependent	not.dependent	not.STRA8.bound	not.STRA8.activated
Asz1	2398.22	-0.347622	0.203599	-1.70739	0.0877502	0.481195	47.9015	48.4327	51.0075	73.2835	47.5937	75.7403	1404.14	-0.278468	0.217407	-1.28086	0.200243	0.999799	16.4832	30.8735	32.9416	31.6845	29.6247	33.6118	not.dependent	not.dependent	not.STRA8.bound	not.STRA8.activated
Atad1	4157.24	-0.0240527	0.149246	-0.161162	0.871966	0.982609	55.7458	57.7122	46.2086	59.1069	54.0099	57.0747	4244.37	0.0863106	0.119563	0.721886	0.470365	0.999799	53.1593	53.5527	50.143	49.5267	55.0222	40.7041	not.dependent	not.dependent	not.STRA8.bound	not.STRA8.activated
Atad2	13659.6	0.312769	0.123189	2.53894	0.0111188	0.167686	86.3749	93.0167	93.9962	80.9153	63.9085	85.8714	8418.72	0.51615	0.219286	2.35378	0.0185838	0.402298	38.7664	71.8506	59.6169	34.0829	55.5715	27.2549	not.dependent	not.dependent	STRA8.bound	not.STRA8.activated
Atad2b	3393.04	-0.205798	0.178106	-1.15548	0.247894	0.717079	12.2536	15.3303	13.4317	19.6019	13.3358	16.7591	3144.97	0.10643	0.144509	0.736495	0.461429	0.999799	12.6182	14.4555	12.0288	11.4208	14.7752	9.44143	not.dependent	not.dependent	STRA8.bound	not.STRA8.activated
Atad3a	2787.33	0.0281562	0.163885	0.171804	0.863591	0.980409	46.7862	40.8165	47.1641	53.0503	41.1304	46.2358	2352.69	-0.0131375	0.124974	-0.105122	0.916279	0.999799	32.1048	41.9863	38.5019	36.36	37.4209	36.0939	not.dependent	not.dependent	not.STRA8.bound	not.STRA8.activated
Atad5	1806.21	-0.0924168	0.212608	-0.434682	0.663794	0.937607	8.52732	9.17726	6.67428	9.61079	7.59638	10.123	2057.64	0.561291	0.171426	3.27425	0.00105943	0.0555474	9.18481	11.77	11.0012	6.57672	9.31049	5.40603	not.dependent	not.dependent	STRA8.bound	not.STRA8.activated
Atat1	1536	-0.219825	0.237764	-0.924549	0.3552	0.809745	36.1028	35.6835	43.9716	36.4974	55.0488	36.3113	2106.57	-0.0666232	0.117132	-0.568789	0.569499	0.999799	51.8043	57.0729	48.5095	56.3373	52.5488	52.1411	not.dependent	not.dependent	not.STRA8.bound	not.STRA8.activated
Ate1	3738.37	-0.11122	0.153003	-0.726913	0.467279	0.870008	27.8215	32.5363	24.6185	30.7496	29.879	33.837	2950.73	0.247992	0.142433	1.7411	0.0816652	0.863757	21.0769	29.9285	23.7465	20.1066	23.8787	16.6532	not.dependent	not.dependent	STRA8.bound	not.STRA8.activated
Atf1	6072.34	-0.537243	0.13506	-3.9778	6.96e-05	0.00498024	77.1834	74.5429	82.5901	117.117	133.5	104.974	2696.05	0.0180941	0.124082	0.145823	0.884061	0.999799	37.264	41.7764	43.911	38.3235	43.2662	37.2652	Meioc.downregulated	not.dependent	STRA8.bound	not.STRA8.activated
Atf2	3597.8	-0.470823	0.16668	-2.82471	0.00473228	0.0963836	30.5875	27.6196	24.3818	37.8957	34.2383	38.9033	4491.87	0.0931918	0.112619	0.827492	0.407958	0.999799	36.9245	40.7798	37.341	36.2416	39.0092	30.8342	not.dependent	not.dependent	STRA8.bound	not.STRA8.activated
Atf3	115.393	0.0428135	0.652195	0.0656452	0.94766	0.991122	3.30008	2.12307	1.86244	2.46349	1.74174	3.16841	121.634	-0.0618097	0.306999	-0.201335	0.840437	0.999799	2.14781	2.23501	2.50519	1.66084	2.73365	2.67844	not.dependent	not.dependent	not.STRA8.bound	not.STRA8.activated
Atf4	6116.89	0.0348109	0.172681	0.201591	0.840236	0.976953	126.172	171.109	147.795	164.733	177.836	118.766	5399.55	-0.0954096	0.136701	-0.697942	0.485213	0.999799	132.129	106.193	117.596	117.597	126.562	127.282	not.dependent	not.dependent	not.STRA8.bound	not.STRA8.activated
Atf5	1404.12	0.123918	0.242686	0.510609	0.609625	0.920284	75.9737	45.9602	75.6807	54.4635	84.3333	68.7111	1362.81	-0.0660623	0.142274	-0.464333	0.642409	0.999799	30.3337	32.6052	31.4136	28.585	30.3992	35.5809	not.dependent	not.dependent	STRA8.bound	not.STRA8.activated
Atf6	3266.51	0.0147621	0.158923	0.0928881	0.925992	0.991122	17.7982	15.625	13.905	17.6145	15.4873	16.1862	2000.34	0.305392	0.142631	2.14113	0.0322637	0.555617	10.2334	11.977	8.68836	8.49291	9.22855	6.64701	not.dependent	not.dependent	STRA8.bound	not.STRA8.activated
Atf6b	4586	0.225878	0.147666	1.52966	0.126101	0.560103	73.0891	76.5991	91.744	72.1644	65.8221	81.318	2975.06	0.29515	0.129226	2.28398	0.0223724	0.455012	44.9106	58.8259	50.8372	40.537	37.8137	42.5161	not.dependent	not.dependent	STRA8.bound	not.STRA8.activated
Atf7	7366.22	-0.367439	0.167456	-2.19424	0.0282181	0.281631	104.32	116.224	46.6649	79.3937	105.337	108.05	3047.34	0.164906	0.140979	1.16972	0.242115	0.999799	27.3273	48.3203	42.2192	33.2889	36.9981	51.4609	not.dependent	not.dependent	STRA8.bound	not.STRA8.activated
Atf7ip	19008.2	-0.314649	0.0913555	-3.44422	0.000572707	0.0220177	72.3331	75.139	70.0888	94.4588	96.5565	94.0784	6347.09	-0.0456515	0.121016	-0.377234	0.705999	0.999799	24.3755	28.4794	23.7913	25.437	30.0413	21.7721	Meioc.downregulated	not.dependent	not.STRA8.bound	not.STRA8.activated
Atf7ip2	2079.94	1.10934	0.231478	4.79243	1.65e-06	0.000260095	48.9284	48.3592	31.4817	18.5439	30.6101	32.2402	1174.95	1.39748	0.472272	2.95905	0.0030859	0.122976	9.95192	33.5512	22.2314	7.00415	9.66889	7.01864	Meioc.upregulated	not.dependent	STRA8.bound	not.STRA8.activated
Atg10	567.23	-0.567668	0.368442	-1.54073	0.123383	0.555377	16.7096	10.7143	7.60082	21.0226	16.5532	16.8597	518.088	0.090359	0.193389	0.467239	0.640329	0.999799	15.0064	11.2123	12.7709	12.2671	11.1207	12.5696	not.dependent	not.dependent	not.STRA8.bound	not.STRA8.activated
Atg101	1414.99	0.102913	0.218131	0.471792	0.637075	0.928547	41.9353	59.2287	53.9367	49.74	53.5829	50.3829	1551.51	0.0225691	0.120251	0.187684	0.851124	0.999799	57.2987	58.1201	55.295	55.6932	55.008	52.1812	not.dependent	not.dependent	not.STRA8.bound	not.STRA8.activated
Atg12	3781	-0.273757	0.161102	-1.69928	0.0892662	0.484341	58.1539	52.7426	43.935	64.0503	70.6078	61.6385	3551.82	-0.0107206	0.119405	-0.089783	0.92846	0.999799	51.4781	50.2121	51.5508	52.0191	55.4219	43.9397	not.dependent	not.dependent	STRA8.bound	not.STRA8.activated
Atg13	3927.14	0.12298	0.167721	0.733239	0.463412	0.868323	37.5216	43.0312	47.5963	36.6044	48.7856	38.9017	2268.25	-0.0186195	0.120313	-0.15476	0.877011	0.999799	21.6221	23.5385	23.1278	20.5595	24.2133	22.489	not.dependent	not.dependent	not.STRA8.bound	not.STRA8.activated
Atg14	2834.57	-0.146165	0.174726	-0.836537	0.402853	0.837824	27.5525	32.9873	25.7101	35.2076	28.8775	36.5898	2386.7	-0.0183501	0.115216	-0.159267	0.873459	0.999799	24.1364	25.7683	23.3508	24.0842	26.8256	21.5371	not.dependent	not.dependent	not.STRA8.bound	not.STRA8.activated
Atg16l1	1961.7	0.254531	0.201075	1.26585	0.205567	0.667441	24.8924	31.0669	20.8531	22.3978	21.3951	24.7827	1753.51	0.0377171	0.137352	0.274601	0.783623	0.999799	18.1881	24.9498	20.3565	20.9446	21.6866	17.6263	not.dependent	not.dependent	not.STRA8.bound	not.STRA8.activated
Atg16l2	283.188	-0.519556	0.508877	-1.02098	0.307262	0.773028	2.95173	5.37256	1.95289	4.83284	2.3465	3.92721	643.484	-0.190607	0.175668	-1.08504	0.277904	0.999799	7.17717	9.92441	8.90269	10.8173	9.68198	8.0773	not.dependent	not.dependent	not.STRA8.bound	not.STRA8.activated
Atg2a	3482.66	0.102509	0.149677	0.684866	0.493429	0.884095	20.0844	20.0758	23.2747	21.953	18.8656	21.9104	2148.86	0.0940479	0.131781	0.71367	0.475431	0.999799	11.448	15.4711	11.8842	11.6253	12.7262	10.6756	not.dependent	not.dependent	not.STRA8.bound	not.STRA8.activated
Atg2b	4229.25	0.334803	0.155378	2.15477	0.0311798	0.298977	22.1851	21.9351	19.6559	18.9719	14.71	19.7508	1796.07	0.277366	0.167194	1.65895	0.0971259	0.931775	7.71578	11.1544	7.51834	7.22861	8.37813	5.54523	not.dependent	not.dependent	not.STRA8.bound	not.STRA8.activated
Atg3	1522.21	0.314596	0.188818	1.66613	0.0956866	0.50105	32.0398	32.2386	31.5675	27.3399	28.8919	24.7417	1195.71	0.0865883	0.138654	0.624491	0.532305	0.999799	22.5776	24.1567	20.2355	20.3716	19.3745	21.5496	not.dependent	not.dependent	STRA8.bound	not.STRA8.activated
Atg4a	440.519	-0.330169	0.363949	-0.907185	0.364309	0.816553	8.03411	6.86301	4.80839	8.14494	10.061	7.89141	544.585	-0.112816	0.193335	-0.583529	0.559537	0.999799	9.94697	7.1186	7.80953	8.41029	10.1066	8.02043	not.dependent	not.dependent	not.STRA8.bound	not.STRA8.activated
Atg4b	5111.46	0.144114	0.126326	1.14081	0.253948	0.723375	49.0554	46.6288	50.0235	43.4545	45.9625	49.6019	4305.99	0.127201	0.106959	1.18925	0.234342	0.999799	36.203	42.3945	36.1236	35.5888	35.2928	31.1338	not.dependent	not.dependent	STRA8.bound	not.STRA8.activated
Atg4c	2076.97	-0.448048	0.224866	-1.99251	0.0463148	0.363955	27.3346	16.0861	20.3791	29.77	34.0432	28.4295	982.011	0.0875969	0.136615	0.641193	0.521397	0.999799	10.4072	12.7812	11.5091	10.2605	11.8903	10.1504	not.dependent	not.dependent	STRA8.bound	not.STRA8.activated
Atg4d	1143.85	-0.208488	0.237875	-0.876459	0.380781	0.827296	5.80191	7.02204	6.79112	8.54707	6.34468	9.09102	1471.8	-0.0664831	0.125451	-0.529951	0.596146	0.999799	8.11529	9.3028	8.77562	8.9165	8.6658	8.96296	not.dependent	not.dependent	not.STRA8.bound	not.STRA8.activated
Atg5	2430.88	-0.20721	0.176617	-1.17322	0.240709	0.710258	41.0278	36.1365	31.088	42.2658	45.5701	43.7207	2326.25	-0.0268096	0.123269	-0.217488	0.827828	0.999799	32.2229	34.4334	35.9851	32.9114	37.618	32.1003	not.dependent	not.dependent	not.STRA8.bound	not.STRA8.activated
Atg7	1886.93	0.305626	0.215425	1.41871	0.155984	0.600102	19.3898	23.3825	22.2973	21.1346	13.4734	20.825	1319.55	-0.059485	0.150554	-0.395108	0.692763	0.999799	13.0341	12.4958	12.2535	12.4055	11.5393	14.3359	not.dependent	not.dependent	not.STRA8.bound	not.STRA8.activated
Atg9a	1376.42	0.380728	0.215028	1.7706	0.0766276	0.453362	15.9738	15.7072	14.5631	14.0043	10.1022	13.2838	1493.44	0.00744345	0.14017	0.0531031	0.95765	0.999799	14.6975	16.7849	12.4153	15.0238	14.0061	13.2966	not.dependent	not.dependent	STRA8.bound	not.STRA8.activated
Atic	6342.58	-0.309644	0.11842	-2.61479	0.00892833	0.145838	76.2567	70.5653	77.8837	102.872	100.434	90.7963	4641.22	-0.147201	0.109783	-1.34083	0.179975	0.999799	57.5089	55.7677	55.9442	63.0383	62.987	57.165	not.dependent	not.dependent	not.STRA8.bound	not.STRA8.activated
Atl1	1076.57	-0.202194	0.281728	-0.717692	0.472947	0.87392	8.63038	5.62676	6.54112	10.4384	6.13326	8.60359	937.947	0.134166	0.183129	0.732631	0.463784	0.999799	4.58966	7.51687	7.01416	5.63615	5.60786	5.69071	not.dependent	not.dependent	not.STRA8.bound	not.STRA8.activated
Atl2	3838.87	-0.808862	0.155626	-5.19748	2.02e-07	4.48e-05	30.9358	27.1044	25.6166	53.3172	44.9221	55.6079	2671.61	0.12925	0.12926	0.999924	0.317347	0.999799	24.9449	27.8946	25.9659	22.4652	27.9087	20.3228	Meioc.downregulated	not.dependent	STRA8.bound	not.STRA8.activated
Atl3	9755.83	0.000802733	0.127001	0.00632069	0.994957	0.998893	59.818	54.2835	46.9235	57.2759	53.6432	57.9473	6019.88	0.236398	0.162796	1.45211	0.146471	0.999799	32.5408	37.3621	29.4778	28.0334	35.3104	19.5193	not.dependent	not.dependent	STRA8.bound	not.STRA8.activated
Atm	7414.68	0.427408	0.177979	2.40145	0.0163303	0.209864	31.9163	31.4481	20.8594	20.9247	19.5038	25.6533	2786.62	0.958979	0.604205	1.58718	0.112473	0.980034	8.17375	18.8951	8.50295	5.41744	9.8345	2.63715	not.dependent	not.dependent	STRA8.bound	not.STRA8.activated
Atmin	3451.6	-0.315358	0.152227	-2.07163	0.0382996	0.332187	20.6269	22.5541	26.2819	30.8174	28.2711	32.037	1779.95	-0.152922	0.128756	-1.18769	0.234956	0.999799	10.8703	14.3212	11.5606	13.0786	14.5164	12.0269	not.dependent	not.dependent	not.STRA8.bound	not.STRA8.activated
Atn1	2655.86	-0.487753	0.646096	-0.754923	0.450295	0.863456	22.7558	29.9925	8.09969	16.3272	42.2767	31.412	5995.09	-0.032304	0.134514	-0.240153	0.810212	0.999799	46.783	52.2106	53.8858	49.2222	45.2733	56.1573	not.dependent	not.dependent	not.STRA8.bound	not.STRA8.activated
Atoh8	453.475	0.277767	0.327811	0.847338	0.396807	0.834923	8.65161	9.99539	7.29383	7.46833	7.16234	8.0586	372.926	-0.390797	0.254214	-1.53728	0.124225	0.999799	5.73981	5.01684	5.23644	7.50963	4.42	8.33415	not.dependent	not.dependent	not.STRA8.bound	not.STRA8.activated
Atox1	597.39	-0.133798	0.292215	-0.457875	0.647042	0.932118	75.9566	93.5697	68.7219	92.6081	93.743	89.1924	2230.53	-0.109456	0.161625	-0.677223	0.498265	0.999799	245.188	305.642	306.841	320.544	248.972	328.445	not.dependent	not.dependent	not.STRA8.bound	not.STRA8.activated
Atp10a	631.239	-0.174519	0.404255	-0.431704	0.665956	0.939043	4.04083	2.6883	5.11232	4.90298	2.44563	6.73693	795.709	0.240624	0.23463	1.02555	0.305105	0.999799	3.80528	6.4501	6.26436	3.96658	6.33937	3.36168	not.dependent	not.dependent	not.STRA8.bound	not.STRA8.activated
Atp11a	7058.3	0.0806767	0.120566	0.669151	0.503399	0.889457	32.8404	37.4142	31.3104	33.2544	34.4241	33.894	5652.91	0.0593284	0.145263	0.408421	0.682965	0.999799	23.2711	32.5864	24.0858	26.1104	28.4575	19.954	not.dependent	not.dependent	not.STRA8.bound	not.STRA8.activated
Atp11b	4957.55	-0.44028	0.138313	-3.18323	0.00145644	0.0434731	30.1274	28.9968	31.2775	45.8057	36.6448	46.3444	5077.25	0.0165199	0.161426	0.102338	0.918489	0.999799	26.731	40.1621	36.6883	32.9682	40.6391	26.8359	Meioc.downregulated	not.dependent	not.STRA8.bound	not.STRA8.activated
Atp11c	4890.73	-0.250688	0.177202	-1.4147	0.157157	0.600794	28.4332	26.7629	20.2947	30.9028	26.7306	36.4717	3356.41	0.432378	0.167361	2.58351	0.00977999	0.268285	15.6108	25.1784	20.2198	13.3508	18.2399	12.7812	not.dependent	not.dependent	STRA8.bound	not.STRA8.activated
Atp13a1	4159.74	-0.0740334	0.145624	-0.508386	0.611183	0.920421	34.8002	41.3684	44.1677	44.2063	44.6656	45.5342	3611.7	-0.135033	0.11496	-1.17461	0.240149	0.999799	29.5641	36.5509	32.2133	36.1197	36.8607	31.5171	not.dependent	not.dependent	not.STRA8.bound	not.STRA8.activated
Atp13a2	3878.51	0.0235972	0.147569	0.159907	0.872954	0.982815	36.6251	41.0825	39.5554	37.0183	44.5245	40.3063	2714.73	-0.236661	0.138741	-1.70577	0.0880507	0.892744	21.1126	29.2717	23.566	29.9855	25.9337	27.6994	not.dependent	not.dependent	not.STRA8.bound	not.STRA8.activated
Atp13a3	8938.49	-0.218244	0.138368	-1.57728	0.114732	0.54077	37.1671	37.0233	42.9102	48.7058	38.5782	54.7978	7849.49	0.176316	0.164714	1.07044	0.284422	0.999799	27.4494	43.066	39.9993	30.3745	38.8005	26.737	not.dependent	not.dependent	not.STRA8.bound	not.STRA8.activated
Atp1a1	51619	-0.072677	0.107894	-0.673599	0.500566	0.887523	438.267	479.617	544.082	540.915	502.78	591.177	13262.1	-0.0854687	0.104323	-0.819267	0.412634	0.999799	127.854	134.05	111.685	127.104	135.263	122.829	not.dependent	not.dependent	not.STRA8.bound	not.STRA8.activated
Atp1a2	652.07	0.0994142	0.3194	0.311253	0.755608	0.960274	6.49248	7.08095	5.11016	5.48422	7.47213	3.30033	390.762	-0.0311172	0.239201	-0.130088	0.896497	0.999799	2.39844	3.93365	2.10893	2.45975	2.27702	2.78703	not.dependent	not.dependent	not.STRA8.bound	not.STRA8.activated
Atp1b1	14771.4	0.117249	0.114883	1.02059	0.307449	0.773144	214.332	234.193	210.577	221.864	231.885	187.473	7602.71	-0.0719207	0.122698	-0.586162	0.557767	0.999799	107.654	108.211	93.4149	107.608	97.6529	110.545	not.dependent	not.dependent	not.STRA8.bound	not.STRA8.activated
Atp1b2	17444.4	0.227544	0.125115	1.81868	0.068961	0.433889	224.778	270.228	269.609	213.05	262.622	216.416	6783.82	-0.034681	0.122053	-0.284147	0.776297	0.999799	90.026	90.0891	78.9187	91.2239	79.378	87.1116	not.dependent	not.dependent	not.STRA8.bound	not.STRA8.activated
Atp1b3	5740.73	-0.00186234	0.135442	-0.0137501	0.989029	0.998224	117.824	112.697	95.103	117.627	107.027	118.961	6000.82	0.050935	0.105836	0.481264	0.630329	0.999799	104.85	119.772	115.436	110.248	110.457	99.9004	not.dependent	not.dependent	not.STRA8.bound	not.STRA8.activated
Atp23	317.025	-0.230664	0.442312	-0.521497	0.602021	0.920258	9.64708	14.3733	16.1841	12.6906	23.7375	14.2442	476.183	-0.305589	0.179448	-1.70294	0.0885797	0.89546	15.6197	20.0502	21.1097	23.2965	21.9815	23.0365	not.dependent	not.dependent	not.STRA8.bound	not.STRA8.activated
Atp2a2	19838.8	-0.0794445	0.0982905	-0.808263	0.418939	0.84571	161.188	159.85	144.27	182.096	165.55	172.715	7718.73	0.087102	0.129159	0.674378	0.500071	0.999799	56.9127	73.8105	58.196	57.8583	67.0714	48.5312	not.dependent	not.dependent	STRA8.bound	not.STRA8.activated
Atp2a3	1540.35	-0.443035	0.241814	-1.83213	0.0669318	0.426449	10.3816	9.22147	12.6347	15.4046	18.993	11.7342	625.816	-0.0176471	0.168498	-0.104732	0.916589	0.999799	4.27399	5.74605	5.04382	5.10183	5.5358	4.07837	not.dependent	not.dependent	not.STRA8.bound	not.STRA8.activated
Atp2b1	10478.3	0.0647266	0.106242	0.609235	0.542369	0.904608	53.0967	50.5591	49.9531	48.6211	53.5874	52.0725	5388.48	0.148801	0.134521	1.10615	0.26866	0.999799	23.5176	30.1974	22.7393	21.3439	26.9182	19.1751	not.dependent	not.dependent	STRA8.bound	not.STRA8.activated
Atp2b3	998.194	-0.198406	0.257854	-0.769451	0.441626	0.856948	5.58959	7.73703	8.68188	8.82564	8.02605	9.74054	985.333	0.00758066	0.216501	0.0350144	0.972068	0.999799	7.84956	9.08691	6.58813	8.36166	9.57924	4.66549	not.dependent	not.dependent	not.STRA8.bound	not.STRA8.activated
Atp2b4	10383.7	0.144184	0.116917	1.23322	0.217495	0.68394	53.8303	63.3211	63.2033	61.1531	53.4679	53.4305	4236.76	-0.101175	0.137119	-0.737861	0.460599	0.999799	15.9903	17.2277	14.0108	15.3076	20.0569	13.8439	not.dependent	not.dependent	not.STRA8.bound	not.STRA8.activated
Atp2c1	7177.56	-0.499398	0.158414	-3.15248	0.00161891	0.0470371	65.685	60.0832	45.9007	92.3396	79.0998	86.1663	5079.12	0.154959	0.126328	1.22664	0.219959	0.999799	38.4184	46.6812	34.708	35.3713	44.6	26.6368	Meioc.downregulated	not.dependent	not.STRA8.bound	not.STRA8.activated
Atp5a1	36347	-0.0248904	0.096046	-0.25915	0.795519	0.968557	522.657	539.373	563.306	566.62	635.085	546.511	29983	-0.049306	0.105611	-0.466863	0.640598	0.999799	466.05	445.161	404.984	448.416	457.263	423.045	not.dependent	not.dependent	not.STRA8.bound	not.STRA8.activated
Atp5b	57942.9	-0.0739409	0.0891896	-0.829031	0.407087	0.839435	1106.99	1204.9	1204.34	1345.33	1205.2	1362.9	47449.1	-0.0259096	0.0991365	-0.261353	0.79382	0.999799	940.721	967.706	975.612	964.597	1004.77	896.493	not.dependent	not.dependent	not.STRA8.bound	not.STRA8.activated
Atp5c1	15927.8	-0.251095	0.104428	-2.40447	0.0161961	0.209466	597.635	600.091	572.9	795.154	651.722	761.202	12163.9	-0.0592921	0.121232	-0.489081	0.624784	0.999799	425.888	381.566	442.422	425.487	436.884	408.998	not.dependent	not.dependent	not.STRA8.bound	not.STRA8.activated
Atp5d	3365.19	0.303678	0.153706	1.97571	0.048188	0.370864	212.42	183.52	179.861	148.395	165.874	175.281	5803.89	-0.0130949	0.124641	-0.105061	0.916328	0.999799	275.269	332.182	278.592	285.156	253.321	310.868	not.dependent	not.dependent	not.STRA8.bound	not.STRA8.activated
Atp5e	1636.31	0.153994	0.192668	0.799269	0.424134	0.848329	468.991	447.513	514.501	402.701	452.306	498.665	3852.09	-0.00894676	0.128595	-0.0695731	0.944533	0.999799	902.014	1066.34	1074.4	1010.49	933.684	1035.7	not.dependent	not.dependent	not.STRA8.bound	not.STRA8.activated
Atp5f1	17275.7	0.0745156	0.130983	0.568897	0.569426	0.913093	489.297	481.433	420.27	492.329	382.196	523.12	14982.3	0.198979	0.111345	1.78705	0.0739298	0.831343	344.766	425.533	411.03	339.851	354.099	309.609	not.dependent	not.dependent	not.STRA8.bound	not.STRA8.activated
Atp5g1	2145.95	0.0562953	0.202027	0.278652	0.780512	0.96548	140.473	129.749	110.705	124.902	80.2471	152.868	6870.96	-0.197729	0.109776	-1.80121	0.0716704	0.820666	432.739	492.717	508.357	540.992	539.182	509.763	not.dependent	not.dependent	not.STRA8.bound	not.STRA8.activated
Atp5g2	8316	0.073336	0.130514	0.561901	0.574183	0.915391	632.974	697.922	706.275	607.858	767.47	682.678	7053.01	0.0232205	0.115014	0.201892	0.840001	0.999799	504.869	532.704	571.382	486.6	525.985	523.514	not.dependent	not.dependent	STRA8.bound	not.STRA8.activated
Atp5g3	6438.27	-0.0871767	0.133781	-0.651638	0.514635	0.894503	516.912	506.655	574.41	620.655	515.145	650.298	10507.3	-0.0519599	0.132782	-0.391317	0.695563	0.999799	766.856	770.076	903.752	811.156	784.345	877.89	not.dependent	not.dependent	not.STRA8.bound	not.STRA8.activated
Atp5h	2177.16	-0.713196	0.284864	-2.50363	0.0122925	0.178895	105.638	191.28	153.176	257.492	500.91	217.724	5719.47	0.0190118	0.132675	0.143296	0.886057	0.999799	591.612	510.128	553.172	520.637	508.474	564.409	not.dependent	not.dependent	not.STRA8.bound	not.STRA8.activated
Atp5j	3684.71	0.0885639	0.14443	0.613195	0.539747	0.903129	235.224	283.619	257.125	276.52	243.914	246.04	6089.38	-0.0662819	0.131091	-0.505616	0.613126	0.999799	426.973	366.655	400.939	409.414	385.091	426.66	not.dependent	not.dependent	not.STRA8.bound	not.STRA8.activated
Atp5j2	858.404	0.725688	0.331977	2.18596	0.0288185	0.286544	134.793	130.796	107.322	61.1436	53.5934	122.771	6446.15	-0.0209519	0.122829	-0.170578	0.864556	0.999799	610.644	641.51	668.996	632.558	592.236	665.261	not.dependent	not.dependent	not.STRA8.bound	not.STRA8.activated
Atp5k	32.0778	-0.555963	1.5546	-0.357625	0.720624	0.953103	22.6642	0	13.4828	13.4454	6.83266	35.7398	329.935	0.055689	0.197964	0.281309	0.778473	0.999799	143.63	151.841	151.041	142.707	123.011	152.617	not.dependent	not.dependent	not.STRA8.bound	not.STRA8.activated
Atp5l	395.368	0.410999	0.388767	1.05719	0.290427	0.756933	83.9154	55.2598	47.0472	48.0276	42.2423	57.5491	4103.53	0.00648414	0.134104	0.0483517	0.961436	0.999799	541.35	519.81	557.354	517.7	484.53	568.893	not.dependent	not.dependent	not.STRA8.bound	not.STRA8.activated
Atp5o	3808.35	0.403281	0.205968	1.95798	0.0502322	0.377127	253.221	273.7	262.252	225.66	140.914	265.18	9424.58	-0.0560583	0.113594	-0.493499	0.62166	0.999799	564.363	552.667	579.1	563.592	562.447	591.476	not.dependent	not.dependent	not.STRA8.bound	not.STRA8.activated
Atp5s	432.714	-0.173769	0.351075	-0.494963	0.620626	0.923164	9.26735	13.45	9.1283	12.3991	11.4698	13.9264	771.347	-0.0441858	0.148334	-0.29788	0.765794	0.999799	19.1625	17.5806	19.1116	18.9793	19.0949	18.963	not.dependent	not.dependent	not.STRA8.bound	not.STRA8.activated
Atp5sl	1251.31	-0.17745	0.299269	-0.592943	0.553219	0.90759	33.718	27.6094	37.0061	29.4312	59.8361	32.7682	1501.57	-0.202214	0.130457	-1.55005	0.121129	0.999799	34.1304	35.0851	36.3061	38.5969	37.9913	43.7406	not.dependent	not.dependent	not.STRA8.bound	not.STRA8.activated
Atp6ap1	3398.47	-0.0506323	0.160869	-0.314743	0.752957	0.960114	50.2294	59.2031	68.1393	61.4298	67.6375	65.41	5437.15	0.00867331	0.104602	0.0829175	0.933917	0.999799	93.1865	106.829	93.4281	97.8786	93.8345	91.283	not.dependent	not.dependent	not.STRA8.bound	not.STRA8.activated
Atp6ap1l	200.194	-0.398151	0.547003	-0.727877	0.466689	0.870001	6.83073	5.09056	6.62541	7.13844	13.4058	5.24058	125.512	-0.203663	0.315804	-0.644905	0.518989	0.999799	5.16639	2.93052	4.25469	4.25278	5.01625	4.85507	not.dependent	not.dependent	not.STRA8.bound	not.STRA8.activated
Atp6ap2	8655.34	-0.206077	0.123951	-1.66257	0.0963989	0.502535	123.037	133.366	121.325	167.296	155.593	134.214	3762.8	0.0346177	0.11065	0.312857	0.754389	0.999799	60.6153	59.6026	55.0676	58.5629	58.0575	50.8256	not.dependent	not.dependent	not.STRA8.bound	not.STRA8.activated
Atp6v0a1	3394.14	-0.0420263	0.163107	-0.25766	0.796669	0.968678	28.8756	30.7589	38.4187	33.7501	39.2045	33.4936	2711.77	-0.112374	0.123519	-0.909768	0.362945	0.999799	22.3859	26.5663	23.053	26.7567	23.319	25.3426	not.dependent	not.dependent	not.STRA8.bound	not.STRA8.activated
Atp6v0a2	2799.61	0.0622872	0.177376	0.351159	0.725469	0.953889	16.4637	18.9684	22.3787	18.2705	21.9435	18.1865	2085.21	0.0115763	0.132495	0.0873719	0.930376	0.999799	14.1773	14.7223	11.9621	14.0684	14.281	11.1519	not.dependent	not.dependent	not.STRA8.bound	not.STRA8.activated
Atp6v0b	1628.98	0.034631	0.205772	0.168298	0.866349	0.980641	84.8415	81.1639	82.8812	79.7495	102.416	73.7899	2393.35	-0.00713803	0.126974	-0.0562166	0.955169	0.999799	103.296	122.858	119.847	120.559	106.452	110.993	not.dependent	not.dependent	not.STRA8.bound	not.STRA8.activated
Atp6v0c	9109.34	0.152599	0.182319	0.83699	0.402598	0.837824	374.594	499.452	521.961	323.198	565.371	402.278	8598.38	-0.0482839	0.135764	-0.355646	0.722106	0.999799	355.162	321.772	322.056	337.896	297.965	362.092	not.dependent	not.dependent	not.STRA8.bound	not.STRA8.activated
Atp6v0d1	7349.51	0.356126	0.126328	2.81906	0.00481641	0.0974922	219.803	219.809	190.958	159.332	184.167	177.88	2979.83	0.0568711	0.139991	0.406247	0.684561	0.999799	69.7395	83.3937	79.4516	68.1981	66.5849	81.5157	not.dependent	not.dependent	STRA8.bound	not.STRA8.activated
Atp6v0e	2503.68	-0.193147	0.220913	-0.874312	0.381948	0.828278	194.933	149.816	118.772	178.614	235.941	151.178	2041.21	-0.0513265	0.155168	-0.33078	0.740811	0.999799	136.31	101.482	107.521	115.927	102.372	130.554	not.dependent	not.dependent	not.STRA8.bound	not.STRA8.activated
Atp6v0e2	856.921	0.39773	0.252456	1.57545	0.115154	0.541144	21.956	25.6287	20.7839	17.9017	16.3008	20.5765	915.702	-0.0152659	0.169565	-0.0900295	0.928264	0.999799	25.1084	19.1299	18.8335	21.8853	20.0247	19.1469	not.dependent	not.dependent	not.STRA8.bound	not.STRA8.activated
Atp6v1a	5110.66	-0.300401	0.153204	-1.96078	0.0499043	0.376138	43.9799	36.3391	34.1223	47.6262	54.6004	45.8051	4058.67	0.0431858	0.122171	0.353486	0.723724	0.999799	35.5329	35.6421	30.3187	32.9665	36.1009	26.8523	not.dependent	not.dependent	not.STRA8.bound	not.STRA8.activated
Atp6v1b2	8970.41	-0.0840198	0.121037	-0.694169	0.487576	0.881506	115.539	118.722	117.019	139.443	111.688	140.959	5578.81	-0.138462	0.108535	-1.27574	0.202049	0.999799	65.9699	72.0813	63.3267	75.4855	77.6451	63.1732	not.dependent	not.dependent	not.STRA8.bound	not.STRA8.activated
Atp6v1c1	1852.51	0.0950432	0.184115	0.516216	0.605703	0.920284	37.9607	33.8997	33.5084	37.807	30.5376	35.4355	2360.62	0.0425063	0.139446	0.304823	0.760501	0.999799	33.671	49.1749	42.7256	39.7287	40.7358	38.2365	not.dependent	not.dependent	not.STRA8.bound	not.STRA8.activated
Atp6v1d	4306.66	0.279669	0.135931	2.05744	0.0396441	0.336677	47.9552	48.9452	42.3819	39.2044	40.5512	40.3872	2549.75	0.248079	0.11922	2.08086	0.0374472	0.59891	25.8337	27.6609	24.0857	23.1035	20.2615	20.2634	not.dependent	not.dependent	STRA8.bound	not.STRA8.activated
Atp6v1e1	1595.22	0.270952	0.300615	0.901326	0.367415	0.818119	64.21	65.1385	52.7988	63.0867	27.6623	68.9226	2886.7	-0.00713242	0.114951	-0.0620473	0.950525	0.999799	82.0723	97.8436	91.3343	90.6178	87.9597	86.564	not.dependent	not.dependent	not.STRA8.bound	not.STRA8.activated
Atp6v1f	1613.07	0.286737	0.224527	1.27707	0.201576	0.663102	161.16	127.712	211.386	148.021	141.303	142.034	2822.14	-0.112834	0.126195	-0.894128	0.371253	0.999799	225.316	220.317	236.819	247.974	227.361	242.179	not.dependent	not.dependent	not.STRA8.bound	not.STRA8.activated
Atp6v1g1	4321.54	0.21043	0.159909	1.31594	0.188195	0.64503	220.742	175.417	168.564	172.513	154.771	187.601	5846.08	0.17242	0.118401	1.45623	0.145329	0.999799	207.248	249.047	240.621	200.611	195.419	206.315	not.dependent	not.dependent	STRA8.bound	not.STRA8.activated
Atp6v1g2	140.585	0.338983	0.588622	0.575893	0.564688	0.91076	5.51963	5.47359	9.87753	3.38078	4.54187	4.03824	316.962	-0.105663	0.217041	-0.486833	0.626377	0.999799	10.6547	20.3304	14.0501	15.4899	13.3743	12.6619	not.dependent	not.dependent	not.STRA8.bound	not.STRA8.activated
Atp6v1h	4175.55	0.496764	0.195506	2.54091	0.0110566	0.166978	114.849	113.408	75.5511	78.2466	59.7016	86.3679	3722.7	0.239453	0.150996	1.58582	0.112779	0.980527	56.7868	93.565	77.1603	63.0166	65.3804	58.4028	not.dependent	not.dependent	STRA8.bound	not.STRA8.activated
Atp7a	4495.67	0.0380321	0.127713	0.297794	0.765861	0.961419	31.7406	33.4192	34.0729	35.4549	30.6654	35.1181	1545.73	0.0802276	0.567163	0.141454	0.887511	0.999799	13.1204	13.5099	6.59669	8.70234	17.5644	4.73748	not.dependent	not.dependent	not.STRA8.bound	not.STRA8.activated
Atp7b	302.754	-1.10117	0.677395	-1.6256	0.104034	0.520678	0.282082	2.22984	0.639344	3.71151	1.7866	2.65326	244.113	-0.533722	0.256809	-2.07829	0.0376829	0.600999	0.814578	0.992183	1.40603	1.55012	1.41534	1.56493	not.dependent	not.dependent	not.STRA8.bound	not.STRA8.activated
Atp8a1	4057.92	-0.25139	0.152086	-1.65294	0.0983426	0.507767	17.8208	31.1907	24.9142	22.113	42.7285	31.105	3481.58	0.0494201	0.159817	0.309229	0.757147	0.999799	17.7031	14.9919	12.107	14.3593	17.5525	11.0134	not.dependent	not.dependent	not.STRA8.bound	not.STRA8.activated
Atp8b2	7538.97	-0.146113	0.12319	-1.18607	0.235593	0.705618	43.3187	43.6275	49.0441	50.0618	57.1625	51.509	3927.39	0.11274	0.128189	0.879485	0.379138	0.999799	24.8791	30.0673	22.9033	23.5031	26.3555	20.0477	not.dependent	not.dependent	STRA8.bound	not.STRA8.activated
Atp8b4	356.489	-0.0117252	0.475163	-0.0246761	0.980313	0.996333	1.05579	2.11041	3.26023	2.48885	2.66136	1.62186	283.528	-0.238434	0.244964	-0.973343	0.330383	0.999799	1.50226	1.69683	1.35499	2.37955	1.55848	1.30306	not.dependent	not.dependent	not.STRA8.bound	not.STRA8.activated
Atp8b5	91.5105	-0.293634	1.19451	-0.24582	0.805822	0.970675	0.909285	0.897961	1.13322	1.26554	0	1.66655	252.159	0.102884	0.213293	0.48236	0.62955	0.999799	2.12894	2.37632	2.62994	1.83484	2.24987	2.18918	not.dependent	not.dependent	not.STRA8.bound	not.STRA8.activated
Atp9a	5827.71	-0.249858	0.195321	-1.27921	0.200821	0.661719	60.8392	36.9047	68.1778	70.6906	63.9787	73.9463	2712.47	-0.15926	0.114462	-1.39138	0.164111	0.999799	24.9624	28.4343	26.8171	27.899	29.3116	30.5275	not.dependent	not.dependent	not.STRA8.bound	not.STRA8.activated
Atp9b	4542.46	0.0110034	0.130162	0.0845361	0.93263	0.991122	33.2173	29.4628	32.2248	31.711	33.4179	34.1154	3880.72	0.179251	0.127559	1.40523	0.159951	0.999799	24.6462	33.9009	25.9418	24.6467	26.2425	21.6216	not.dependent	not.dependent	STRA8.bound	not.STRA8.activated
Atpaf1	2865.01	-0.241413	0.17312	-1.39448	0.163171	0.607293	50.1555	43.7201	38.0941	52.2003	60.3096	51.8116	1796.23	0.122952	0.117802	1.04371	0.296618	0.999799	27.5067	32.0898	30.5986	28.0065	26.9358	25.974	not.dependent	not.dependent	not.STRA8.bound	not.STRA8.activated
Atpaf2	3568.68	0.387839	0.169423	2.28918	0.022069	0.244622	100.308	92.1231	90.2739	87.2491	59.8427	81.343	1663.39	0.252732	0.153879	1.64241	0.100505	0.945753	32.5087	45.3526	42.6067	32.1208	30.7753	35.0497	not.dependent	not.dependent	STRA8.bound	not.STRA8.activated
Atpif1	3727.64	0.361738	0.20656	1.75125	0.0799031	0.463338	510.65	625.4	633.933	427.421	373.713	651.149	7430.25	-0.0866236	0.147417	-0.587611	0.556793	0.999799	1112.11	851.442	927.568	1019.43	940.37	1043.64	not.dependent	not.dependent	not.STRA8.bound	not.STRA8.activated
Atr	23135.8	0.968568	0.177211	5.4656	4.61e-08	1.26e-05	149.867	139.62	88.648	67.7874	56.4076	79.5123	7568.61	0.70787	0.354127	1.99892	0.0456175	0.666473	22.2798	54.3516	35.2946	22.5008	27.4785	16.6341	Meioc.upregulated	not.dependent	STRA8.bound	not.STRA8.activated
Atraid	2713.87	0.21802	0.193056	1.12931	0.258767	0.72838	152.802	164.239	121.362	115.293	156.992	126.376	2522.07	0.0315966	0.134258	0.235343	0.813943	0.999799	123.598	131.131	129.034	118.697	111.621	132.33	not.dependent	not.dependent	STRA8.bound	not.STRA8.activated
Atrip	204.822	-0.393914	0.561867	-0.70108	0.483253	0.879808	2.50513	3.89394	1.5898	2.11139	4.8908	3.89392	499.847	0.0476648	0.185949	0.256333	0.797694	0.999799	6.76703	8.97301	6.33777	5.94368	8.29993	6.54604	not.dependent	not.dependent	not.STRA8.bound	not.STRA8.activated
Atrn	5272.95	0.04172	0.151526	0.275332	0.783061	0.965786	22.729	22.0426	19.9785	24.002	17.8812	24.3442	3105.59	0.101606	0.138525	0.733482	0.463264	0.999799	11.4099	14.6092	11.7067	11.5159	13.4985	9.25637	not.dependent	not.dependent	STRA8.bound	not.STRA8.activated
Atrnl1	8955.71	0.0591599	0.121033	0.488792	0.624989	0.924056	53.007	45.4626	46.2715	52.6107	48.6153	44.9995	4544.86	-0.0220373	0.155969	-0.141293	0.887638	0.999799	26.7155	25.3151	17.6988	22.3326	26.6889	20.037	not.dependent	not.dependent	not.STRA8.bound	not.STRA8.activated
Atrx	16453.1	-0.35736	0.112556	-3.17495	0.00149862	0.0443267	45.8682	43.4189	50.0016	70.4114	59.2147	56.9456	15085.7	0.0101275	0.171866	0.0589267	0.953011	0.999799	47.6027	49.6219	38.8187	43.4585	58.8979	30.9618	Meioc.downregulated	not.dependent	STRA8.bound	not.STRA8.activated
Atxn1	978.302	0.424085	0.265736	1.59589	0.110514	0.535632	3.61579	4.16599	3.92217	3.53239	2.84679	3.0646	714.164	-0.053653	0.202404	-0.265079	0.790949	0.999799	2.80976	1.93149	1.74331	2.39161	2.2317	1.97622	not.dependent	not.dependent	not.STRA8.bound	not.STRA8.activated
Atxn10	24000.4	-0.00651069	0.0994897	-0.0654409	0.947823	0.991122	388.953	330.955	353.133	371.731	379.409	385.68	9875.9	0.123497	0.102988	1.19915	0.230472	0.999799	138.803	162.704	149.679	130.992	140.827	132.117	not.dependent	not.dependent	STRA8.bound	not.STRA8.activated
Atxn1l	4724.2	-0.178609	0.135702	-1.31618	0.188112	0.644957	19.0074	22.0767	22.9617	24.7938	27.0708	24.7816	2085.41	0.0709459	0.144481	0.491039	0.623399	0.999799	10.4405	11.1687	8.10882	8.79244	10.7464	8.04264	not.dependent	not.dependent	not.STRA8.bound	not.STRA8.activated
Atxn2	4244.22	0.0615126	0.190609	0.322715	0.746911	0.95867	34.1832	29.6493	43.5701	33.7822	44.7386	30.3851	3461.07	-0.107327	0.136868	-0.784161	0.432946	0.999799	23.2717	32.3401	24.7819	27.9552	31.8264	24.1002	not.dependent	not.dependent	not.STRA8.bound	not.STRA8.activated
Atxn2l	8210.02	0.00416558	0.151614	0.0274748	0.978081	0.996333	78.3245	76.5646	84.2191	72.7825	102.068	76.4648	9964.2	-0.00513502	0.125288	-0.0409858	0.967307	0.999799	76.3637	104.99	97.0334	89.9771	97.1815	82.9155	not.dependent	not.dependent	STRA8.bound	not.STRA8.activated
Atxn3	877.856	-0.776209	0.279537	-2.77677	0.0054902	0.106157	4.31825	7.24657	3.67519	8.29251	7.49878	8.90788	1396.7	0.0608165	0.145272	0.418639	0.67548	0.999799	8.87043	10.0358	8.07319	8.26544	9.87395	6.64906	not.dependent	not.dependent	not.STRA8.bound	not.STRA8.activated
Atxn7	954.478	-0.0222221	0.339335	-0.0654873	0.947786	0.991122	6.50187	5.54289	8.91679	7.39364	6.24998	6.48093	1576.36	-0.0870142	0.166689	-0.522016	0.601659	0.999799	7.06277	9.09435	6.68687	7.47901	10.288	5.81604	not.dependent	not.dependent	not.STRA8.bound	not.STRA8.activated
Atxn7l1	674.661	0.439111	0.31614	1.38897	0.16484	0.610702	12.3436	13.9191	15.8951	9.097	17.1612	8.53733	609.313	0.0614284	0.200485	0.306399	0.759301	0.999799	12.2451	11.6721	10.3737	10.928	13.213	7.94119	not.dependent	not.dependent	not.STRA8.bound	not.STRA8.activated
Atxn7l2	775.224	0.0112617	0.294165	0.0382837	0.969461	0.995935	13.4728	11.2888	16.0514	15.4083	17.1177	9.63904	1232.02	-0.150497	0.132857	-1.13277	0.25731	0.999799	16.3786	20.5656	19.1345	20.6645	19.4177	21.055	not.dependent	not.dependent	STRA8.bound	not.STRA8.activated
Atxn7l3	9815.87	0.0254355	0.100799	0.252339	0.800779	0.969915	106.889	108.074	105.622	116.402	110.277	105.853	4909.78	0.00733525	0.105152	0.0697588	0.944386	0.999799	49.3652	52.3216	44.7636	47.3231	48.4921	45.5027	not.dependent	not.dependent	not.STRA8.bound	not.STRA8.activated
Atxn7l3b	17310.1	-0.00740497	0.104748	-0.0706935	0.943642	0.991122	194.076	174.152	171.05	201.724	190.282	177.301	9665.08	0.0354123	0.113764	0.31128	0.755588	0.999799	101.023	95.8856	82.8518	86.7966	94.3496	85.4293	not.dependent	not.dependent	not.STRA8.bound	not.STRA8.activated
AU015836	818.271	-0.278809	0.376162	-0.741194	0.458576	0.86638	14.4332	7.71358	23.3063	14.2482	14.944	13.1266	1787.56	-0.677033	0.214379	-3.15812	0.00158791	0.0754148	12.7253	20.9872	21.6086	28.0507	38.5282	21.4544	not.dependent	not.dependent	not.STRA8.bound	not.STRA8.activated
AU019823	1187.91	0.057213	0.211201	0.270893	0.786473	0.966518	13.3824	12.2309	14.2952	14.2236	11.9537	13.6687	2885.14	-0.116378	0.134831	-0.863141	0.38806	0.999799	25.5589	31.6942	28.8343	31.9366	34.9822	24.4824	not.dependent	not.dependent	not.STRA8.bound	not.STRA8.activated
AU021092	83.9932	0.1774	0.918667	0.193106	0.846876	0.97757	1.18438	2.29786	5.43856	0.937758	5.08613	2.2271	136.845	-0.144064	0.308967	-0.466278	0.641016	0.999799	4.76336	2.79404	4.84152	4.29564	4.77984	4.44237	not.dependent	not.dependent	not.STRA8.bound	not.STRA8.activated
AU022252	3492.5	-0.113789	0.156828	-0.725565	0.468105	0.87046	18.0019	14.4879	18.5331	19.8437	20.5557	17.7249	1761.68	-0.0553274	0.130872	-0.422758	0.672472	0.999799	8.8667	8.48457	7.59902	8.14685	9.62513	7.55281	not.dependent	not.dependent	not.STRA8.bound	not.STRA8.activated
AU022751	456.406	-0.377375	0.478578	-0.788533	0.430385	0.851702	7.89937	7.19713	7.22352	11.8088	4.24873	15.1468	520.236	0.406583	0.315114	1.29027	0.196956	0.999799	5.1709	14.7109	14.8448	8.52453	6.76173	10.162	not.dependent	not.dependent	not.STRA8.bound	not.STRA8.activated
AU040320	4715.97	0.107685	0.173977	0.618963	0.535941	0.901586	48.3596	39.4843	35.4452	34.7412	47.7864	38.2863	1488.84	0.320863	0.133412	2.40506	0.0161699	0.371127	12.0434	15.9217	13.4129	11.3467	10.8634	9.79246	not.dependent	not.dependent	STRA8.bound	not.STRA8.activated
AU041133	249.339	0.00137302	0.589301	0.00232992	0.998141	0.999606	7.18712	5.74842	2.14937	7.65006	3.58934	4.97342	396.996	0.0393385	0.243804	0.161353	0.871815	0.999799	7.13625	4.1718	4.79756	4.67942	6.76214	4.6663	not.dependent	not.dependent	not.STRA8.bound	not.STRA8.activated
Auh	751.548	-0.203411	0.260024	-0.782277	0.434052	0.853476	15.1778	13.9651	16.778	18.2238	14.3024	16.2922	1397.42	-0.0732946	0.133496	-0.54904	0.582978	0.999799	31.2689	27.4555	30.9364	28.5456	30.6147	30.2557	not.dependent	not.dependent	not.STRA8.bound	not.STRA8.activated
Aunip	99.4285	0.0768659	0.659953	0.116472	0.907279	0.989416	3.16542	3.81851	3.64979	3.40527	2.81526	4.42848	572.699	0.372568	0.171155	2.17678	0.029497	0.530667	18.2662	21.8829	23.5972	15.1177	18.0061	14.9374	not.dependent	not.dependent	STRA8.bound	not.STRA8.activated
Aup1	4218.56	0.325119	0.157725	2.0613	0.0392744	0.336322	102.296	119.485	103.574	79.1753	104.248	91.6572	3529.5	0.113611	0.133973	0.848014	0.39643	0.999799	72.7869	94.9902	87.0771	77.7114	69.5966	79.9243	not.dependent	not.dependent	STRA8.bound	not.STRA8.activated
Aurka	1423.42	-0.881482	0.291127	-3.02783	0.00246317	0.0619224	21.3115	15.2032	28.4413	49.214	27.2992	49.6668	2298.35	-0.299084	0.168489	-1.77509	0.075883	0.838823	41.9695	37.4628	46.6477	41.3051	62.7866	48.5621	not.dependent	not.dependent	not.STRA8.bound	not.STRA8.activated
Aurkaip1	3319.37	0.543342	0.185273	2.93265	0.00336078	0.0764136	125.17	160.422	172.646	122.909	92.254	121.859	3018.87	-0.0887885	0.125569	-0.707091	0.47951	0.999799	145.077	158.114	169.452	161.516	146.324	163.821	not.dependent	not.dependent	not.STRA8.bound	not.STRA8.activated
Aurkb	1710.55	0.10482	0.208442	0.502873	0.615053	0.921641	39.8536	37.5099	33.5162	42.0326	29.1865	38.878	1309.1	-0.187416	0.143044	-1.3102	0.190129	0.999799	25.219	23.2915	26.1694	24.578	29.608	27.9521	not.dependent	not.dependent	not.STRA8.bound	not.STRA8.activated
Auts2	5061.95	0.318858	0.139446	2.28661	0.0222187	0.245617	60.1617	40.7832	43.3601	36.8161	60.8087	46.6591	1664.78	0.0342982	0.133402	0.257105	0.797098	0.999799	11.0477	18.6512	9.90925	11.0695	11.8643	11.6259	not.dependent	not.dependent	not.STRA8.bound	not.STRA8.activated
Aven	291.76	-0.115958	0.50088	-0.231508	0.816921	0.973435	26.5499	8.21719	22.1533	20.4519	20.9759	23.7455	301.044	-0.0612917	0.198384	-0.308955	0.757356	0.999799	18.6278	19.6274	19.4876	17.6045	19.5902	21.317	not.dependent	not.dependent	not.STRA8.bound	not.STRA8.activated
Avl9	5013.91	-0.365208	0.165335	-2.2089	0.0271819	0.275905	25.2262	21.8496	20.9664	25.1215	35.7509	31.0294	2585.55	0.49419	0.176189	2.80488	0.00503347	0.174341	12.0047	19.3589	14.2865	10.4546	12.9202	7.66706	not.dependent	not.dependent	STRA8.bound	not.STRA8.activated
Avpi1	331.281	0.638749	0.465619	1.37183	0.170117	0.618123	23.1179	12.1812	24.2853	20.0357	9.09302	11.7306	444.629	-0.162121	0.191381	-0.847114	0.396932	0.999799	19.9613	17.5286	20.2779	20.1169	19.1773	23.5514	not.dependent	not.dependent	not.STRA8.bound	not.STRA8.activated
AW146154	164.638	0.31267	0.603658	0.517958	0.604487	0.920284	1.89793	0.970802	2.89867	1.80892	1.14073	1.90183	723.546	0.124586	0.151259	0.823659	0.410133	0.999799	7.91483	7.8915	7.27633	7.75936	6.72637	6.23467	not.dependent	not.dependent	not.STRA8.bound	not.STRA8.activated
AW209491	392.173	-0.363209	0.429134	-0.846378	0.397342	0.83516	6.32859	7.20094	5.84582	9.87419	4.63765	10.7259	955.239	-0.0896627	0.148678	-0.603065	0.546465	0.999799	17.5506	15.2975	15.4645	16.9479	16.8232	16.1154	not.dependent	not.dependent	not.STRA8.bound	not.STRA8.activated
AW549877	6746.59	-0.361715	0.158814	-2.2776	0.0227504	0.249479	45.5652	37.1541	39.6575	49.6687	66.0673	48.4106	7744.66	0.0479278	0.122255	0.39203	0.695036	0.999799	50.1526	55.4251	46.5608	48.7809	56.3152	39.439	not.dependent	not.dependent	STRA8.bound	not.STRA8.activated
AW551984	2154.81	0.675034	0.166852	4.04571	5.22e-05	0.00394622	19.8761	22.7343	22.8889	14.154	15.2288	13.792	2838.24	-0.258505	0.132213	-1.95521	0.0505579	0.703084	23.1582	22.8077	17.7432	24.9264	27.5103	22.0025	Meioc.upregulated	not.dependent	not.STRA8.bound	not.STRA8.activated
AW554918	1670.09	0.0536466	0.198691	0.270001	0.78716	0.966799	19.4191	16.2416	17.1743	15.6053	13.2228	17.5345	1414.92	0.198667	0.139385	1.42531	0.154067	0.999799	8.574	11.2235	8.88414	8.3395	9.20415	6.80154	not.dependent	not.dependent	STRA8.bound	not.STRA8.activated
Axdnd1	78.8876	-0.53149	0.910195	-0.58393	0.559267	0.909274	0.195001	1.25662	0.512572	1.02794	2.24065	0.500529	94.7222	0.114676	0.318927	0.359569	0.719169	0.999799	1.74811	1.97891	1.58788	1.46836	1.21347	1.33543	not.dependent	not.dependent	NA	NA
Axin1	5311.03	0.148301	0.123215	1.20359	0.228747	0.697577	56.4714	64.4718	58.8435	60.2397	59.7643	59.784	3181.46	0.167972	0.110516	1.51989	0.12854	0.999799	31.6679	38.1861	33.2821	28.1191	31.1622	28.9461	not.dependent	not.dependent	STRA8.bound	not.STRA8.activated
Axin2	5302.56	0.0261281	0.147346	0.177325	0.859253	0.979522	43.4766	41.5022	54.8243	52.1911	44.3197	49.0997	4897.92	-0.0537673	0.116425	-0.461819	0.644211	0.999799	39.4276	44.8923	36.291	42.1965	43.9033	35.4788	not.dependent	not.dependent	not.STRA8.bound	not.STRA8.activated
Axl	32597.4	0.167154	0.103658	1.61256	0.10684	0.527681	295.797	309.593	320.583	283.568	326.475	263.147	13981.8	0.0354991	0.111754	0.317654	0.750747	0.999799	128.372	126.694	104.731	112.522	118.786	109.34	not.dependent	not.dependent	not.STRA8.bound	not.STRA8.activated
Azi2	3559.08	-0.526648	0.176649	-2.98133	0.00287	0.0686746	40.0918	35.4736	36.4706	61.6303	42.4517	57.2511	3799.33	-0.0780891	0.121338	-0.643567	0.519856	0.999799	38.2709	43.4711	39.3128	40.8495	48.5349	34.2205	not.dependent	not.dependent	STRA8.bound	not.STRA8.activated
Azin1	10075.5	-0.0723757	0.129899	-0.557167	0.577413	0.915672	110.335	123.876	93.7705	130.867	124.472	106.843	5493.91	0.0199602	0.147165	0.135632	0.892113	0.999799	47.9974	44.4525	39.383	39.54	56.7846	32.5298	not.dependent	not.dependent	not.STRA8.bound	not.STRA8.activated
Azin2	744.13	0.165241	0.273538	0.604089	0.545784	0.905996	14.2153	15.2329	19.8091	14.7698	16.5097	15.2815	642.942	0.00677789	0.181832	0.0372756	0.970265	0.999799	14.3612	12.5204	11.1192	11.7905	11.0185	13.824	not.dependent	not.dependent	not.STRA8.bound	not.STRA8.activated
B230118H07Rik	4111.07	-0.00133649	0.138704	-0.00963554	0.992312	0.998842	185.993	156.781	172.329	178.383	178.294	186.414	1373.27	0.363058	0.127098	2.85653	0.00428306	0.156574	63.2211	62.1575	61.9543	46.223	47.5174	50.1455	not.dependent	not.dependent	not.STRA8.bound	not.STRA8.activated
B230217C12Rik	313.952	-0.193391	0.384848	-0.502513	0.615307	0.921641	7.32345	8.76078	12.6729	10.0752	6.7729	10.8988	447.889	-0.225694	0.184534	-1.22305	0.221311	0.999799	13.4814	11.2368	12.9973	15.6532	13.8691	15.752	not.dependent	not.dependent	not.STRA8.bound	not.STRA8.activated
B230219D22Rik	9202.22	-0.40232	0.110462	-3.64217	0.00027035	0.0130917	62.9483	63.1206	58.3752	86.4474	87.8281	80.6487	6146.57	0.0566268	0.126736	0.446808	0.655014	0.999799	45.4942	46.6027	42.4385	40.6892	50.8071	35.4165	Meioc.downregulated	not.dependent	STRA8.bound	not.STRA8.activated
B230307C23Rik	63.3003	-0.160146	0.847578	-0.188946	0.850136	0.978475	2.85431	1.54498	1.57631	3.20547	1.72644	2.10706	154.235	0.00882423	0.305604	0.0288748	0.976964	0.999799	6.5188	5.12652	3.11715	4.58211	5.55248	4.2644	not.dependent	not.dependent	not.STRA8.bound	not.STRA8.activated
B2m	2431.17	0.267501	0.223695	1.19583	0.231762	0.700149	176.253	186.45	107.029	130.332	134.3	142.776	2339.4	-0.148788	0.159665	-0.931874	0.351402	0.999799	141.967	112.204	119.748	134.197	123.278	148.385	not.dependent	not.dependent	not.STRA8.bound	not.STRA8.activated
B3galnt1	1070.74	0.157523	0.219456	0.71779	0.472887	0.87392	21.0386	22.4152	23.1446	22.0532	18.5084	22.1907	1171.21	0.0484935	0.126949	0.381991	0.702468	0.999799	21.0187	23.442	21.487	21.4745	22.3487	18.4723	not.dependent	not.dependent	not.STRA8.bound	not.STRA8.activated
B3galnt2	2279.1	-0.148241	0.161818	-0.916098	0.359615	0.81214	25.2191	22.3374	24.6975	27.7339	23.4751	25.0548	2967.52	0.126546	0.127307	0.994025	0.320211	0.999799	25.4046	33.0357	27.6977	26.6132	28.7234	21.7801	not.dependent	not.dependent	STRA8.bound	not.STRA8.activated
B3galt1	273.209	-0.069276	0.440751	-0.157177	0.875105	0.983078	2.76107	2.33454	2.26326	2.51543	1.90311	3.00661	259.83	0.024404	0.207341	0.1177	0.906305	0.999799	1.97764	1.77611	1.49206	1.57155	2.00697	1.61432	not.dependent	not.dependent	not.STRA8.bound	not.STRA8.activated
B3galt4	175.511	-1.39849	0.628023	-2.22681	0.0259601	0.269552	3.21494	1.5686	3.15794	3.62147	11.8593	6.65188	243.948	-0.0415264	0.229731	-0.180761	0.856555	0.999799	6.78363	6.46985	6.51001	6.46834	5.54144	7.69731	not.dependent	not.dependent	not.STRA8.bound	not.STRA8.activated
B3galt6	1588.58	0.322775	0.189343	1.70471	0.088249	0.481775	19.8766	21.2571	21.9334	16.2666	17.3583	19.4154	993.335	0.1383	0.138044	1.00185	0.316415	0.999799	12.1374	12.4053	11.0699	10.7781	10.0262	10.6533	not.dependent	not.dependent	not.STRA8.bound	not.STRA8.activated
B3gat1	601.397	0.284845	0.315065	0.904084	0.365951	0.816673	6.66951	5.8884	7.63234	5.24884	7.3684	5.7176	885.77	-0.225529	0.168464	-1.33874	0.180655	0.999799	7.22732	9.59371	9.12334	11.2611	9.52086	8.15395	not.dependent	not.dependent	not.STRA8.bound	not.STRA8.activated
B3gat2	2731.15	-0.5008	0.203357	-2.46266	0.0137909	0.190565	16.3475	14.5271	11.9743	26.7963	17.3809	19.8425	497.166	-0.0726357	0.191358	-0.379581	0.704257	0.999799	2.3559	3.23988	3.27385	3.10097	2.79023	3.24421	not.dependent	not.dependent	NA	NA
B3gat3	1608.37	0.0911488	0.196173	0.464635	0.642193	0.930553	41.0053	50.9286	47.5898	43.3158	48.8423	47.1301	1987.56	0.089039	0.141412	0.629644	0.528927	0.999799	54.7022	57.7393	54.5137	50.3766	44.6241	56.327	not.dependent	not.dependent	not.STRA8.bound	not.STRA8.activated
B3glct	2153.92	-0.224298	0.203115	-1.10429	0.269468	0.739226	15.9492	13.2994	17.2606	15.0908	21.2194	20.5714	1896.61	0.0206083	0.121203	0.170032	0.864985	0.999799	14.8757	14.8976	13.0271	13.4959	15.1338	12.5906	not.dependent	not.dependent	not.STRA8.bound	not.STRA8.activated
B3gnt3	107.004	0.243243	0.72977	0.333315	0.738897	0.955996	0.832869	2.57243	1.06264	1.51044	0.897351	1.59271	108.499	-0.199526	0.327106	-0.609974	0.541879	0.999799	0.893122	1.54577	1.20433	1.01503	1.61116	1.41606	not.dependent	not.dependent	not.STRA8.bound	not.STRA8.activated
B3gnt5	1056.69	-0.315439	0.280006	-1.12655	0.259935	0.729541	9.67877	5.2765	7.91392	9.4308	10.5756	10.0236	986.164	0.124171	0.164129	0.756544	0.449323	0.999799	8.31916	7.84018	6.92636	6.78832	8.77097	5.47412	not.dependent	not.dependent	not.STRA8.bound	not.STRA8.activated
B3gnt7	888.673	0.242329	0.273275	0.886759	0.375209	0.823222	15.4463	12.2756	18.0257	13.6888	11.1889	16.1095	1307.78	-0.263648	0.140652	-1.87447	0.0608659	0.76406	15.4308	18.7585	19.3189	19.4268	21.6762	21.1591	not.dependent	not.dependent	not.STRA8.bound	not.STRA8.activated
B3gnt8	360.706	0.377395	0.375752	1.00437	0.3152	0.780189	10.0876	13.7626	13.4024	8.88757	11.7238	9.68851	189.887	-0.226238	0.252255	-0.896866	0.369791	0.999799	6.11043	4.38385	5.39399	6.34195	5.61777	6.12073	not.dependent	not.dependent	NA	NA
B3gnt9	2019.83	0.315643	0.180836	1.74546	0.0809045	0.464868	37.4577	36.0445	40.4212	28.2286	32.6191	34.8858	1981.29	-0.0167195	0.13814	-0.121033	0.903665	0.999799	33.2944	32.0911	31.3356	30.8308	29.0753	35.176	not.dependent	not.dependent	not.STRA8.bound	not.STRA8.activated
B3gntl1	499.495	-0.00753228	0.330797	-0.0227701	0.981834	0.996652	6.59305	5.09848	7.94857	6.39094	6.72654	7.99506	1214.37	-0.020449	0.134466	-0.152076	0.879127	0.999799	15.4998	16.1236	17.4	16.444	16.5956	15.0676	not.dependent	not.dependent	not.STRA8.bound	not.STRA8.activated
B4galnt4	2605.93	-0.128336	0.177033	-0.724929	0.468496	0.870594	31.0223	21.9181	25.9726	32.6761	30.1127	28.923	1083.01	-0.0450167	0.132624	-0.339432	0.734284	0.999799	11.1988	12.2513	9.99655	11.2987	11.7032	10.3898	not.dependent	not.dependent	not.STRA8.bound	not.STRA8.activated
B4galt1	7856.03	-0.224245	0.115439	-1.94254	0.0520718	0.38384	67.0695	62.4333	76.1134	78.4967	87.9422	76.6432	4297.1	-0.000542063	0.196775	-0.00275474	0.997802	0.999799	30.21	35.6545	45.941	30.5694	33.0081	44.7763	not.dependent	not.dependent	not.STRA8.bound	not.STRA8.activated
B4galt2	3081.63	-0.281315	0.192333	-1.46264	0.143566	0.583726	55.5606	49.7782	59.4564	60.5863	83.7693	71.3934	2024.71	-0.080815	0.133476	-0.605464	0.544871	0.999799	35.1149	35.3924	31.7502	37.1343	31.5279	36.1936	not.dependent	not.dependent	not.STRA8.bound	not.STRA8.activated
B4galt3	2152.87	0.227412	0.19235	1.18228	0.237093	0.708172	55.2701	42.3584	58.9728	53.8182	43.4005	44.5378	1753.56	-0.108693	0.119162	-0.912143	0.361693	0.999799	32.2304	36.5115	34.9718	37.4283	34.7925	38.1772	not.dependent	not.dependent	not.STRA8.bound	not.STRA8.activated
B4galt4	2360.12	0.107903	0.176038	0.61295	0.539909	0.903129	49.2359	40.5653	48.3429	52.7164	43.971	46.1189	2252.34	0.0536855	0.126559	0.424193	0.671425	0.999799	43.0088	40.4774	40.9725	40.9169	36.0017	39.0202	not.dependent	not.dependent	not.STRA8.bound	not.STRA8.activated
B4galt5	9406.82	0.0998267	0.117744	0.847828	0.396534	0.834895	82.9839	80.5478	95.4135	81.7948	82.2468	90.9458	3994.37	-0.0337045	0.115136	-0.292737	0.769723	0.999799	30.0796	37.3725	33.5852	31.6308	36.9379	31.7549	not.dependent	not.dependent	STRA8.bound	not.STRA8.activated
B4galt6	2689.5	-0.700834	0.274783	-2.5505	0.0107568	0.164281	6.38359	14.1309	16.7323	18.3436	23.203	21.7062	687.626	-0.0822393	0.182512	-0.450598	0.652279	0.999799	3.23328	4.14048	3.97706	3.52965	4.98039	3.26008	not.dependent	not.dependent	not.STRA8.bound	not.STRA8.activated
B4galt7	551.527	0.246931	0.3363	0.734256	0.462792	0.868115	12.1949	11.8304	10.6307	11.9993	6.81147	12.0255	1183.37	-0.0429445	0.133025	-0.32283	0.746824	0.999799	18.7315	23.9256	20.9425	20.477	21.488	21.3901	not.dependent	not.dependent	not.STRA8.bound	not.STRA8.activated
B4gat1	1489.14	0.0370493	0.212469	0.174375	0.861571	0.979538	27.1821	27.4927	36.8732	29.3895	33.2439	31.8455	1281.09	-0.0511303	0.155377	-0.329073	0.742101	0.999799	26.8433	25.9699	20.1126	24.879	22.7565	25.693	not.dependent	not.dependent	not.STRA8.bound	not.STRA8.activated
B630019K06Rik	411.968	0.170048	0.342273	0.496819	0.619317	0.923164	5.9339	7.65311	6.45745	6.45823	5.52613	6.89471	357.55	0.0113085	0.200562	0.056384	0.955036	0.999799	5.47031	5.23562	4.88027	5.55946	4.22638	5.18468	not.dependent	not.dependent	not.STRA8.bound	not.STRA8.activated
B9d1	116.743	-0.133111	0.754467	-0.176431	0.859956	0.979522	8.00848	2.69064	11.0282	5.41341	13.2528	6.3144	576.083	-0.24698	0.182624	-1.3524	0.176249	0.999799	39.0175	35.9799	30.8962	38.9304	36.6604	45.6478	not.dependent	not.dependent	not.STRA8.bound	not.STRA8.activated
B9d2	96.1096	0.326005	0.740062	0.440511	0.659567	0.936609	6.04388	7.27227	3.26183	5.40498	2.49269	6.03684	580.333	-0.0221796	0.172423	-0.128635	0.897646	0.999799	30.5189	30.8378	29.8518	30.9286	26.1559	31.0444	not.dependent	not.dependent	not.STRA8.bound	not.STRA8.activated
Babam1	2549.4	0.265468	0.248713	1.06737	0.285806	0.752371	81.2169	84.0446	91.0089	86.2376	44.0697	95.9491	3030.08	0.0149749	0.129185	0.115918	0.907718	0.999799	91.5126	95.4063	87.1452	83.2027	82.2373	96.8152	not.dependent	not.dependent	not.STRA8.bound	not.STRA8.activated
Babam2	1171.45	0.619845	0.211889	2.92533	0.00344092	0.0776824	38.8467	35.3276	40.2816	26.0606	19.8587	25.8618	1958.19	0.0368231	0.129449	0.284461	0.776057	0.999799	47.4622	44.7632	38.4747	44.0381	42.6899	41.7304	not.dependent	not.dependent	STRA8.bound	not.STRA8.activated
Bace1	6095.03	0.315687	0.136134	2.31894	0.0203981	0.235648	50.8463	48.662	43.1333	42.0205	38.015	37.8127	2643.44	0.00122882	0.139707	0.00879562	0.992982	0.999799	18.4636	19.2999	13.8691	16.9707	19.2099	14.8403	not.dependent	not.dependent	not.STRA8.bound	not.STRA8.activated
Bace2	3500.05	-0.490734	0.248102	-1.97795	0.0479343	0.369975	27.2268	21.4126	38.0732	29.6441	56.9882	41.0371	1508.24	0.0425627	0.157971	0.269434	0.787596	0.999799	11.3881	16.355	15.3176	14.3007	12.506	13.7085	not.dependent	not.dependent	not.STRA8.bound	not.STRA8.activated
Bach1	6259.4	-0.171615	0.129153	-1.32878	0.183921	0.639496	33.0819	32.6159	39.339	45.1623	38.2513	41.0004	2459.96	0.0364394	0.154314	0.236139	0.813325	0.999799	16.0119	13.5791	12.7972	12.9838	16.4687	11.1571	not.dependent	not.dependent	not.STRA8.bound	not.STRA8.activated
Bach2	2288.36	-0.160196	0.206014	-0.777595	0.436808	0.854766	11.48	7.15449	10.1545	10.0732	12.4126	9.80974	1057.7	-0.0947383	0.147274	-0.643279	0.520043	0.999799	4.01946	4.44049	3.42713	3.8056	4.80594	3.8362	not.dependent	not.dependent	not.STRA8.bound	not.STRA8.activated
Bad	631.918	0.18123	0.292965	0.618606	0.536176	0.901586	28.9937	28.6925	34.5675	25.2161	49.0746	28.624	1839.77	-0.0373272	0.162934	-0.229094	0.818796	0.999799	92.4986	71.2122	73.1771	81.0905	66.9349	84.8637	not.dependent	not.dependent	not.STRA8.bound	not.STRA8.activated
Bag1	4137.56	0.458555	0.131229	3.49431	0.000475291	0.0194089	188.116	195.967	193.312	152.501	136.086	150.158	7371.51	-0.0297964	0.205098	-0.145279	0.884491	0.999799	210.547	198.091	264.876	184.284	182.383	295.443	Meioc.upregulated	not.dependent	not.STRA8.bound	not.STRA8.activated
Bag2	573.487	-0.174652	0.316185	-0.552373	0.580693	0.916078	12.5236	14.4147	9.26569	14.5184	12.5626	15.8728	783.366	-0.0219498	0.179461	-0.12231	0.902654	0.999799	16.3468	15.8601	16.7366	24.658	13.596	17.1138	not.dependent	not.dependent	not.STRA8.bound	not.STRA8.activated
Bag3	7292.33	0.30749	0.184468	1.6669	0.0955333	0.500407	113.04	110.428	146.302	102.853	134.445	79.5082	2121.51	-0.0934841	0.14172	-0.659641	0.509484	0.999799	31.7419	34.5925	26.2094	33.6017	29.0875	32.5425	not.dependent	not.dependent	not.STRA8.bound	not.STRA8.activated
Bag4	4011.09	-0.214905	0.155906	-1.37842	0.168073	0.615318	29.9921	26.0146	24.6241	29.2287	32.7801	36.1753	1736.31	0.222151	0.14316	1.55177	0.120716	0.999799	11.6957	14.4718	12.5334	10.6126	13.0126	8.84309	not.dependent	not.dependent	STRA8.bound	not.STRA8.activated
Bag5	3068.33	0.248857	0.143472	1.73454	0.0828226	0.470618	66.5753	62.6688	63.411	62.0552	54.3515	60.1542	1501.3	0.0301933	0.134005	0.225315	0.821735	0.999799	29.6107	28.7391	24.2416	27.131	27.2003	23.8074	not.dependent	not.dependent	not.STRA8.bound	not.STRA8.activated
Bag6	15118.9	0.0624036	0.109522	0.569783	0.568825	0.912789	147.297	172.142	174.266	174.584	170.237	157.84	11082.9	-0.107941	0.0998547	-1.08098	0.279704	0.999799	104.149	118.134	105.555	108.945	117.748	115.422	not.dependent	not.dependent	not.STRA8.bound	not.STRA8.activated
Bahcc1	6003.21	-0.181736	0.187477	-0.969377	0.332357	0.794351	13.9276	20.1432	25.0595	23.1862	23.5961	24.468	4107.94	-0.178122	0.164917	-1.08007	0.28011	0.999799	11.0566	15.3226	12.42	12.7093	18.52	11.3191	not.dependent	not.dependent	not.STRA8.bound	not.STRA8.activated
Bahd1	2127.27	-0.246089	0.183642	-1.34005	0.180229	0.63328	16.0901	17.5645	15.5834	18.2275	19.9449	23.6919	1906.86	-0.141596	0.132978	-1.06481	0.286963	0.999799	12.436	16.9414	14.3944	15.7171	16.8805	14.0253	not.dependent	not.dependent	STRA8.bound	not.STRA8.activated
Baiap2	1979.87	0.5744	0.177091	3.24353	0.0011806	0.0375594	31.2964	31.3186	32.8269	21.2962	23.1994	25.4634	1073.84	0.312288	0.174354	1.79112	0.0732741	0.828138	12.7418	19.9505	14.1412	12.3823	13.3154	12.357	Meioc.upregulated	not.dependent	STRA8.bound	not.STRA8.activated
Baiap2l1	1335.7	0.109429	0.21834	0.501189	0.616238	0.922209	16.4362	16.6442	13.9236	14.1518	17.7955	14.0389	1050.61	-0.0559607	0.143504	-0.389958	0.696567	0.999799	9.41306	12.8899	11.2627	11.647	11.5649	10.6569	not.dependent	not.dependent	STRA8.bound	not.STRA8.activated
Baiap3	561.786	-1.18047	0.339852	-3.4735	0.000513724	0.0204692	3.45825	3.83427	2.28857	7.07422	5.06201	8.84071	525.362	0.246495	0.292654	0.842274	0.399635	0.999799	2.32613	6.55371	5.26619	3.91845	4.73862	2.73189	Meioc.downregulated	not.dependent	not.STRA8.bound	not.STRA8.activated
Bak1	2296.24	0.173452	0.175794	0.986679	0.3238	0.786783	39.1363	42.8697	41.5569	39.9046	43.0353	33.0937	1955.97	-0.0552497	0.150494	-0.367122	0.713528	0.999799	35.5072	29.5904	27.9778	31.7251	29.2302	32.9195	not.dependent	not.dependent	not.STRA8.bound	not.STRA8.activated
Bambi	4412.87	0.0779292	0.175201	0.444798	0.656465	0.935547	31.0011	32.8978	30.8508	30.9949	38.2109	24.5799	3889.61	-0.0297729	0.182996	-0.162697	0.870757	0.999799	33.5681	21.3226	20.8785	26.7214	25.4299	23.8238	not.dependent	not.dependent	not.STRA8.bound	not.STRA8.activated
Banf1	2578.9	-0.259488	0.157729	-1.64515	0.099938	0.511081	229.134	193.104	210.494	258.466	263.09	275.507	4705.73	0.0677076	0.126401	0.535656	0.592196	0.999799	310.044	379.986	378.871	321.88	325.311	345.016	not.dependent	not.dependent	STRA8.bound	not.STRA8.activated
Banp	2314.39	-0.315497	0.203129	-1.55319	0.120378	0.55141	35.2752	28.8585	26.4214	34.1234	34.7498	28.544	2210.03	-0.0545704	0.140796	-0.387585	0.698323	0.999799	29.6892	34.5343	30.2547	35.393	33.8844	25.0935	not.dependent	not.dependent	STRA8.bound	not.STRA8.activated
Bap1	5277.87	-0.0201029	0.134435	-0.149536	0.881131	0.985216	53.5497	55.6353	63.3628	68.758	56.9537	59.822	3995.23	0.0709413	0.10497	0.675821	0.499154	0.999799	43.3873	47.0181	42.9521	39.2607	43.1831	40.7876	not.dependent	not.dependent	STRA8.bound	not.STRA8.activated
Bard1	1225.5	-0.739916	0.252055	-2.93553	0.00332973	0.0758127	6.09445	6.8197	4.52612	11.1368	8.19358	11.3174	1391.34	0.256588	0.20993	1.22225	0.221612	0.999799	6.08665	9.52071	11.284	6.20963	8.83828	7.00489	not.dependent	not.dependent	STRA8.bound	not.STRA8.activated
Barx1	79.5637	-0.532073	1.41234	-0.376732	0.706372	0.948765	0.59079	0.228299	5.56386	4.57271	0	5.38518	52.2561	0.559854	0.536965	1.04263	0.297121	0.999799	0.758785	2.00192	3.00279	1.17646	0.88733	1.69656	not.dependent	not.dependent	not.STRA8.bound	not.STRA8.activated
Basp1	2989.74	-0.283368	0.203803	-1.39041	0.164406	0.609642	63.591	48.7513	78.3123	83.2235	93.5076	69.2341	2418.65	-0.23276	0.154296	-1.50853	0.131419	0.999799	54.4006	44.755	38.4681	48.7771	54.6264	54.6497	not.dependent	not.dependent	not.STRA8.bound	not.STRA8.activated
Batf3	31.4115	0.416396	1.55395	0.267959	0.788731	0.967144	3.03915	0.891589	4.99584	4.87484	0	2.29739	74.8835	0.0194582	0.336139	0.0578875	0.953838	0.999799	4.65773	5.26975	5.29173	5.11881	5.12818	4.30975	not.dependent	not.dependent	not.STRA8.bound	not.STRA8.activated
Bax	1117.44	0.157639	0.297733	0.529466	0.596482	0.919594	78.3688	69.6486	100.623	83.7808	47.7138	104.2	2161.73	-0.248085	0.123905	-2.00222	0.0452609	0.663814	111.017	121.201	122.5	140.694	129.673	143.301	not.dependent	not.dependent	not.STRA8.bound	not.STRA8.activated
Baz1a	5518.17	0.18258	0.160772	1.13565	0.256104	0.725314	34.4129	37.6072	26.5352	28.7006	30.9794	31.7267	1208.05	0.631438	0.173244	3.64479	0.000267614	0.0194417	6.16374	9.80576	8.34416	5.39794	5.69552	4.16911	not.dependent	Stra8.upregulated	STRA8.bound	STRA8.activated
Baz1b	13559.4	0.152768	0.111303	1.37254	0.169895	0.617718	69.3013	83.1005	79.9047	79.0605	68.2875	73.674	9608.8	0.249848	0.131333	1.9024	0.0571189	0.739288	48.3898	65.2706	49.6673	44.5904	51.3775	37.5813	not.dependent	not.dependent	STRA8.bound	not.STRA8.activated
Baz2a	17616.3	0.247049	0.112001	2.20577	0.0274002	0.276801	79.1607	78.5925	80.6785	64.7508	67.502	80.5382	5419.51	0.246453	0.175279	1.40606	0.159705	0.999799	19.7354	30.786	21.313	18.8711	25.0585	14.9031	not.dependent	not.dependent	STRA8.bound	not.STRA8.activated
Baz2b	3907.13	-0.0124085	0.15462	-0.0802519	0.936037	0.991122	15.392	17.7882	18.8206	21.3665	16.8831	17.0235	3709.06	-0.0124955	0.141313	-0.088424	0.92954	0.999799	15.6268	16.9302	13.3014	14.7161	18.3893	12.1061	not.dependent	not.dependent	not.STRA8.bound	not.STRA8.activated
Bbc3	205.564	-0.357779	0.652503	-0.548318	0.583474	0.916672	3.41045	3.06089	6.9303	8.01223	1.84361	8.60506	288.938	-0.237395	0.21238	-1.11778	0.263659	0.999799	5.54264	6.98656	6.25234	6.98186	6.14207	8.11981	not.dependent	not.dependent	not.STRA8.bound	not.STRA8.activated
Bbip1	515.941	-0.0775668	0.3245	-0.239035	0.811078	0.97182	9.22008	7.48129	6.33048	9.1592	7.52875	8.87568	1439.23	0.112949	0.131313	0.860151	0.389706	0.999799	21.2733	21.4994	21.3129	18.7478	19.1749	19.962	not.dependent	not.dependent	STRA8.bound	not.STRA8.activated
Bbof1	218.358	-0.0689624	0.61857	-0.111487	0.91123	0.990137	4.53508	3.75789	2.97063	1.93498	8.02382	2.4755	124.616	0.267953	0.279527	0.958595	0.337763	0.999799	1.71647	2.41279	2.30171	1.78951	1.75409	1.65939	not.dependent	not.dependent	STRA8.bound	not.STRA8.activated
Bbs1	947.52	-0.0225786	0.28187	-0.0801028	0.936155	0.991122	6.34225	4.35037	7.78717	7.16688	6.95084	5.68284	662.011	0.0282809	0.167717	0.168623	0.866093	0.999799	4.53977	4.45322	3.71743	4.04196	3.67575	4.36052	not.dependent	not.dependent	not.STRA8.bound	not.STRA8.activated
Bbs10	183.135	0.866921	1.72139	0.503617	0.614531	0.921375	3.40109	3.62214	2.64857	2.57771	0	3.03186	449.071	0.0628675	0.182611	0.344271	0.730643	0.999799	6.05276	6.55902	5.13345	5.91185	6.2917	4.37473	not.dependent	not.dependent	not.STRA8.bound	not.STRA8.activated
Bbs12	250.203	-0.347325	0.506583	-0.685625	0.49295	0.884014	5.13206	2.75025	2.59847	6.43804	3.87147	3.63818	867.444	0.0448398	0.136109	0.32944	0.741823	0.999799	12.3208	14.3426	13.2429	13.04	13.5503	11.4279	not.dependent	not.dependent	not.STRA8.bound	not.STRA8.activated
Bbs2	1778.11	-0.285605	0.202864	-1.40786	0.159172	0.602344	19.9552	19.6397	18.3733	23.7646	29.7516	20.9493	1188.01	-0.0439838	0.129322	-0.340111	0.733773	0.999799	13.5812	14.2487	13.0574	14.5859	14.2646	12.2279	not.dependent	not.dependent	not.STRA8.bound	not.STRA8.activated
Bbs4	761.43	-0.194515	0.279542	-0.695836	0.486532	0.881248	12.8606	10.1357	9.6891	14.53	10.711	14.1817	1247.71	0.0970545	0.129493	0.749495	0.453559	0.999799	19.5205	18.4031	18.0885	17.0592	17.7203	16.3975	not.dependent	not.dependent	not.STRA8.bound	not.STRA8.activated
Bbs5	296.522	-0.0379897	0.412342	-0.0921315	0.926594	0.991122	8.43052	7.75403	8.78323	11.5096	6.84654	8.56513	393.023	-0.0183735	0.180633	-0.101717	0.918981	0.999799	11.0664	9.83102	9.20335	10.3034	10.9153	8.9784	not.dependent	not.dependent	not.STRA8.bound	not.STRA8.activated
Bbs7	424.293	-1.02583	0.421575	-2.43333	0.0149606	0.200773	4.78355	2.44419	5.31212	8.32118	6.22666	10.7712	988.794	0.38149	0.152432	2.50269	0.0123252	0.30804	13.4347	17.8186	13.3915	11.3073	12.6503	9.41148	not.dependent	not.dependent	STRA8.bound	not.STRA8.activated
Bbs9	1665.74	-0.203681	0.217889	-0.934792	0.349895	0.806385	18.006	16.8047	17.0946	16.925	24.2687	18.5178	958.948	0.105759	0.141819	0.745734	0.455828	0.999799	9.89304	11.9901	9.33851	9.8191	9.97473	8.93584	not.dependent	not.dependent	STRA8.bound	not.STRA8.activated
Bbx	8709.53	-0.105256	0.121021	-0.869732	0.384447	0.828812	34.7767	36.1439	34.2152	39.2064	33.2192	42.6696	3661.46	0.359104	0.163153	2.20102	0.0277345	0.5124	12.0274	19.0868	15.1573	11.1504	14.54	9.5332	not.dependent	not.dependent	STRA8.bound	not.STRA8.activated
BC003331	1277.42	-0.261917	0.230645	-1.13558	0.256131	0.725314	15.5223	11.5033	11.7811	17.1766	19.0275	16.2986	2643.4	0.0947557	0.120078	0.789116	0.430044	0.999799	32.0398	32.6848	27.7476	30.7955	29.5505	25.4995	not.dependent	not.dependent	STRA8.bound	not.STRA8.activated
BC003965	1469.64	-0.189714	0.216132	-0.877772	0.380067	0.82693	18.1424	16.3179	17.3044	24.7028	16.5855	20.8442	1867.71	-0.0251348	0.126703	-0.198376	0.842751	0.999799	21.1955	21.34	22.254	22.8471	21.0021	20.5996	not.dependent	not.dependent	not.STRA8.bound	not.STRA8.activated
BC004004	2076.75	0.0828171	0.235572	0.351557	0.72517	0.953889	59.9902	47.1225	46.4943	58.3695	23.4641	50.8637	2762.44	0.0999733	0.132226	0.756082	0.4496	0.999799	70.2655	83.2688	78.2559	71.6189	63.7045	73.0442	not.dependent	not.dependent	not.STRA8.bound	not.STRA8.activated
BC005537	14961.2	-0.0747054	0.0951817	-0.784871	0.432529	0.85228	87.0042	93.1738	86.7298	97.3979	99.8686	97.6961	8523.12	0.0218297	0.0995347	0.219317	0.826403	0.999799	44.7461	52.343	44.8923	45.3215	48.6485	42.6467	not.dependent	not.dependent	STRA8.bound	not.STRA8.activated
BC005561	462.109	-0.347861	0.391526	-0.888476	0.374285	0.822207	2.78506	2.85517	2.06436	4.68634	2.11614	3.51852	719.12	0.265985	0.69762	0.381274	0.703	0.999799	4.12273	7.23466	2.70566	3.23366	6.96109	1.3138	not.dependent	not.dependent	not.STRA8.bound	not.STRA8.activated
BC005624	3093.47	0.181617	0.15867	1.14462	0.252365	0.721496	56.2299	60.4147	68.649	58.5984	62.4317	51.9736	1942.22	0.0677389	0.126442	0.535733	0.592143	0.999799	39.4968	41.7928	35.2401	36.2672	34.4473	37.2154	not.dependent	not.dependent	not.STRA8.bound	not.STRA8.activated
BC017158	1291.14	0.619572	0.206665	2.99795	0.00271805	0.0665962	23.5417	23.8837	24.5452	17.6868	14.2685	17.6626	1817.25	-0.117804	0.119753	-0.983724	0.325251	0.999799	24.8921	27.3276	24.3699	27.3706	26.0497	27.0176	not.dependent	not.dependent	not.STRA8.bound	not.STRA8.activated
BC017643	1613.32	-0.213683	0.213806	-0.999425	0.317589	0.782352	25.3155	25.0723	23.4587	25.3389	37.1765	29.0345	2115.26	-0.0465853	0.134971	-0.34515	0.729982	0.999799	37.4337	33.1699	31.0588	35.7737	33.0898	32.6384	not.dependent	not.dependent	not.STRA8.bound	not.STRA8.activated
BC022687	483.327	0.302427	0.376078	0.80416	0.421305	0.847255	8.51721	13.5988	11.2094	8.46536	19.6386	10.1959	292.201	0.0317718	0.236445	0.134373	0.893108	0.999799	6.84667	5.48723	5.84067	5.36077	4.72897	7.04676	not.dependent	not.dependent	not.STRA8.bound	not.STRA8.activated
BC024978	1045.98	0.152181	0.233271	0.652378	0.514158	0.894426	17.6239	10.836	17.206	14.3025	13.3427	11.6446	1056.17	-0.0336068	0.142711	-0.235488	0.81383	0.999799	7.46331	10.2214	7.63479	9.16786	9.07467	6.75125	not.dependent	not.dependent	not.STRA8.bound	not.STRA8.activated
BC025920	50.8033	-0.456699	1.34893	-0.338565	0.734938	0.955441	1.39	0	1.51084	0.791463	1.90423	1.25328	233.284	-0.258074	0.223378	-1.15533	0.247956	0.999799	3.12857	2.41336	3.43195	3.26845	3.57798	3.47282	not.dependent	not.dependent	not.STRA8.bound	not.STRA8.activated
BC026585	843.243	0.133543	0.262247	0.509228	0.610592	0.920284	34.7603	35.6807	22.7565	33.9771	19.3023	36.3546	1859.3	-0.108599	0.125701	-0.863946	0.387618	0.999799	48.5632	51.1162	45.7287	53.8039	48.4821	50.3335	not.dependent	not.dependent	not.STRA8.bound	not.STRA8.activated
BC028528	185.764	0.953789	0.6146	1.55189	0.12069	0.55141	15.7703	19.5456	17.0029	17.1136	4.50503	6.4836	419.815	-0.0266733	0.18122	-0.147187	0.882984	0.999799	27.4635	26.7772	28.8912	27.1165	27.676	29.4519	not.dependent	not.dependent	not.STRA8.bound	not.STRA8.activated
BC029722	988.653	0.0997729	0.254932	0.391371	0.695523	0.946285	23.9446	25.8505	32.1076	22.4402	29.2579	29.2661	827.44	0.105156	0.174683	0.601982	0.547186	0.999799	24.5546	21.6582	20.5634	20.0086	17.4148	22.6522	not.dependent	not.dependent	not.STRA8.bound	not.STRA8.activated
BC030336	1050.02	-0.486305	0.259048	-1.87728	0.0604803	0.407571	9.35185	9.54618	4.67788	11.3016	9.3322	11.1624	1678.88	-0.0123733	0.14421	-0.0858	0.931625	0.999799	17.6158	17.6153	14.3689	15.5734	20.8003	13.3399	not.dependent	not.dependent	not.STRA8.bound	not.STRA8.activated
BC030867	1364.82	0.181577	0.242194	0.749714	0.453427	0.865313	18.0757	22.515	27.4582	21.0322	17.6228	24.873	678.195	-0.0629498	0.196164	-0.320903	0.748284	0.999799	7.79213	10.875	11.6366	8.6596	12.6212	9.50145	not.dependent	not.dependent	not.STRA8.bound	not.STRA8.activated
BC031181	1367.05	3.88e-06	0.256308	1.51e-05	0.999988	0.999993	57.7587	74.1117	40.4451	61.4124	54.9512	65.7425	2182.18	-0.0216921	0.121516	-0.178513	0.85832	0.999799	91.4424	94.2582	90.4686	89.996	88.8732	94.6835	not.dependent	not.dependent	not.STRA8.bound	not.STRA8.activated
BC034090	2409.33	0.307831	0.226459	1.35932	0.174045	0.624234	20.3546	18.3323	33.132	23.8338	17.2363	20.202	3015.41	-0.0260516	0.145002	-0.179664	0.857416	0.999799	27.0352	32.2336	23.1428	30.0234	28.3288	23.6014	not.dependent	not.dependent	not.STRA8.bound	not.STRA8.activated
BC037034	1220.9	0.434543	0.226392	1.91943	0.05493	0.392049	21.1252	29.7588	27.2132	19.4136	20.7957	21.3612	2467.48	-0.0581096	0.153716	-0.378032	0.705407	0.999799	33.4519	47.3746	43.0985	47.9222	42.1396	35.2152	not.dependent	not.dependent	not.STRA8.bound	not.STRA8.activated
BC048403	1435.3	0.145624	0.227084	0.641279	0.521341	0.897806	20.3946	19.0209	16.4761	20.9195	13.9315	19.187	519.921	0.0576338	0.212444	0.271289	0.786169	0.999799	4.39559	7.56243	6.59719	4.99969	6.67021	5.61469	not.dependent	not.dependent	not.STRA8.bound	not.STRA8.activated
BC048679	23.2743	0.23626	1.67503	0.141048	0.887832	0.986575	4.07682	3.64815	1.07256	2.56681	0	4.78325	173.174	-0.193238	0.34084	-0.566946	0.570751	0.999799	11.5272	15.9939	22.6033	14.9238	29.3125	13.8241	not.dependent	not.dependent	not.STRA8.bound	not.STRA8.activated
BC049762	111.858	1.69128	0.63721	2.6542	0.00794968	0.136366	9.45588	11.9007	9.75395	2.56342	5.39421	3.4471	97.0882	1.2087	0.446933	2.70443	0.00684221	0.215247	3.36869	14.9003	7.13182	3.67359	3.07044	3.80454	not.dependent	not.dependent	STRA8.bound	not.STRA8.activated
BC051142	408.843	1.22092	0.533292	2.2894	0.0220562	0.244622	20.3294	16.287	3.80002	5.38816	7.41572	6.10129	303.356	2.72876	0.645684	4.22615	2.38e-05	0.00295349	4.15325	22.2077	10.3222	1.94915	1.4185	1.88225	not.dependent	Stra8.upregulated	STRA8.bound	STRA8.activated
BC052040	1039.17	-0.233437	0.22086	-1.05695	0.290536	0.756933	13.305	13.6073	13.1873	16.2944	17.9834	15.3299	807.25	-0.0273318	0.138148	-0.197844	0.843167	0.999799	10.308	10.673	10.3507	10.0601	11.156	10.0863	not.dependent	not.dependent	not.STRA8.bound	not.STRA8.activated
BC055324	6359.4	0.18069	0.179399	1.00719	0.313841	0.778721	90.7413	85.4414	56.4847	64.7384	75.0275	76.7478	2747.42	0.647673	0.197614	3.27747	0.00104741	0.055319	25.9978	49.2619	36.1136	23.6401	28.282	17.1499	not.dependent	not.dependent	not.STRA8.bound	not.STRA8.activated
BC067074	3809.57	-0.183745	0.160261	-1.14653	0.251574	0.720489	14.2154	16.8551	19.3957	18.7886	18.9261	23.8833	2240.53	0.0372012	0.138432	0.268733	0.788135	0.999799	15.6816	17.4111	17.3611	18.1202	15.8958	15.2821	not.dependent	not.dependent	not.STRA8.bound	not.STRA8.activated
BC100530	35.4229	-1.72086	1.82944	-0.940651	0.346884	0.805019	2.18524	2.37722	0	2.86298	12.9628	0	135.192	0.873722	1.17875	0.741228	0.458555	0.999799	2.10394	33.4804	18.4324	11.6759	1.78335	14.0189	not.dependent	not.dependent	not.STRA8.bound	not.STRA8.activated
Bcam	13301.9	0.299808	0.154768	1.93714	0.0527278	0.385559	251.65	260.182	229.457	203.882	268.731	168.061	6211.57	-0.0248156	0.109701	-0.226211	0.821037	0.999799	98.8209	110.343	91.8124	98.3871	96.7925	100.504	not.dependent	not.dependent	not.STRA8.bound	not.STRA8.activated
Bcap29	2640.97	-0.577538	0.195328	-2.95676	0.00310892	0.0723064	46.2775	42.7179	30.6543	58.8372	69.6925	59.4934	2372.19	-0.0351232	0.135425	-0.259356	0.795361	0.999799	33.6539	42.4876	42.7869	41.5124	39.671	35.9838	not.dependent	not.dependent	not.STRA8.bound	not.STRA8.activated
Bcap31	4697.81	0.0543046	0.123839	0.438509	0.661018	0.936967	185.561	180.331	172.325	185.107	175.008	187.181	7308.5	-0.0121196	0.129148	-0.0938428	0.925234	0.999799	213.729	270.93	277.243	256.512	245.477	246.109	not.dependent	not.dependent	not.STRA8.bound	not.STRA8.activated
Bcar1	2677.17	0.256379	0.168426	1.5222	0.127958	0.563125	32.764	40.5614	37.0884	30.1689	35.5784	32.7351	2213.38	0.0325577	0.117305	0.277549	0.781359	0.999799	28.0485	30.4832	25.4247	26.8741	26.5645	25.99	not.dependent	not.dependent	STRA8.bound	not.STRA8.activated
Bcar3	1973.48	0.0654825	0.204554	0.320123	0.748875	0.95955	23.2368	21.5492	23.1096	20.5856	19.5575	28.6142	867.707	-0.0439704	0.144357	-0.304595	0.760674	0.999799	9.69978	10.5824	8.10816	9.25802	9.84954	9.23898	not.dependent	not.dependent	not.STRA8.bound	not.STRA8.activated
Bcas2	9076.14	0.179529	0.139566	1.28634	0.198325	0.657555	251.636	294.866	286.207	298.627	211	261.111	4873.14	-0.143721	0.129623	-1.10876	0.267532	0.999799	105.129	127.95	132.816	125.221	134.683	134.87	not.dependent	not.dependent	not.STRA8.bound	not.STRA8.activated
Bcas3	5173.14	-0.103968	0.133994	-0.775916	0.437798	0.855687	48.0125	49.9464	46.291	51.3326	51.2237	61.0866	2177.4	0.0277914	0.129445	0.214698	0.830003	0.999799	18.0665	24.51	21.6308	20.8106	21.2185	19.2968	not.dependent	not.dependent	not.STRA8.bound	not.STRA8.activated
Bcat1	1412.09	0.266926	0.261845	1.0194	0.308011	0.774057	21.7293	18.6991	18.8335	12.0691	20.9113	17.1795	538.875	-0.110253	0.157282	-0.700988	0.483311	0.999799	6.10636	7.18354	5.24414	5.94223	6.56891	6.22456	not.dependent	not.dependent	not.STRA8.bound	not.STRA8.activated
Bcat2	2353.31	-0.00637937	0.229323	-0.0278183	0.977807	0.996333	54.4932	63.5956	64.1008	57.9051	86.076	46.4648	3035.53	-0.109085	0.15123	-0.721322	0.470711	0.999799	80.2203	63.3749	69.7971	76.6437	66.66	81.5578	not.dependent	not.dependent	not.STRA8.bound	not.STRA8.activated
Bccip	3165.07	0.0395031	0.161667	0.244349	0.806961	0.970675	104.429	116.016	114.718	134.946	101.215	107.944	2268.81	-0.0978357	0.133983	-0.730212	0.465261	0.999799	77.1405	67.7713	66.8563	77.3452	70.4864	73.8771	not.dependent	not.dependent	not.STRA8.bound	not.STRA8.activated
Bcdin3d	207.709	-0.438835	0.626179	-0.700813	0.483419	0.879808	6.77469	1.74143	9.37593	9.66426	9.20133	6.95604	434.393	-0.0674535	0.182842	-0.368916	0.71219	0.999799	12.5674	15.7121	13.5059	15.4748	12.4808	14.5069	not.dependent	not.dependent	not.STRA8.bound	not.STRA8.activated
Bche	1078.86	0.292339	0.251147	1.16401	0.244418	0.713301	7.58544	6.84608	5.27988	6.40704	5.03976	5.4307	1030.92	0.211508	0.227408	0.930083	0.352328	0.999799	7.88304	4.87317	4.41076	5.1659	5.92882	3.58887	not.dependent	not.dependent	not.STRA8.bound	not.STRA8.activated
Bckdha	2241.21	0.187336	0.201192	0.931129	0.351787	0.807502	44.0234	52.1627	61.7886	55.995	40.2309	50.9274	3620.33	0.0310076	0.116813	0.265447	0.790665	0.999799	79.2405	78.0996	76.7062	72.7579	71.6399	77.2139	not.dependent	not.dependent	STRA8.bound	not.STRA8.activated
Bckdhb	988.903	-0.738851	0.335665	-2.20115	0.0277252	0.278836	21.3152	13.8395	29.6584	25.6617	50.7992	38.9441	1666.12	-0.119776	0.143203	-0.836408	0.402926	0.999799	44.8884	41.7766	45.4575	49.0328	42.446	49.2629	not.dependent	not.dependent	not.STRA8.bound	not.STRA8.activated
Bckdk	4687.58	0.018253	0.125498	0.145444	0.88436	0.986404	90.2963	80.6253	87.3015	95.6831	100.066	92.778	4892.93	-0.00730756	0.113305	-0.0644948	0.948576	0.999799	93.5341	92.6214	99.4329	90.6852	93.6431	91.7347	not.dependent	not.dependent	not.STRA8.bound	not.STRA8.activated
Bcl10	2038.74	-0.244868	0.209327	-1.16979	0.242087	0.7109	41.5333	42.6637	29.2626	54.9415	43.3415	43.5158	1055.66	-0.108992	0.133588	-0.815879	0.41457	0.999799	18.2573	20.3113	19.2235	19.7828	20.1276	20.8565	not.dependent	not.dependent	not.STRA8.bound	not.STRA8.activated
Bcl11a	630.427	-0.357029	0.381536	-0.935767	0.349393	0.805807	5.29433	12.8063	9.75867	14.9835	16.8639	8.06106	348.939	-0.189881	0.26205	-0.7246	0.468698	0.999799	3.70765	1.99383	3.54198	3.79286	2.89435	6.23383	not.dependent	not.dependent	not.STRA8.bound	not.STRA8.activated
Bcl11b	1672.96	0.365918	0.226595	1.61485	0.106342	0.527137	8.40739	10.4259	13.5876	9.25712	5.92905	7.2687	843.313	0.016716	0.156588	0.106751	0.914986	0.999799	3.87681	4.67089	2.9244	3.7422	4.69245	3.04924	not.dependent	not.dependent	not.STRA8.bound	not.STRA8.activated
Bcl2	3142.9	0.221632	0.139553	1.58816	0.112251	0.537703	16.9798	17.0349	17.9668	15.8255	15.0034	15.5364	1230.23	-0.00231607	0.132477	-0.0174828	0.986051	0.999799	5.49059	6.27927	5.62621	5.48117	6.57396	5.03891	not.dependent	not.dependent	not.STRA8.bound	not.STRA8.activated
Bcl2l1	4422.59	0.216804	0.132416	1.63729	0.10157	0.515944	79.4596	76.2256	79.7153	67.7176	79.9899	71.6036	2003.5	0.169257	0.126237	1.34079	0.179989	0.999799	32.4118	35.1921	31.7357	25.6721	29.3068	30.9252	not.dependent	not.dependent	STRA8.bound	not.STRA8.activated
Bcl2l11	2282.08	-0.0840921	0.16034	-0.524462	0.599957	0.920258	19.8725	20.1208	17.3053	20.9509	22.72	20.5466	1555.63	-0.0685022	0.118513	-0.578013	0.563256	0.999799	10.4959	12.6622	10.6167	11.1985	12.0092	11.0555	not.dependent	not.dependent	not.STRA8.bound	not.STRA8.activated
Bcl2l12	894.883	0.291161	0.262535	1.10903	0.267415	0.737053	61.6485	62.8073	54.5697	69.8078	49.3793	60.0082	1028.16	0.0497008	0.156497	0.317583	0.750801	0.999799	40.4416	46.3478	51.5209	40.9775	44.4408	45.6803	not.dependent	not.dependent	not.STRA8.bound	not.STRA8.activated
Bcl2l13	6027.04	-0.149267	0.147364	-1.01292	0.3111	0.777625	26.7037	33.909	27.0709	31.2786	37.9278	33.0716	3253.99	0.110529	0.121324	0.911022	0.362284	0.999799	17.0478	17.8708	15.5059	15.2521	17.3592	12.9714	not.dependent	not.dependent	STRA8.bound	not.STRA8.activated
Bcl2l2	1343.33	-0.0393303	0.206887	-0.190105	0.849227	0.978166	14.6764	12.397	16.0144	16.4789	14.5703	15.7089	3216.79	-0.00468096	0.133469	-0.0350716	0.972023	0.999799	30.7039	37.7425	28.3321	32.2734	36.2822	26.94	not.dependent	not.dependent	not.STRA8.bound	not.STRA8.activated
Bcl3	203.185	0.48284	0.493082	0.979228	0.327467	0.791213	4.04574	7.11018	5.52941	4.88899	4.08449	3.72708	167.549	-0.0268404	0.266259	-0.100806	0.919705	0.999799	3.31409	3.52693	4.3475	3.08901	3.58994	4.38613	not.dependent	not.dependent	not.STRA8.bound	not.STRA8.activated
Bcl6	263.434	0.397526	0.436093	0.911562	0.362	0.814506	3.00085	2.77217	3.90677	3.17262	2.53948	2.03152	238.478	-0.184685	0.244745	-0.754604	0.450487	0.999799	2.0591	2.83478	1.96787	2.90219	1.99272	2.59738	not.dependent	not.dependent	not.STRA8.bound	not.STRA8.activated
Bcl6b	461.108	0.16664	0.422422	0.394487	0.693221	0.946273	3.02717	5.95216	7.41391	4.71209	6.8487	3.84871	421.772	-0.183257	0.18496	-0.990792	0.321787	0.999799	4.0344	4.48309	4.00002	4.22147	4.3517	5.21954	not.dependent	not.dependent	not.STRA8.bound	not.STRA8.activated
Bcl7a	2833.98	-0.437009	0.151616	-2.88234	0.00394728	0.0850924	19.295	19.7833	17.9517	25.8992	28.9077	26.7307	2378.24	-0.00334468	0.145589	-0.0229734	0.981672	0.999799	16.1447	19.7142	15.8284	17.3981	20.0196	13.115	not.dependent	not.dependent	not.STRA8.bound	not.STRA8.activated
Bcl7b	817.715	0.194705	0.251327	0.774708	0.438512	0.855687	30.7597	21.1749	21.6989	26.3658	25.3183	20.774	932.376	-0.131149	0.164756	-0.796018	0.426022	0.999799	23.9045	29.0139	23.884	26.6094	26.1606	30.5346	not.dependent	not.dependent	not.STRA8.bound	not.STRA8.activated
Bcl7c	966.345	0.382205	0.26021	1.46883	0.141878	0.581752	71.6615	71.3803	63.1925	58.4007	42.428	67.5732	1717.34	-0.193211	0.152293	-1.26868	0.204556	0.999799	80.1504	82.6201	75.2484	83.6585	83.8393	103.536	not.dependent	not.dependent	not.STRA8.bound	not.STRA8.activated
Bcl9	4999.3	-0.115389	0.132991	-0.867645	0.385589	0.829506	27.6388	29.3437	30.5102	31.2063	36.4784	32.4294	4385.38	-0.0534832	0.120769	-0.442856	0.65787	0.999799	24.1419	27.5672	22.2718	24.6923	28.4006	21.4832	not.dependent	not.dependent	not.STRA8.bound	not.STRA8.activated
Bcl9l	7855.5	0.0385978	0.140276	0.275156	0.783197	0.965786	43.9409	43.995	49.4496	42.8522	55.156	43.6977	4220.87	-0.0765464	0.128655	-0.594972	0.551862	0.999799	22.7942	25.3079	19.9469	23.8441	26.7143	19.2682	not.dependent	not.dependent	not.STRA8.bound	not.STRA8.activated
Bclaf1	14497.3	-0.0605525	0.12636	-0.479207	0.631791	0.926152	131.796	129.307	125.161	165.832	134.572	117.832	13133.9	0.0079838	0.134268	0.0594618	0.952584	0.999799	97.9298	102.018	72.1408	86.6414	114.934	63.4734	not.dependent	not.dependent	STRA8.bound	not.STRA8.activated
Bcor	3694.55	-0.0989182	0.166853	-0.592845	0.553285	0.90759	17.1898	19.8519	24.2496	24.4706	20.1857	24.1772	1986.83	-0.00189471	0.164759	-0.0114998	0.990825	0.999799	10.8996	12.2735	8.95351	10.1711	13.0401	8.22872	not.dependent	not.dependent	not.STRA8.bound	not.STRA8.activated
Bcorl1	3590.05	-0.139404	0.165778	-0.84091	0.400398	0.837424	16.419	17.6037	16.8463	16.4146	22.5419	20.4927	1276.04	0.04065	0.165686	0.245343	0.806191	0.999799	5.93346	7.47436	4.76643	5.86673	6.50369	4.73698	not.dependent	not.dependent	not.STRA8.bound	not.STRA8.activated
Bcr	5591.94	-0.0556187	0.158747	-0.350361	0.726068	0.953995	26.6408	24.5708	35.9881	32.8664	31.4573	32.0353	2344.88	-0.111078	0.126122	-0.88072	0.378469	0.999799	10.36	12.2605	11.9129	12.6756	13.0041	10.5321	not.dependent	not.dependent	not.STRA8.bound	not.STRA8.activated
Bcs1l	1501.06	0.632065	0.209641	3.01499	0.00256989	0.0639202	48.2222	49.6008	45.1478	31.7401	29.8627	37.5801	977.606	0.0749545	0.143018	0.524092	0.600214	0.999799	24.5161	26.7012	22.4014	22.4141	20.2721	22.8866	not.dependent	not.dependent	STRA8.bound	not.STRA8.activated
Bdh1	432.193	0.0788531	0.427325	0.184527	0.8536	0.979361	6.25335	8.44075	15.748	9.8674	7.0266	10.2359	369.157	-0.289273	0.19856	-1.45685	0.145157	0.999799	7.01833	5.57349	5.24412	7.19292	6.76803	7.08031	not.dependent	not.dependent	not.STRA8.bound	not.STRA8.activated
Bdh2	104.871	0.39232	1.19798	0.327484	0.743302	0.957098	4.64253	7.75009	1.49828	8.042	0	3.48763	237.518	-0.147989	0.281334	-0.526025	0.598871	0.999799	10.5066	6.46091	7.55583	8.41696	7.43657	10.893	not.dependent	not.dependent	not.STRA8.bound	not.STRA8.activated
Bdp1	3099.77	-0.191643	0.18448	-1.03883	0.298885	0.764251	10.4424	12.6175	10.3501	14.8182	10.4705	12.9436	2414.65	0.146171	0.175469	0.833033	0.404826	0.999799	7.59215	9.57553	7.15915	6.74406	9.6811	5.23167	not.dependent	not.dependent	not.STRA8.bound	not.STRA8.activated
Bean1	280.319	-0.427609	0.448602	-0.953204	0.340487	0.800575	2.74977	4.1218	5.16221	5.02778	5.16217	4.22872	125.494	0.176955	0.287219	0.616099	0.537829	0.999799	1.44403	1.5814	1.86395	1.54126	1.4545	1.52857	not.dependent	not.dependent	not.STRA8.bound	not.STRA8.activated
Becn1	5051.7	0.143371	0.140855	1.01786	0.308744	0.775039	67.6752	86.3953	86.5276	77.1475	99.5982	56.2149	4798.82	0.11839	0.11181	1.05885	0.289668	0.999799	73.6547	88.4261	77.4701	76.7304	76.6512	67.0042	not.dependent	not.dependent	not.STRA8.bound	not.STRA8.activated
Begain	424.156	-0.157594	0.415846	-0.378972	0.704709	0.948735	4.64037	6.70371	7.29938	5.47302	10.8653	5.7582	757.741	-0.217154	0.171317	-1.26756	0.204955	0.999799	8.31452	11.9943	10.1176	11.2238	10.2231	12.6971	not.dependent	not.dependent	not.STRA8.bound	not.STRA8.activated
Bend3	1659.67	-0.15147	0.261219	-0.579858	0.562011	0.90981	8.12086	8.88044	11.9172	12.7694	7.16137	13.6823	1280.07	-0.329015	0.154301	-2.13229	0.032983	0.559679	5.7015	6.59022	6.79429	7.10385	9.42824	6.7554	not.dependent	not.dependent	STRA8.bound	not.STRA8.activated
Bend4	2558.36	-1.5055	0.297225	-5.0652	4.08e-07	7.97e-05	6.29418	4.31915	6.96094	19.5496	8.76417	24.1266	778.435	0.101837	0.235754	0.431962	0.665769	0.999799	2.01583	4.56105	3.66401	3.20421	3.56445	2.50144	Meioc.downregulated	not.dependent	not.STRA8.bound	not.STRA8.activated
Bend5	393.436	0.152834	0.426942	0.357974	0.720363	0.953103	8.36511	12.9518	5.93034	6.16672	9.93644	9.81496	651.536	0.0207451	0.168759	0.122928	0.902164	0.999799	14.375	15.349	12.3733	13.1392	12.1059	14.9024	not.dependent	not.dependent	not.STRA8.bound	not.STRA8.activated
Bend7	302.657	-0.947958	0.449179	-2.11042	0.0348219	0.317929	4.54713	5.06696	1.97012	6.45968	7.78477	7.59596	83.2572	0.55668	0.32241	1.72662	0.0842357	0.873131	1.49822	1.67493	1.56848	1.06862	1.01701	1.07322	not.dependent	not.dependent	not.STRA8.bound	not.STRA8.activated
Best1	239.677	-0.0634277	0.480819	-0.131916	0.895051	0.987585	5.50293	3.60697	4.10303	3.58375	6.64743	4.35349	242.959	-0.396429	0.223813	-1.77125	0.0765191	0.842054	4.50714	3.78864	3.44629	5.47784	4.67633	4.88978	not.dependent	not.dependent	not.STRA8.bound	not.STRA8.activated
Bet1	1021.33	-0.227813	0.274145	-0.830996	0.405976	0.838547	30.3038	28.3839	19.4408	33.7345	26.0452	36.0236	1862.8	0.187134	0.128081	1.46106	0.143999	0.999799	49.0885	50.6483	50.6623	43.2779	41.7956	44.1798	not.dependent	not.dependent	not.STRA8.bound	not.STRA8.activated
Bet1l	1368.46	0.0518278	0.206769	0.250656	0.80208	0.970183	29.2434	23.746	21.0537	26.2459	25.34	23.1963	1212.87	-0.0697355	0.139069	-0.501446	0.616057	0.999799	24.2027	21.7638	21.8953	23.2722	21.2798	21.1453	not.dependent	not.dependent	not.STRA8.bound	not.STRA8.activated
Bex1	780.333	-0.341038	0.272617	-1.25098	0.210943	0.676079	47.1933	48.1155	52.5792	67.2013	57.2208	75.0168	1371.36	-0.132551	0.159052	-0.833383	0.404629	0.999799	65.7132	86.2083	93.079	80.924	85.3554	89.2205	not.dependent	not.dependent	not.STRA8.bound	not.STRA8.activated
Bex2	2444.26	0.20112	0.234777	0.856642	0.391643	0.832495	153.584	151.76	161.223	132.004	193.945	100.359	2362.12	-0.0788628	0.149274	-0.52831	0.597284	0.999799	144.441	112.379	113.512	126.279	126.73	129.564	not.dependent	not.dependent	not.STRA8.bound	not.STRA8.activated
Bex3	3318.35	-0.200198	0.177935	-1.12512	0.260539	0.730115	175.541	177.753	228.416	224.171	267.232	204.839	4076.47	-0.114739	0.128651	-0.891863	0.372466	0.999799	219.082	210.527	216.067	218.618	220.233	248.172	not.dependent	not.dependent	not.STRA8.bound	not.STRA8.activated
Bex4	1213.86	-0.0439733	0.23187	-0.189646	0.849587	0.978381	66.8106	87.1054	80.0063	94.8356	67.1655	89.6903	1518.95	-0.119286	0.152771	-0.780815	0.434911	0.999799	84.2496	81.6563	79.9118	94.041	73.9964	92.4413	not.dependent	not.dependent	not.STRA8.bound	not.STRA8.activated
Bfar	2542.63	0.0205452	0.151706	0.135428	0.892274	0.987585	32.3966	30.683	33.7187	33.2414	39.9312	33.6411	3123.86	-0.0494615	0.109404	-0.452098	0.651199	0.999799	38.5121	38.7434	35.2129	38.3916	38.6515	38.4752	not.dependent	not.dependent	not.STRA8.bound	not.STRA8.activated
Bfsp1	69.4696	1.54794	1.24341	1.24492	0.213162	0.678021	1.3301	0.698042	3.45166	1.06798	0	0.992143	158.144	-0.215164	0.255499	-0.842129	0.399716	0.999799	2.64048	2.46591	2.10701	2.56771	2.45809	3.08362	not.dependent	not.dependent	not.STRA8.bound	not.STRA8.activated
Bgn	42079	-0.0780146	0.40489	-0.192681	0.847209	0.97764	672.445	663.971	631.57	531.864	1156.28	494.741	7904.34	-0.0761174	0.165179	-0.460816	0.64493	0.999799	119.898	126.039	117.577	115.117	101.653	152.763	not.dependent	not.dependent	not.STRA8.bound	not.STRA8.activated
Bhlhb9	5824.38	-0.33728	0.168727	-1.99897	0.0456121	0.361549	80.6452	67.3713	52.8792	88.3528	97.2791	82.4575	4041.73	0.206296	0.127908	1.61285	0.106777	0.968891	45.9081	62.6658	51.8606	47.815	48.8558	38.8385	not.dependent	not.dependent	not.STRA8.bound	not.STRA8.activated
Bhlhe40	469.051	-0.289743	0.44956	-0.644502	0.51925	0.896473	6.15	3.60655	5.44813	5.05037	10.6433	3.72812	327.61	-0.110277	0.214837	-0.513303	0.607739	0.999799	4.23573	3.83819	3.07376	3.5048	3.3491	4.40008	not.dependent	not.dependent	not.STRA8.bound	not.STRA8.activated
Bhlhe41	6477.46	0.277461	0.180142	1.54024	0.123503	0.555763	194.035	187.071	228.949	240.047	121.23	139.376	2143.34	-0.132987	0.116827	-1.13833	0.254984	0.999799	12.8911	15.976	10.3057	15.9134	15.3487	10.8604	not.dependent	not.dependent	not.STRA8.bound	not.STRA8.activated
Bhmt2	85.5339	-2.65628	1.09953	-2.41584	0.015699	0.206172	0.784658	0	0.360311	2.34212	2.5111	2.74601	128.677	0.505838	0.28819	1.75522	0.0792215	0.853168	1.72486	2.66005	2.44329	1.41033	1.59127	1.65856	not.dependent	not.dependent	not.STRA8.bound	not.STRA8.activated
Bicc1	3214.45	0.232415	0.181588	1.2799	0.20058	0.661586	27.108	24.2059	28.9999	18.9942	28.3963	19.621	1066.85	-0.00878276	0.134606	-0.065248	0.947977	0.999799	6.77014	7.39228	5.91139	6.26126	7.22467	6.16412	not.dependent	not.dependent	not.STRA8.bound	not.STRA8.activated
Bicd1	818.312	0.28661	0.254409	1.12657	0.259922	0.729541	7.79266	8.17279	8.28413	6.55953	5.95639	5.28081	628.178	0.280272	0.162367	1.72616	0.0843179	0.873131	2.49549	3.65136	2.58171	1.90493	2.50213	1.64125	not.dependent	not.dependent	STRA8.bound	not.STRA8.activated
Bicd2	4046.77	0.175718	0.15187	1.15703	0.247262	0.716293	30.4477	37.3007	30.1178	34.5593	29.2652	28.2496	2269.21	0.209303	0.164846	1.26969	0.204195	0.999799	14.6919	20.7082	15.3264	15.8254	15.2291	11.6471	not.dependent	not.dependent	not.STRA8.bound	not.STRA8.activated
Bicdl1	3463	0.466058	0.206967	2.25184	0.0243323	0.25965	48.6229	57.7462	52.4281	37.4816	56.2354	31.5879	2054.5	0.190168	0.130502	1.4572	0.145061	0.999799	34.9925	41.0708	34.748	35.8826	29.1269	34.4636	not.dependent	not.dependent	STRA8.bound	not.STRA8.activated
Bicra	1692.39	0.216934	0.200786	1.08043	0.279953	0.748059	11.7378	10.7488	13.0013	10.3879	10.3662	12.4229	2216.5	-0.136876	0.124881	-1.09606	0.273054	0.999799	12.1247	15.4004	12.5115	13.9083	15.7295	12.7904	not.dependent	not.dependent	not.STRA8.bound	not.STRA8.activated
Bicral	1961.56	-0.289425	0.182142	-1.589	0.11206	0.537572	8.5174	9.01302	11.1699	12.4563	12.1689	12.3478	1296.45	-0.043635	0.128539	-0.33947	0.734256	0.999799	6.60999	7.20592	6.02348	6.90346	7.09682	5.87628	not.dependent	not.dependent	not.STRA8.bound	not.STRA8.activated
Bid	1235.19	-0.0850445	0.271059	-0.313749	0.753712	0.960114	24.6818	19.7726	19.0956	25.0748	16.0154	30.1543	1195.47	0.103635	0.160476	0.645797	0.518411	0.999799	16.578	23.8349	23.7433	19.5701	20.4784	18.045	not.dependent	not.dependent	not.STRA8.bound	not.STRA8.activated
Bik	30.2506	0.772625	1.54981	0.49853	0.618111	0.922988	2.57218	0.936323	3.31962	1.09376	0	3.10557	111.313	-0.962685	0.340548	-2.82687	0.00470047	0.167546	3.44421	5.03032	3.67534	7.88879	5.21977	9.46086	not.dependent	not.dependent	not.STRA8.bound	not.STRA8.activated
Bin1	2596.24	-0.0313372	0.208866	-0.150035	0.880737	0.985158	47.9474	50.0458	49.6456	47.3899	69.1921	42.5311	2827.23	-0.081641	0.133279	-0.612557	0.540169	0.999799	53.0031	51.835	43.1054	50.7351	47.3402	53.4313	not.dependent	not.dependent	not.STRA8.bound	not.STRA8.activated
Bin2	840.789	-0.289372	0.268336	-1.07839	0.280858	0.748104	17.1283	14.7567	14.0158	18.3199	24.3341	17.3152	153.792	0.625548	0.333313	1.87676	0.0605511	0.763907	2.42855	4.49608	4.33092	2.42769	1.57902	2.92268	not.dependent	not.dependent	not.STRA8.bound	not.STRA8.activated
Bin3	1795.86	0.36549	0.209127	1.74769	0.0805174	0.464106	46.1795	61.4431	42.883	41.9414	37.221	44.5306	1302.48	-0.130693	0.144478	-0.904588	0.365684	0.999799	30.3803	27.6395	28.1053	32.0189	28.2086	31.4776	not.dependent	not.dependent	not.STRA8.bound	not.STRA8.activated
Birc2	4186.88	0.0960454	0.170195	0.564325	0.572533	0.914715	50.2285	48.3227	39.8613	56.377	41.786	39.2761	5084.34	0.0542349	0.118775	0.456621	0.647944	0.999799	57.282	73.1447	52.9785	60.4956	66.3776	47.6785	not.dependent	not.dependent	STRA8.bound	not.STRA8.activated
Birc3	303.705	0.64774	0.515674	1.2561	0.209078	0.67377	5.33684	3.69738	6.42309	4.06224	1.42279	4.91474	632.366	-0.0974472	0.180197	-0.540782	0.588658	0.999799	9.11873	8.49946	6.90044	9.51647	9.31285	6.77909	not.dependent	not.dependent	not.STRA8.bound	not.STRA8.activated
Birc5	3564.82	-0.210875	0.143371	-1.47083	0.141338	0.581357	165.091	157.537	151.049	200.665	201.968	174.074	3356.82	0.0860592	0.118907	0.723753	0.469217	0.999799	131.248	129.391	137.346	117.943	133.116	122.091	not.dependent	not.dependent	STRA8.bound	not.STRA8.activated
Birc6	10422.3	-0.172385	0.123228	-1.39891	0.161841	0.606116	19.8822	20.5714	22.4614	27.6771	21.0363	25.9626	9499.69	0.215035	0.193736	1.10994	0.267026	0.999799	14.7172	29.2326	19.9794	18.4349	21.5063	13.5627	not.dependent	not.dependent	STRA8.bound	not.STRA8.activated
Bivm	2210.04	-0.320632	0.174221	-1.84037	0.0657139	0.422696	21.3666	17.4459	21.1022	24.4257	26.1296	27.9741	2002.35	0.140988	0.126575	1.11387	0.265334	0.999799	18.7821	23.4725	20.6881	19.5475	17.7273	18.1004	not.dependent	not.dependent	not.STRA8.bound	not.STRA8.activated
Blcap	3029.87	-0.143796	0.168784	-0.851957	0.394238	0.834104	57.6021	56.3875	51.9605	59.1387	76.7852	58.1131	2380.06	0.0653863	0.11514	0.567884	0.570113	0.999799	42.804	50.6493	43.1645	44.579	43.1441	39.3888	not.dependent	not.dependent	not.STRA8.bound	not.STRA8.activated
Blm	1896.85	-0.217381	0.287882	-0.755105	0.450186	0.863347	12.8066	14.2229	12.9781	21.091	8.36529	19.4709	2126.75	0.201534	0.15234	1.32292	0.185861	0.999799	14.7661	18.6337	15.7787	12.8566	17.6272	11.4651	not.dependent	not.dependent	STRA8.bound	not.STRA8.activated
Blmh	12682	-0.0659596	0.100506	-0.656278	0.511645	0.893323	192.877	180.65	178.398	206.558	209.635	193.843	6274.85	0.0105133	0.100752	0.104348	0.916893	0.999799	87.8676	98.7489	88.1774	89.8566	94.5869	81.3572	not.dependent	not.dependent	STRA8.bound	not.STRA8.activated
Bloc1s1	498.599	0.214867	0.340847	0.630391	0.528439	0.900282	67.3472	64.3822	57.2349	68.0835	37.0467	62.5096	1635.08	-0.0942912	0.166851	-0.565122	0.571991	0.999799	212.153	181.771	197.154	206.414	173.233	231.017	not.dependent	not.dependent	not.STRA8.bound	not.STRA8.activated
Bloc1s2	375.789	-0.148813	0.419356	-0.354861	0.722694	0.953525	27.7981	22.8551	14.9561	22.425	19.7806	34.3314	1166.19	-0.0535037	0.147961	-0.361607	0.717645	0.999799	63.0802	65.421	60.511	68.6744	55.9484	66.1073	not.dependent	not.dependent	not.STRA8.bound	not.STRA8.activated
Bloc1s3	677.039	-0.232152	0.300119	-0.773535	0.439206	0.855687	8.29906	9.32996	5.6614	9.94195	9.11053	9.78959	828.508	-0.0311722	0.149233	-0.208883	0.83454	0.999799	10.4772	9.32022	9.03149	10.0471	9.634	9.00142	not.dependent	not.dependent	not.STRA8.bound	not.STRA8.activated
Bloc1s4	596.802	0.0737365	0.312521	0.235941	0.813478	0.972336	16.8454	21.3215	27.159	23.4486	19.6871	22.7827	621.199	-0.087577	0.168016	-0.521242	0.602198	0.999799	21.3185	18.7092	20.1931	22.2378	19.0472	21.0462	not.dependent	not.dependent	not.STRA8.bound	not.STRA8.activated
Bloc1s5	2614.48	-0.266001	0.153561	-1.73221	0.0832358	0.471217	21.875	15.9857	22.5709	17.6285	32.5361	21.5104	1552.95	0.00218416	0.119408	0.0182916	0.985406	0.999799	16.8238	22.6685	18.4688	17.3392	25.7676	11.7245	not.dependent	not.dependent	not.STRA8.bound	not.STRA8.activated
Bloc1s6	2649.96	-0.202522	0.172375	-1.1749	0.240036	0.710258	28.9771	23.1042	26.4611	29.0438	35.0211	30.7905	2564.87	0.0849824	0.110498	0.769084	0.441843	0.999799	25.6503	28.2066	24.5812	25.342	24.656	22.0291	not.dependent	not.dependent	not.STRA8.bound	not.STRA8.activated
Blvra	566.627	-0.237468	0.322044	-0.737378	0.460893	0.867914	27.1112	38.3232	19.0826	33.212	35.9356	30.775	837.57	-0.0174632	0.167403	-0.104318	0.916917	0.999799	34.9708	28.9258	30.7582	33.5116	27.6412	30.4252	not.dependent	not.dependent	not.STRA8.bound	not.STRA8.activated
Blvrb	2499.72	0.128742	0.258152	0.498706	0.617986	0.922932	190.756	311.925	210.408	241.542	349.512	141.719	2519.27	-0.202512	0.431718	-0.469084	0.639009	0.999799	160.617	65.5963	124.304	112.667	134.04	147.119	not.dependent	not.dependent	not.STRA8.bound	not.STRA8.activated
Blzf1	1764.49	0.182213	0.202133	0.901454	0.367347	0.818119	46.8949	38.1601	38.6397	39.3639	32.8882	40.6153	1525.09	-0.0833903	0.131642	-0.633465	0.52643	0.999799	17.6423	22.7149	19.0146	20.0879	24.7622	17.3074	not.dependent	not.dependent	not.STRA8.bound	not.STRA8.activated
Bmf	4281.1	0.163301	0.15581	1.04808	0.294602	0.761125	42.7111	32.7604	43.8957	34.4208	33.3787	40.2761	1922.38	-0.0682637	0.157723	-0.432808	0.665155	0.999799	17.057	14.6911	11.8283	13.7289	15.0913	15.5859	not.dependent	not.dependent	not.STRA8.bound	not.STRA8.activated
Bmi1	2948.62	-0.63453	0.164238	-3.86347	0.000111786	0.00700412	27.546	23.7305	25.6202	45.9673	34.6605	41.5499	2897.89	0.0950073	0.123446	0.769627	0.441521	0.999799	28.4483	33.7323	30.1333	28.5031	31.3297	23.5496	Meioc.downregulated	not.dependent	STRA8.bound	not.STRA8.activated
Bmp1	8838.49	-0.0627098	0.117383	-0.534232	0.593181	0.919594	87.7332	77.5426	88.7431	91.138	100.665	89.8195	10669.5	-0.0744845	0.112378	-0.662804	0.507456	0.999799	97.0463	117.204	91.6758	105.393	111.947	94.0467	not.dependent	not.dependent	not.STRA8.bound	not.STRA8.activated
Bmp2	2781.09	-0.134432	0.210348	-0.639096	0.522761	0.898673	25.2067	23.6404	34.9735	25.8195	38.1731	32.7562	1986.75	-0.0495938	0.131692	-0.37659	0.706478	0.999799	18.5039	21.2939	18.4836	17.4188	23.033	18.4255	not.dependent	not.dependent	not.STRA8.bound	not.STRA8.activated
Bmp2k	3745.75	0.0276202	0.144221	0.191513	0.848124	0.9779	19.1093	18.5143	20.2191	21.4327	19.0747	21.673	2044.77	0.084359	0.121552	0.694016	0.487672	0.999799	9.91633	11.9612	10.945	9.63478	11.8165	9.17875	not.dependent	not.dependent	not.STRA8.bound	not.STRA8.activated
Bmp4	279.136	1.34348	0.641362	2.09472	0.0361955	0.323202	6.93076	4.51145	11.4251	0.725067	3.97642	5.11747	183.42	-0.393631	0.313433	-1.25587	0.209164	0.999799	3.75223	3.13747	3.43651	3.42324	3.12583	6.63623	not.dependent	not.dependent	not.STRA8.bound	not.STRA8.activated
Bmp5	315.231	-0.466965	0.476443	-0.980105	0.327034	0.790793	2.95049	1.69553	2.85998	5.64349	2.53179	2.6786	318.461	0.140045	0.309192	0.452938	0.650593	0.999799	4.57782	2.33667	1.73539	2.83046	2.70498	2.21922	not.dependent	not.dependent	not.STRA8.bound	not.STRA8.activated
Bmp6	621.203	0.100261	0.35206	0.284785	0.775809	0.96439	9.4367	4.57187	6.65338	6.89407	8.1214	5.3718	403.914	-0.126955	0.184727	-0.687255	0.491922	0.999799	4.32463	4.20665	3.40314	4.34052	3.99504	4.29022	not.dependent	not.dependent	not.STRA8.bound	not.STRA8.activated
Bmp7	1756.54	0.43013	0.244088	1.76219	0.078037	0.457357	16.6119	26.4	18.7055	20.6838	13.4287	14.1348	1062.88	-0.0111047	0.159496	-0.0696237	0.944493	0.999799	8.43064	13.1678	10.7191	10.2269	10.9727	10.1798	not.dependent	not.dependent	not.STRA8.bound	not.STRA8.activated
Bmper	325.952	0.214842	0.371374	0.578506	0.562922	0.90981	3.66845	3.0236	3.30453	2.99915	3.16691	2.90817	309.399	0.174268	0.227282	0.766748	0.443231	0.999799	3.51132	2.74535	2.93632	2.55719	2.2958	3.10039	not.dependent	not.dependent	not.STRA8.bound	not.STRA8.activated
Bmpr1a	17029.6	-0.419931	0.123843	-3.39084	0.000696781	0.0256465	95.409	85.033	75.8908	126.906	124.012	108.349	9849.12	0.148832	0.125875	1.18238	0.237056	0.999799	57.771	60.7391	52.2089	49.6644	62.3626	40.9544	Meioc.downregulated	not.dependent	STRA8.bound	not.STRA8.activated
Bmpr1b	701.016	0.25008	0.295904	0.84514	0.398033	0.835991	6.4994	5.20045	11.1078	5.56491	8.92022	5.14513	776.078	0.196352	0.187542	1.04697	0.295111	0.999799	6.30018	5.70805	4.00336	4.85756	5.41322	3.40943	not.dependent	not.dependent	not.STRA8.bound	not.STRA8.activated
Bmpr2	11189.7	-0.0617835	0.108105	-0.571516	0.56765	0.911873	29.3665	29.9626	26.955	33.3389	30.5931	30.4686	4384.07	0.198559	0.13083	1.51768	0.129094	0.999799	11.4954	12.1783	10.8639	8.94896	11.9952	8.5916	not.dependent	not.dependent	STRA8.bound	not.STRA8.activated
Bms1	8064.73	0.0771991	0.115817	0.66656	0.505053	0.890089	60.2669	67.8547	72.5981	66.3676	66.0344	68.2155	4680.91	-0.0380616	0.140725	-0.270468	0.7868	0.999799	31.194	44.386	33.2091	35.7554	42.2743	30.707	not.dependent	not.dependent	STRA8.bound	not.STRA8.activated
Bmt2	3688.28	0.2913	0.178841	1.62882	0.103351	0.51916	42.2846	29.2392	32.689	32.8396	27.0756	29.0344	2535.66	0.126171	0.129614	0.973433	0.330338	0.999799	22.0581	21.4857	18.2055	17.9624	21.2913	16.3237	not.dependent	not.dependent	not.STRA8.bound	not.STRA8.activated
Bmyc	5574.6	0.44964	0.146606	3.067	0.00216216	0.0574251	333.84	367.866	326.993	292.331	216.464	292.165	6242.56	-0.158016	0.144738	-1.09174	0.274947	0.999799	298.295	290.401	274.099	302.356	268.475	364.708	not.dependent	not.dependent	not.STRA8.bound	not.STRA8.activated
Bnc1	1938.97	-0.029706	0.187854	-0.158133	0.874352	0.983078	14.3348	14.0563	16.1607	13.6258	17.1208	17.118	1933.72	0.143968	0.134347	1.07161	0.283896	0.999799	15.0906	17.1742	13.3087	13.0254	15.6058	11.5546	not.dependent	not.dependent	STRA8.bound	not.STRA8.activated
Bnc2	3724.45	0.374295	0.153626	2.4364	0.0148344	0.200009	31.6039	40.0302	44.5774	31.1946	31.917	31.4863	852.886	0.161526	0.193868	0.833176	0.404746	0.999799	7.99389	9.02441	6.59939	6.42543	9.00925	4.97027	not.dependent	not.dependent	STRA8.bound	not.STRA8.activated
Bnip1	593.014	0.0822915	0.324826	0.25334	0.800005	0.969915	28.8199	26.1419	22.6037	29.5544	17.987	30.1515	968.304	-0.0248037	0.175152	-0.141612	0.887386	0.999799	41.0117	37.0133	41.6071	35.8306	34.789	47.4693	not.dependent	not.dependent	not.STRA8.bound	not.STRA8.activated
Bnip2	2888.17	-0.154979	0.170051	-0.911368	0.362102	0.814506	46.2761	47.1464	41.9515	57.7907	58.7745	48.9809	3693.62	0.0174337	0.11905	0.146441	0.883573	0.999799	64.1074	60.4091	51.0238	58.6079	60.0367	51.0644	not.dependent	not.dependent	not.STRA8.bound	not.STRA8.activated
Bnip3	1803.81	-0.24996	0.196582	-1.27153	0.203541	0.665571	42.8404	36.1801	34.8723	53.1943	41.4818	47.561	2258.83	0.334337	0.129238	2.58698	0.00968217	0.266635	50.8986	68.2951	56.5943	44.5611	52.5569	38.7992	not.dependent	not.dependent	not.STRA8.bound	not.STRA8.activated
Bnip3l	4744.14	-0.429057	0.144431	-2.97067	0.00297151	0.0701014	43.3613	48.8257	45.0275	72.92	55.8011	65.2332	9432.27	-0.0421282	0.121362	-0.34713	0.728494	0.999799	101.051	90.5075	96.3775	92.8248	101.096	96.9089	not.dependent	not.dependent	not.STRA8.bound	not.STRA8.activated
Boc	5899.19	0.428705	0.132975	3.22395	0.00126434	0.0393127	55.5303	54.5683	57.4871	46.3595	47.7601	37.8148	4871.64	-0.0204099	0.125949	-0.162049	0.871267	0.999799	43.3117	43.3194	33.6595	40.1835	41.5507	36.6197	Meioc.upregulated	not.dependent	not.STRA8.bound	not.STRA8.activated
Bod1	3900.65	0.0239684	0.135039	0.177492	0.859122	0.979522	150.721	171.769	185.903	166.479	178.753	184.531	3235.91	-0.0476444	0.118653	-0.401544	0.68802	0.999799	100.429	95.7884	98.2908	102.41	97.7842	100.09	not.dependent	not.dependent	not.STRA8.bound	not.STRA8.activated
Bod1l	6707.65	-0.0234686	0.159586	-0.147059	0.883085	0.986105	20.2003	25.3731	18.8947	25.8461	18.9644	23.9677	5247.56	0.50632	0.188538	2.6855	0.00724208	0.223319	14.0768	25.6615	17.4435	13.0172	16.3554	9.8263	not.dependent	not.dependent	STRA8.bound	not.STRA8.activated
Bok	464.222	0.520085	0.32974	1.57726	0.114736	0.54077	16.0532	21.8647	16.9859	14.5399	12.2671	11.0396	1200.47	0.0577528	0.164835	0.350368	0.726062	0.999799	41.3077	36.4042	35.4908	33.154	30.996	39.5082	not.dependent	not.dependent	not.STRA8.bound	not.STRA8.activated
Bola1	147.124	0.0789354	0.550633	0.143354	0.886011	0.986404	14.5983	9.99375	12.8151	12.4772	13.5768	9.63951	805.444	-0.147616	0.1473	-1.00214	0.316274	0.999799	56.5084	62.1197	63.0571	66.1441	58.5732	68.0657	not.dependent	not.dependent	not.STRA8.bound	not.STRA8.activated
Bola2	1743.1	-0.0903083	0.192425	-0.469317	0.638843	0.92889	120.433	113.518	147.873	151.366	135.301	154.646	1957.32	-0.241621	0.159117	-1.51851	0.128886	0.999799	89.0371	126.487	139.607	138.207	120.991	140.23	not.dependent	not.dependent	not.STRA8.bound	not.STRA8.activated
Bola3	671.631	0.092795	0.308716	0.300583	0.763732	0.961419	30.654	38.2059	44.8046	30.2421	8.51053	32.032	952.235	-0.232382	0.20869	-1.11353	0.265482	0.999799	88.9251	53.2413	69.7419	86.2502	77.2527	80.3785	not.dependent	not.dependent	not.STRA8.bound	not.STRA8.activated
Boll	998.159	0.473853	0.287029	1.65089	0.0987606	0.508549	89.0788	85.661	61.3513	50.1252	72.5291	60.0258	201.608	1.35063	0.317804	4.24989	2.14e-05	0.00271617	8.32931	20.1365	13.1619	4.27295	7.01257	4.31629	not.dependent	Stra8.upregulated	STRA8.bound	STRA8.activated
Bop1	1448.56	0.511614	0.200757	2.54843	0.010821	0.164631	27.396	29.996	26.8986	23.4262	18.0863	21.3778	1727.07	-0.0347641	0.126124	-0.275633	0.78283	0.999799	24.2079	29.3033	27.8792	28.2966	26.6926	25.6872	not.dependent	not.dependent	not.STRA8.bound	not.STRA8.activated
Bora	966.033	-0.529582	0.281977	-1.8781	0.060367	0.407483	9.26859	14.1779	8.55709	16.9984	18.1383	13.498	1881.01	-0.101043	0.115346	-0.876	0.38103	0.999799	23.3873	24.8622	23.9217	25.9602	26.4377	23.18	not.dependent	not.dependent	not.STRA8.bound	not.STRA8.activated
Borcs5	1463.51	0.379764	0.225286	1.6857	0.0918533	0.490808	48.8275	35.1006	32.1274	32.7518	31.3809	30.3177	321.275	0.122894	0.229429	0.535651	0.5922	0.999799	6.78432	7.36773	8.14275	6.61204	5.22515	7.99996	not.dependent	not.dependent	not.STRA8.bound	not.STRA8.activated
Borcs6	986.678	0.322889	0.263509	1.22534	0.220447	0.687202	29.0627	24.9265	22.4349	22.8165	16.2422	25.9582	521.593	-0.00983639	0.213715	-0.0460257	0.96329	0.999799	12.0197	11.9317	10.4326	11.0764	8.404	13.9786	not.dependent	not.dependent	not.STRA8.bound	not.STRA8.activated
Borcs7	2042.1	0.234724	0.216895	1.0822	0.279163	0.747584	47.7321	39.7733	30.5333	39.9844	34.2124	31.3117	986.864	0.289602	0.130596	2.21755	0.0265854	0.502721	17.7712	19.5134	17.0195	15.347	14.6118	13.459	not.dependent	not.dependent	not.STRA8.bound	not.STRA8.activated
Borcs8	624.388	0.386279	0.298789	1.29282	0.196074	0.655746	50.2987	60.8553	53.7899	32.1707	40.6013	50.2248	971.337	-0.119531	0.151947	-0.78666	0.431481	0.999799	76.0631	62.2722	66.5882	74.3828	68.8948	69.8601	not.dependent	not.dependent	not.STRA8.bound	not.STRA8.activated
Bpgm	1699.8	0.217679	0.218032	0.998381	0.318095	0.782352	37.979	30.2364	28.7764	28.299	35.0129	24.8444	1351.44	0.171444	0.158663	1.08055	0.279896	0.999799	27.0131	24.6646	20.1676	17.8458	22.4319	21.7392	not.dependent	not.dependent	not.STRA8.bound	not.STRA8.activated
Bphl	511.839	0.185045	0.351991	0.525711	0.599089	0.920047	18.5818	26.414	14.5026	21.8082	16.8139	16.9489	1001.25	0.036901	0.180903	0.203983	0.838367	0.999799	39.6498	31.4668	30.9139	35.8946	27.2354	33.5928	not.dependent	not.dependent	not.STRA8.bound	not.STRA8.activated
[truncated: 11,730 more rows]

## Sheet: Fig 4B MEIOC and STRA8 overlap
Status in MEIOC dataset	Status in STRA8 dataset	No. genes		Comparison	Statistical test	Multiple hypothesis testing correction	Tails	p.val	p.adj
[truncated: 7 more rows]

[truncated: 6 more sheets: Fig 4B GO analysis, Fig 4C STRA8-activated genes, Fig 4D Randomly sampled dataset, Fig 4D stats, Fig 4E meiosis associated genes, Fig 4F Meioc-up meiosis genes]
